# Supplementary material for: Improving the diversity of captured full-length isoforms using a normalized single-molecule RNA-sequencing method
Source: Commun Biol. 2020 Jul 30;3:403. doi: 10.1038/s42003-020-01125-7 (PMC7393167; doi:10.1038/s42003-020-01125-7)
Supplement: Supplementary file 2 — Supplementary Data 1 [file 42003_2020_1125_MOESM2_ESM.xlsx]

## Sheet: SMS_summary
1. Summary of PacBio RNA-Seq data of human peripheral blood mononuclear cells (PBMC), gastric SRCCs and paired non-malignant (NM) gastric tissues with or without cDNA normalization
Sample	Library	ROI #	Average ROI length (nt)	High-quality (HQ) isoform # 1	Average HQ isoform length (nt)	Full-length (FL) HQ Isoform # 2	Average FL HQ isoform length (nt)	Splice junction # (canonical, validated percentages) 3
PBMC	Normalized	150165	1385	15537	1288	13382	1205	50,808 (98.07, 78.92)
PBMC	Non-normalized	124243	1445	4584	1287	2447	1050	8,419 (96.99, 76.37)
SRCC1	Normalized	155065	1796	22878	1496	20754	1406	84,476 (98.43, 81.52)
SRCC1	Non-normalized	179654	1703	5536	1167	4507	982	13,274 (97.79, 77.11)
NM1	Normalized	147436	1846	19636	1431	17748	1344	70,198 (98.44, 81.11)
NM1	Non-normalized	134896	2026	3513	1451	2673	1207	10,184 (98.47, 80.37)
SRCC2	Normalized	134330	1465	27803	1488	24954	1420	99,930 (98.34, 81.34)
SRCC2	Non-normalized	161637	1465	5872	1039	4293	843	10,010 (97.54, 74.16)
NM2	Normalized	136574	1235	16258	1416	14925	1348	59,717 (98.44, 81.31)
NM2	Non-normalized	182003	2054	6081	1446	4724	1244	17,962 (97.85, 80.29)
Note:
1 A HQ isoform was non-chimeric, with >99% predicted sequence accuracy and supported by at least two ROIs detected with a polyA tail and both 5’ and 3’ primers.
2 A FL HQ isoform was a non-redundant HQ isoform that also showed a non-degraded 5’-end analyzed by ToFU.
3 Junctions with intron edges of ‘GT-AG’, ‘GC-AG’ and ‘AT-AC’ were noted as canonical ones; each validated junction was confirmed by at least one transcript annotated in GENCODE v.31. The FL HQ isoforms were analyzed.

## Sheet: SGS_summary
2. Summary of SGS data of human PBMC, gastric SRCCs and paired NM gastric tissues
Sample	Library	Platform	Read pair #	Q30	Covered genes #
PBMC	250PE	HiSeq 2000	15986867	87.02	13222
SRCC1	250PE	HiSeq 4000	15666879	92.85	13897
NM1	250PE	HiSeq 4000	13781656	93.07	13433
SRCC2	250PE	HiSeq 4000	11857281	91.75	14789
NM2	250PE	HiSeq 4000	15965151	92.88	14792
