# Supplementary material for: Improving the diversity of captured full-length isoforms using a normalized single-molecule RNA-sequencing method
Source: Commun Biol. 2020 Jul 30;3:403. doi: 10.1038/s42003-020-01125-7 (PMC7393167; doi:10.1038/s42003-020-01125-7)
Supplement: Supplementary file 3 — Supplementary Data 2 [file 42003_2020_1125_MOESM3_ESM.xlsx]

## Sheet: Tumor_FL_HQ_Isoforms
*Note: 1. The same multi-exon isoform cluster: (1) same splice junctions; (2) the difference <= 200nt between both the TSSs and the TTSs.
2. The same SE isoform cluster: (1) same gene names; (2) the difference <= 200nt between both the TSSs and the TTSs.
3. SE1: intron retention; SE2: known transcipts; SE3: novel genes or new transcripts of known genes.
4. T1:SRCC1; T2:SRCC2; N1: NM1; N2: NM2.
Isoform_cluster	Isoforms
ME_181	T1_PB.2191.2|T2_PB.2487.1|N2_PB.1746.1
ME_242	T1_PB.7254.2|N1_PB.6589.3|T2_PB.8213.5|N2_PB.5778.1
ME_241	T1_PB.3082.9|T2_PB.3459.6
ME_217	T1_PB.3392.1|T2_PB.3808.3
ME_256	T1_PB.2863.1|T2_PB.3237.1|N2_PB.2289.1
ME_244	T1_PB.5884.1|N1_PB.5301.1|T2_PB.6622.1
ME_167	T1_PB.9780.2|N1_PB.8864.1|T2_PB.11007.1|N2_PB.7759.1
ME_243	T1_PB.7254.3|N1_PB.6589.1|T2_PB.8213.2
ME_89	T1_PB.9682.1
ME_324	T1_PB.5958.1|N2_PB.4683.1
ME_303	T1_PB.8113.2
ME_4	T1_PB.7349.1
ME_195	T1_PB.5606.1
ME_291	T1_PB.10187.1
ME_180	T1_PB.2191.1
ME_307	T1_PB.10108.1
ME_173	T1_PB.5159.1
ME_134	T1_PB.8997.2
ME_144	T1_PB.9593.1|N2_PB.7608.1
ME_34	T1_PB.10364.1
ME_30	T1_PB.7254.1
ME_170	T1_PB.11146.1
ME_245	T1_PB.5884.2
ME_10	T1_PB.8308.2
ME_66	T1_PB.1213.1
ME_121	T1_PB.1592.2
ME_313	T1_PB.50.1
ME_264	T1_PB.10686.1
ME_177	T1_PB.905.1
ME_124	T1_PB.3563.1
ME_165	T1_PB.9016.1
ME_321	T1_PB.6764.1|N2_PB.5360.1
ME_62	T1_PB.7173.1
ME_259	T1_PB.4226.1
ME_204	T1_PB.7628.1|N1_PB.6926.3
ME_309	T1_PB.6976.1|N1_PB.6321.1
ME_120	T1_PB.9764.1
ME_312	T1_PB.1136.1
ME_302	T1_PB.2612.1|N1_PB.2362.1
ME_19	T1_PB.1395.5
ME_18	T1_PB.5730.1
ME_33	T1_PB.10491.4
ME_106	T1_PB.6676.1
ME_72	T1_PB.10859.1
ME_319	T1_PB.6581.1
ME_189	T1_PB.1145.1
ME_169	T1_PB.2884.1
ME_293	T1_PB.8593.1
ME_188	T1_PB.3048.1
ME_247	T1_PB.9780.4
ME_44	T1_PB.9649.3
ME_198	T1_PB.7351.1
ME_295	T1_PB.7628.2
ME_171	T1_PB.3017.1
ME_28	T1_PB.2912.1
ME_57	T1_PB.4100.1
ME_82	T1_PB.6914.1
ME_222	T1_PB.3081.1
ME_166	T1_PB.9780.1
ME_197	T1_PB.6933.1
ME_282	T1_PB.1910.1
ME_111	T1_PB.5915.1
ME_12	T1_PB.8308.1
ME_299	T1_PB.1112.1
ME_116	T1_PB.6582.1
ME_137	T1_PB.10456.1|N1_PB.9510.3|N2_PB.8347.1
ME_141	T1_PB.3965.1
ME_114	T1_PB.1603.1
ME_83	T1_PB.7293.1
ME_322	T1_PB.6764.2
ME_63	T1_PB.10704.1
ME_225	T1_PB.7042.1
ME_262	T1_PB.5915.2
ME_147	T1_PB.8525.1
ME_122	T1_PB.6676.3
ME_308	T1_PB.10154.2
ME_193	T1_PB.2926.1
ME_207	T1_PB.4376.2
ME_50	T1_PB.1145.2|N1_PB.1022.1
ME_164	T1_PB.9694.1
ME_174	T1_PB.1275.1
ME_305	T1_PB.1395.4
ME_78	T1_PB.1184.1
ME_151	T1_PB.3556.1
ME_17	T1_PB.3447.1
ME_201	T1_PB.3796.1
ME_11	T1_PB.8308.3
ME_230	T1_PB.7351.2|N1_PB.6663.2
ME_88	T1_PB.10571.1
ME_65	T1_PB.2610.1|N2_PB.2106.1
ME_49	T1_PB.1592.1
ME_240	T1_PB.2119.1
ME_24	T1_PB.6676.2
ME_148	T2_PB.7793.1
ME_42	T2_PB.6658.1
ME_219	T2_PB.7422.1
ME_156	T2_PB.3024.1
ME_126	T2_PB.12242.1
ME_224	T2_PB.6631.1
ME_35	T2_PB.12226.1
ME_1	T2_PB.6712.1
ME_263	T2_PB.5707.2
ME_52	T2_PB.11495.1|N2_PB.8118.1
ME_255	T2_PB.4120.1
ME_327	T2_PB.8161.5
ME_25	T2_PB.9785.3
ME_55	T2_PB.8213.3|N2_PB.5778.2
ME_85	N1_PB.3217.2|T2_PB.3992.1|N2_PB.2850.1
ME_190	T2_PB.2472.2
ME_172	T2_PB.9679.1
ME_48	T2_PB.7129.2
ME_67	T2_PB.7880.1
ME_258	T2_PB.10738.1
ME_73	T2_PB.7129.1
ME_108	T2_PB.3176.1
ME_160	T2_PB.6852.1
ME_274	T2_PB.3808.2
ME_329	T2_PB.3668.1
ME_214	T2_PB.4925.1
ME_90	T2_PB.12197.1
ME_127	T2_PB.11379.2
ME_45	T2_PB.2167.1
ME_276	T2_PB.9948.1
ME_194	T2_PB.8309.1
ME_184	T2_PB.3194.1
ME_153	T2_PB.4147.4
ME_140	T2_PB.12161.1
ME_236	T2_PB.2062.2
ME_43	T2_PB.1796.2
ME_221	T2_PB.3397.1
ME_261	T2_PB.982.6
ME_23	T2_PB.3371.1
ME_149	T2_PB.3818.1
ME_317	T2_PB.11282.1
ME_223	T2_PB.4121.1
ME_22	T2_PB.12584.1
ME_115	T2_PB.707.1
ME_191	T2_PB.12673.1
ME_113	T2_PB.7946.1
ME_270	T2_PB.12725.1
ME_298	T2_PB.5321.1
ME_58	T2_PB.5988.1
ME_233	T2_PB.5852.1
ME_162	T2_PB.10402.2
ME_102	T2_PB.6658.2
ME_142	T2_PB.1796.1
ME_97	T2_PB.3434.1
ME_128	T2_PB.9602.1
ME_40	T2_PB.3833.1
ME_279	T2_PB.8735.1
ME_311	T2_PB.11715.1
ME_237	T2_PB.2062.1
ME_86	T2_PB.3992.2
ME_136	T2_PB.9846.1
ME_192	T2_PB.66.1
ME_158	T2_PB.12949.1
ME_53	T2_PB.6649.1
ME_248	N1_PB.3216.1|T2_PB.3991.1
ME_159	T2_PB.12949.2
ME_75	T2_PB.8331.1
ME_287	T2_PB.4774.1
ME_64	T2_PB.907.1
ME_187	T2_PB.7594.1
ME_69	T2_PB.7519.1
ME_6	T2_PB.11004.1
ME_176	T2_PB.8610.1
ME_105	T2_PB.6658.4
ME_119	T2_PB.1538.1
ME_275	N1_PB.9233.1|T2_PB.11439.1|N2_PB.8086.1
ME_271	T2_PB.4604.1
ME_216	T2_PB.1385.1
ME_278	T2_PB.5797.1
ME_304	T2_PB.9123.1
ME_133	T2_PB.10962.1
ME_320	T2_PB.1604.5
ME_99	T2_PB.9323.1
ME_182	T2_PB.6827.1
ME_289	T2_PB.11559.1
ME_294	T2_PB.8213.1
ME_60	N1_PB.8382.1|T2_PB.10402.1
ME_92	T2_PB.8540.1
ME_314	T2_PB.12524.1
ME_41	T2_PB.774.1
ME_202	T2_PB.11379.1
ME_290	T2_PB.4769.1
ME_9	T2_PB.9517.1
ME_212	T2_PB.11459.1
ME_254	T2_PB.2941.1
ME_283	T2_PB.11397.1
ME_196	T2_PB.2557.1
ME_296	T2_PB.10127.1
ME_117	T2_PB.5689.6
ME_326	T2_PB.7877.12
ME_79	T2_PB.3349.2
ME_330	T2_PB.8959.1
ME_183	T2_PB.10204.1
ME_273	N1_PB.3087.2|T2_PB.3808.1
ME_56	T2_PB.7185.1
ME_129	T2_PB.8213.4
ME_3	T2_PB.7823.1
ME_31	T2_PB.7134.1
ME_104	N1_PB.7701.1|T2_PB.9599.1|N2_PB.6734.1
ME_154	T2_PB.3773.1
ME_285	T2_PB.10315.1
ME_277	T2_PB.10672.1
ME_292	T2_PB.11378.1|N2_PB.8031.1
ME_2954	T1_PB.2514.2|T2_PB.2845.3
ME_2008	T1_PB.9757.3|T2_PB.10978.2|N2_PB.7743.2
ME_9294	T1_PB.8678.2|T1_PB.8678.3|T2_PB.9762.1|N2_PB.6851.3
ME_2362	T1_PB.7777.5|T2_PB.8759.4|N2_PB.6167.1
ME_3740	T1_PB.1331.3|N1_PB.1189.1|T2_PB.1536.3|N2_PB.1066.2
ME_6331	T1_PB.4504.3|N1_PB.4068.2|T2_PB.5066.5
ME_5774	T1_PB.1247.3|N1_PB.1109.2|T2_PB.1425.1|N2_PB.990.1
ME_724	T1_PB.2577.1|N1_PB.2328.2|T2_PB.2915.2
ME_5086	T1_PB.1149.4|T2_PB.1303.7
ME_8359	T1_PB.2028.7|N1_PB.1816.2|T2_PB.2295.3|N2_PB.1618.1
ME_9055	T1_PB.10488.2|N1_PB.9543.4|T2_PB.11858.3|N2_PB.8375.4
ME_474	T1_PB.3082.23|N2_PB.2457.18|N1_PB.2812.22|T2_PB.3459.23
ME_5474	T1_PB.4905.10|T2_PB.5520.2|N2_PB.3902.5
ME_8303	T1_PB.4175.1|T2_PB.4696.1|N2_PB.3357.1
ME_6651	T1_PB.7133.4|T2_PB.8058.2
ME_4714	T1_PB.4086.1|N1_PB.3686.3|N1_PB.3686.4|T2_PB.4598.2|N2_PB.3283.2
ME_7615	T1_PB.8198.1|T2_PB.9215.1
ME_10173	T1_PB.346.1|N1_PB.268.2|T2_PB.339.2
ME_3998	T1_PB.4905.12|N1_PB.4422.6|T2_PB.5520.5|N2_PB.3902.6
ME_1335	T1_PB.4745.3|T2_PB.5333.2
ME_4616	T1_PB.1839.3|N1_PB.1634.1|T2_PB.2076.5|N2_PB.1448.5
ME_8249	T1_PB.3146.2|T2_PB.3528.3|N2_PB.2504.1
ME_1431	T1_PB.9263.1|N1_PB.8395.1|T2_PB.10418.1|N2_PB.7322.1
ME_5363	T1_PB.9393.1|N1_PB.8522.1|N2_PB.7438.3|T2_PB.10580.3
ME_5183	T1_PB.8774.2|N1_PB.7950.4|T2_PB.9881.1
ME_6538	T1_PB.5441.2|T2_PB.6085.3
ME_3831	T1_PB.4706.3|T2_PB.5282.1
ME_5830	T1_PB.9028.3|T2_PB.10167.1
ME_4057	T1_PB.8211.8|N1_PB.7430.2|T2_PB.9227.9|N2_PB.6479.3
ME_8238	T1_PB.6733.1|T2_PB.7592.1
ME_7629	T1_PB.8522.1|T2_PB.9590.1|N2_PB.6726.1
ME_6867	T1_PB.1545.9|T2_PB.1751.6
ME_3138	T1_PB.7056.3|T2_PB.7968.6
ME_923	T1_PB.1214.7|N1_PB.1087.2|T2_PB.1386.4
ME_4912	T1_PB.1961.1|T2_PB.2218.1
ME_10003	T1_PB.3992.1|T2_PB.4506.1
ME_6744	T1_PB.10154.1|N1_PB.9241.1|T2_PB.11448.1
ME_6459	T1_PB.452.1|N1_PB.368.2|T2_PB.462.2
ME_8323	T1_PB.3647.4|T2_PB.4085.5
ME_2355	T1_PB.1106.1|T2_PB.1255.3
ME_5036	T1_PB.6747.4|N1_PB.6118.6|T2_PB.7606.5
ME_5715	T1_PB.4082.3|T2_PB.4596.1
ME_4831	T1_PB.10495.6|T2_PB.11867.4|N2_PB.8381.5
ME_131	T1_PB.1844.2|T2_PB.2088.2
ME_6179	T1_PB.4587.1|T2_PB.5157.1
ME_6534	T1_PB.1559.2|N1_PB.1375.1|T2_PB.1773.1
ME_754	T1_PB.7557.1|T2_PB.8539.3|N2_PB.6008.3
ME_6710	T1_PB.4234.3|N1_PB.3816.3|T2_PB.4761.4|T2_PB.4761.5|N2_PB.3391.6|N1_PB.3816.4|T2_PB.4761.6
ME_615	T1_PB.1612.4|N1_PB.1430.1|T2_PB.1836.8|N2_PB.1275.4
ME_1322	T1_PB.8939.3|T2_PB.10071.4
ME_4615	T1_PB.1839.2|N1_PB.1634.5|T2_PB.2076.3|N2_PB.1448.3
ME_5672	T1_PB.2585.4|T2_PB.2921.2|T2_PB.2921.5|N2_PB.2085.3
ME_1775	T1_PB.8819.1|T2_PB.9931.1
ME_6757	T1_PB.8941.1|N1_PB.8112.1|T2_PB.10073.1
ME_482	T1_PB.483.4|T2_PB.505.4
ME_5465	T1_PB.2589.1|T2_PB.2924.1
ME_684	T1_PB.9066.2|N1_PB.8223.2|T2_PB.10205.1|N2_PB.7174.3
ME_2364	T1_PB.1195.1|T2_PB.1365.1
ME_2171	T1_PB.748.1|T2_PB.837.1|N2_PB.576.1
ME_1561	T1_PB.10160.1|N1_PB.9250.1|T2_PB.11458.1|N2_PB.8097.1
ME_9555	T1_PB.2644.2|N1_PB.2384.1|T2_PB.2981.2|N2_PB.2131.3
ME_350	T1_PB.873.11|N1_PB.746.2|T2_PB.982.8|N2_PB.674.1
ME_8247	T1_PB.9890.1|T2_PB.11149.2
ME_9368	T1_PB.1341.5|N1_PB.1195.3|T2_PB.1548.4|N2_PB.1071.1
ME_8008	T1_PB.5411.1|T2_PB.6058.2
ME_7732	T1_PB.4445.4|T2_PB.5004.3
ME_7103	T1_PB.5121.2|N1_PB.4604.2|T2_PB.5753.2|N2_PB.4055.2
ME_2302	T1_PB.2322.2|N1_PB.2072.2|T2_PB.2621.3|N2_PB.1841.2
ME_7883	T1_PB.868.1|N1_PB.744.1|T2_PB.977.1
ME_4980	T1_PB.1257.1|T1_PB.1257.2|N1_PB.1118.2|T2_PB.1440.3|N2_PB.998.2
ME_4298	T1_PB.5329.1|T2_PB.5969.1
ME_10138	T1_PB.7183.1|T2_PB.8116.1
ME_5958	T1_PB.6695.1|T2_PB.7555.1|N2_PB.5293.1
ME_8568	T1_PB.1983.1|N1_PB.1772.2|T2_PB.2238.1|N2_PB.1572.1
ME_3576	T1_PB.6106.2|N1_PB.5525.1|T2_PB.6881.2|N2_PB.4817.2
ME_911	T1_PB.4694.5|T2_PB.5269.1
ME_5473	T1_PB.4905.1|N1_PB.4422.1|T2_PB.5520.1|N2_PB.3902.3
ME_8528	T1_PB.1545.2|N1_PB.1361.4|T2_PB.1751.2|N2_PB.1220.2
ME_5420	T1_PB.8963.1|T2_PB.10092.4
ME_9373	T1_PB.2678.1|T2_PB.3024.2|N2_PB.2155.1
ME_7384	T1_PB.566.2|N1_PB.477.4|T2_PB.607.4|N2_PB.418.2
ME_5533	T1_PB.4169.3|T2_PB.4689.1
ME_2958	T1_PB.2908.6|T2_PB.3290.2
ME_1056	T1_PB.4804.1|T2_PB.5408.1
ME_6062	T1_PB.1358.1|T2_PB.1565.1
ME_8072	T1_PB.3594.2|T2_PB.4017.2
ME_8673	T1_PB.448.1|T2_PB.456.1|N2_PB.315.1
ME_7314	T1_PB.9707.1|N1_PB.8801.1|T2_PB.10925.2
ME_1691	T1_PB.83.4|T2_PB.74.2
ME_4175	T1_PB.6283.2|N1_PB.5716.3|T2_PB.7106.5
ME_742	T1_PB.6778.1|T2_PB.7638.2
ME_3967	T1_PB.3719.3|N1_PB.3364.3|T2_PB.4178.2|N2_PB.2987.3
ME_3569	T1_PB.419.2|T2_PB.419.1
ME_1301	T1_PB.10341.2|T2_PB.11673.3
ME_4949	T1_PB.9695.3|T2_PB.10914.5|N2_PB.7695.2
ME_1895	T1_PB.904.4|T2_PB.1022.1
ME_5317	T1_PB.4041.4|T2_PB.4554.4|N2_PB.3247.1
ME_416	T1_PB.2924.1|N1_PB.2663.1|T2_PB.3300.2|N2_PB.2337.6
ME_7891	T1_PB.3073.2|T2_PB.3445.2
ME_3772	T1_PB.9469.3|T2_PB.10668.2
ME_9479	T1_PB.10296.3|T2_PB.11628.1
ME_3072	T1_PB.9156.1|T2_PB.10300.4|N2_PB.7244.2
ME_3242	T1_PB.873.12|T2_PB.982.7|N2_PB.674.2
ME_3942	T1_PB.776.4|N1_PB.666.1|T2_PB.867.2|N2_PB.596.7
ME_1952	T1_PB.2321.3|N1_PB.2071.1|T2_PB.2620.3|N2_PB.1840.1
ME_253	T1_PB.4334.1|T2_PB.4881.1
ME_9406	T1_PB.10542.1|T2_PB.11921.3
ME_2628	T1_PB.4093.2|N1_PB.3690.2|T2_PB.4611.1
ME_5581	T1_PB.5785.1|T2_PB.6509.1
ME_9863	T1_PB.776.1|T2_PB.867.4
ME_9068	T1_PB.8811.1|T2_PB.9925.1
ME_4779	T1_PB.11386.2|T2_PB.12872.3
ME_2014	T1_PB.5482.1|T2_PB.6139.2
ME_5129	T1_PB.6215.6|N1_PB.5626.3|T2_PB.7002.4
ME_8697	T1_PB.7959.1|T2_PB.8965.1
ME_1117	T1_PB.7561.2|N1_PB.6865.3|T2_PB.8549.3
ME_1243	T1_PB.7603.1|N1_PB.6901.2|T2_PB.8583.1|N2_PB.6040.2
ME_2685	T1_PB.9820.1|T2_PB.11064.1|N2_PB.7795.1
ME_1277	T1_PB.7064.2|T2_PB.7979.2
ME_1815	T1_PB.3876.3|N1_PB.3495.1|T2_PB.4360.1|N2_PB.3099.1
ME_7143	T1_PB.3177.3|T2_PB.3554.1
ME_3416	T1_PB.36.3|T2_PB.32.5|N2_PB.19.3
ME_5610	T1_PB.1319.1|T2_PB.1522.1
ME_8582	T1_PB.3376.1|T2_PB.3787.3
ME_5091	T1_PB.7141.2|T2_PB.8067.1
ME_7493	T1_PB.4745.1|T2_PB.5333.1|N2_PB.3772.1
ME_462	T1_PB.2321.4|T2_PB.2620.4|N2_PB.1840.2
ME_2268	T1_PB.4798.1|T2_PB.5400.3
ME_395	T1_PB.4866.1|T2_PB.5473.1
ME_7336	T1_PB.5579.3|N1_PB.4994.1|T2_PB.6245.4|N2_PB.4376.4
ME_7015	T1_PB.65.2|T2_PB.57.1
ME_3949	T1_PB.973.2|T2_PB.1090.2
ME_2968	T1_PB.22.5|T2_PB.22.1
ME_1987	T1_PB.9066.1|N1_PB.8223.1|T2_PB.10205.3|N2_PB.7174.1
ME_4818	T1_PB.5544.1|N1_PB.4965.1|T2_PB.6210.1
ME_9707	T1_PB.4286.2|T2_PB.4826.1|N2_PB.3429.1
ME_2560	T1_PB.2238.2|T2_PB.2532.6
ME_1643	T1_PB.8924.2|N1_PB.8092.2|T2_PB.10055.1
ME_4479	T1_PB.1609.2|T2_PB.1832.4
ME_7276	T1_PB.5266.2|N1_PB.4715.2|T2_PB.5907.1
ME_5966	T1_PB.3749.1|T2_PB.4212.3
ME_2938	T1_PB.3102.2|N1_PB.2833.1|T2_PB.3489.1|N2_PB.2475.1
ME_9402	T1_PB.36.1|T2_PB.32.4
ME_5429	T1_PB.1650.2|T2_PB.1871.3
ME_7241	T1_PB.8100.1|T2_PB.9110.1
ME_3794	T1_PB.5802.1|T2_PB.6537.1
ME_5039	T1_PB.5536.1|T2_PB.6200.2
ME_3375	T1_PB.8915.2|T2_PB.10042.3
ME_8199	T1_PB.5258.1|N1_PB.4710.1|T2_PB.5891.1
ME_3675	T1_PB.3501.6|T2_PB.3913.3
ME_5833	T1_PB.6190.4|N1_PB.5604.3|T2_PB.6978.12|N2_PB.4882.10
ME_1515	T1_PB.1106.3|T2_PB.1255.2
ME_5861	T1_PB.4429.1|T2_PB.4985.2
ME_10081	T1_PB.8745.1|N1_PB.7916.1|T2_PB.9847.2|N2_PB.6913.2
ME_8747	T1_PB.9434.2|T2_PB.10636.2
ME_1121	T1_PB.1116.1|T2_PB.1264.1
ME_5823	T1_PB.629.2|N1_PB.531.3|T2_PB.682.1|N2_PB.480.2
ME_6285	T1_PB.2538.2|T2_PB.2871.1
ME_5373	T1_PB.1422.6|T2_PB.1639.6
ME_9226	T1_PB.9168.3|T2_PB.10312.3
ME_6350	T1_PB.3146.5|N1_PB.2864.4|T2_PB.3528.5
ME_9594	T1_PB.1214.2|T2_PB.1386.1
ME_4647	T1_PB.1348.1|N1_PB.1201.1|T2_PB.1557.3|N2_PB.1075.5
ME_8079	T1_PB.990.7|N1_PB.862.9|T2_PB.1111.6|N2_PB.779.11
ME_2363	T1_PB.345.4|T2_PB.338.3
ME_3181	T1_PB.8422.1|T2_PB.9467.3
ME_1821	T1_PB.4180.2|T2_PB.4699.1
ME_4160	T1_PB.4920.2|T2_PB.5533.1
ME_1639	T1_PB.7976.5|N1_PB.7219.3|T2_PB.8985.3
ME_4072	T1_PB.547.2|T2_PB.577.2
ME_1813	T1_PB.10072.11|T2_PB.11371.14
ME_173	T1_PB.2893.3|T2_PB.3267.3
ME_10190	T1_PB.1058.1|T2_PB.1189.1
ME_6572	T1_PB.4006.1|N1_PB.3621.1|T2_PB.4518.1
ME_807	T1_PB.2321.11|N1_PB.2071.4|T2_PB.2620.10
ME_7232	T1_PB.1745.3|N1_PB.1549.1|T2_PB.1979.3|N2_PB.1390.1
ME_2729	T1_PB.578.3|T2_PB.619.3
ME_8108	T1_PB.7557.7|T2_PB.8539.5|N2_PB.6008.5
ME_9106	T1_PB.7021.1|N1_PB.6361.2|T2_PB.7920.2|N2_PB.5567.1
ME_2467	T1_PB.6222.6|N1_PB.5634.4|T2_PB.7009.2
ME_4060	T1_PB.10869.2|T2_PB.12294.1
ME_1354	T1_PB.4108.2|T2_PB.4625.3
ME_3016	T1_PB.7433.1|T2_PB.8405.3
ME_7102	T1_PB.5121.1|T1_PB.5121.3|N1_PB.4604.1|T2_PB.5753.1|N2_PB.4055.1
ME_2172	T1_PB.9051.1|T2_PB.10193.1
ME_4887	T1_PB.9028.4|T2_PB.10167.4
ME_4109	T1_PB.9845.3|N1_PB.8939.8|T2_PB.11100.5
ME_2666	T1_PB.10986.1|N1_PB.9966.1|T2_PB.12422.2
ME_6633	T1_PB.6504.1|T2_PB.7342.3|T2_PB.7342.2|N2_PB.5145.1
ME_9337	T1_PB.3614.5|T2_PB.4051.4
ME_2341	T1_PB.6054.4|N1_PB.5475.3|T2_PB.6821.5|N2_PB.4776.1
ME_403	T1_PB.6882.1|T1_PB.6882.2|T2_PB.7761.3|T2_PB.7761.2|N2_PB.5457.3
ME_5873	T1_PB.6956.1|N1_PB.6303.8|T2_PB.7850.2|N2_PB.5518.1
ME_2264	T1_PB.8298.1|T2_PB.9320.2
ME_9193	T1_PB.2564.1|N1_PB.2316.1|T2_PB.2901.1|N2_PB.2061.1
ME_2525	T1_PB.2026.1|T2_PB.2289.3
ME_7628	T1_PB.8284.7|T2_PB.9303.4
ME_2195	T1_PB.19.2|T2_PB.20.2
ME_4112	T1_PB.9806.1|T2_PB.11045.2
ME_7165	T1_PB.8907.2|T2_PB.10036.1
ME_9242	T1_PB.289.2|T2_PB.267.2
ME_4947	T1_PB.815.1|N1_PB.697.1|T2_PB.914.3|N2_PB.634.1
ME_9784	T1_PB.5303.1|T2_PB.5944.1
ME_3591	T1_PB.1334.2|T2_PB.1539.5|N2_PB.1067.1
ME_517	T1_PB.9228.1|T2_PB.10373.1
ME_5730	T1_PB.1486.1|T2_PB.1707.1
ME_281	T1_PB.2402.2|T2_PB.2708.2
ME_8752	T1_PB.6939.1|T2_PB.7828.2
ME_9932	T1_PB.8065.2|T2_PB.9081.2
ME_7953	T1_PB.2716.3|T2_PB.3062.4|N2_PB.2181.2
ME_6192	T1_PB.781.2|T2_PB.875.1
ME_1723	T1_PB.9922.5|T2_PB.11179.4
ME_4496	T1_PB.4158.5|T2_PB.4678.3
ME_4968	T1_PB.7325.1|T2_PB.8287.2|N2_PB.5827.1
ME_2204	T1_PB.5895.1|N1_PB.5312.1|T2_PB.6632.1
ME_1638	T1_PB.3102.1|T2_PB.3489.3
ME_8297	T1_PB.11109.2|N1_PB.10072.1|T2_PB.12560.1
ME_7123	T1_PB.848.7|T2_PB.956.5|N2_PB.657.4
ME_4380	T1_PB.6520.3|T2_PB.7363.1
ME_1711	T1_PB.210.1|N1_PB.154.1|T2_PB.184.3|N2_PB.136.1
ME_6344	T1_PB.4591.1|T2_PB.5161.2
ME_5100	T1_PB.11109.1|N1_PB.10072.3|N1_PB.10072.4|T2_PB.12560.2
ME_2966	T1_PB.5119.3|N1_PB.4602.2|T2_PB.5750.2
ME_2528	T1_PB.5996.1|T2_PB.6763.2
ME_3256	T1_PB.990.8|T2_PB.1111.10
ME_4184	T1_PB.8944.1|T2_PB.10076.1
ME_351	T1_PB.6434.10|N1_PB.5843.9|T2_PB.7267.7
ME_4815	T1_PB.356.1|T2_PB.351.3
ME_4081	T1_PB.5146.1|T2_PB.5779.1
ME_5193	T1_PB.5481.5|N1_PB.4918.4|T2_PB.6138.2
ME_6496	T1_PB.8476.2|N1_PB.7655.1|T2_PB.9536.4
ME_5192	T1_PB.10278.3|N1_PB.9356.3|T2_PB.11606.3|N2_PB.8195.2
ME_9141	T1_PB.10979.2|T2_PB.12417.2|N2_PB.8736.3
ME_3490	T1_PB.6332.1|T2_PB.7149.3
ME_2562	T1_PB.10911.1|N1_PB.9897.1|T2_PB.12344.1
ME_9912	T1_PB.4764.2|N1_PB.4295.1|T2_PB.5363.1
ME_4255	T1_PB.6760.5|T2_PB.7619.1
ME_7034	T1_PB.10430.1|T2_PB.11782.1|T2_PB.11782.2
ME_6969	T1_PB.5213.1|T2_PB.5848.1
ME_587	T1_PB.1961.3|T2_PB.2218.3
ME_4490	T1_PB.2616.6|N1_PB.2363.6|T2_PB.2951.3|N2_PB.2111.3
ME_435	T1_PB.7433.3|N1_PB.6744.1|T2_PB.8405.2|N2_PB.5905.5
ME_1592	T1_PB.3077.2|T2_PB.3449.1
ME_9030	T1_PB.8236.2|N1_PB.7457.2|T2_PB.9259.1
ME_1963	T1_PB.10057.3|N1_PB.9164.5|T2_PB.11351.1
ME_7581	T1_PB.2941.2|N1_PB.2680.1|T2_PB.3324.5|N2_PB.2349.2
ME_8496	T1_PB.11229.2|T2_PB.12697.1
ME_7285	T1_PB.11270.3|N1_PB.10219.3|T2_PB.12743.2
ME_5184	T1_PB.8774.5|N1_PB.7950.7|T2_PB.9881.8
ME_7501	T1_PB.11322.4|N1_PB.10264.2|T2_PB.12798.2|N2_PB.9002.1
ME_636	T1_PB.9089.1|N1_PB.8240.1|T2_PB.10227.1|N2_PB.7194.1
ME_4	T1_PB.367.2|T2_PB.364.2|N2_PB.257.3
ME_6748	T1_PB.4628.2|T2_PB.5196.3|N2_PB.3669.1
ME_6255	T1_PB.9925.1|T2_PB.11184.1
ME_597	T1_PB.9616.2|N1_PB.8715.1|T2_PB.10826.2|N2_PB.7629.2
ME_3544	T1_PB.6162.8|T2_PB.6955.12
ME_1969	T1_PB.6458.1|T2_PB.7299.2
ME_6361	T1_PB.10483.3|T2_PB.11852.3
ME_10043	T1_PB.9950.1|N1_PB.9052.1|T2_PB.11217.1|N2_PB.7909.1
ME_8334	T1_PB.7469.3|T2_PB.8447.3
ME_5577	T1_PB.249.3|T2_PB.223.2
ME_10093	T1_PB.5887.1|T2_PB.6625.1
ME_6086	T1_PB.4317.1|T2_PB.4861.6
ME_3662	T1_PB.9816.1|N1_PB.8902.1|T2_PB.11059.1|N2_PB.7793.1
ME_8167	T1_PB.2644.3|N1_PB.2384.4|T2_PB.2981.1|N2_PB.2131.1
ME_8560	T1_PB.9941.4|N1_PB.9043.1|T2_PB.11204.5
ME_9117	T1_PB.7942.1|T2_PB.8948.2
ME_4518	T1_PB.6087.1|N1_PB.5507.1|T2_PB.6857.2
ME_6927	T1_PB.10905.2|N1_PB.9893.2|T2_PB.12337.1|N2_PB.8691.1
ME_7255	T1_PB.11011.2|N1_PB.9987.1|T2_PB.12451.3
ME_8818	T1_PB.6765.1|T2_PB.7625.1
ME_4397	T1_PB.7324.1|N1_PB.6648.1|T2_PB.8286.1
ME_1474	T1_PB.7427.2|N1_PB.6734.2|T2_PB.8399.1
ME_5007	T1_PB.5866.1|T2_PB.6606.3
ME_6749	T1_PB.4628.4|T2_PB.5196.5
ME_9630	T1_PB.8238.6|T2_PB.9261.6
ME_9600	T1_PB.10234.1|N1_PB.9315.2|T2_PB.11555.1|N2_PB.8154.2
ME_3880	T1_PB.8992.2|T2_PB.10124.1
ME_892	T1_PB.1094.8|N1_PB.969.1|T2_PB.1232.1
ME_7699	T1_PB.4921.3|T2_PB.5534.2
ME_4594	T1_PB.7168.3|T2_PB.8100.17
ME_5323	T1_PB.67.2|N1_PB.49.5|T2_PB.58.2|N2_PB.42.4
ME_5632	T1_PB.10788.2|T1_PB.10788.5|N1_PB.9781.2|N1_PB.9781.3|T2_PB.12205.1|T2_PB.12205.2|N2_PB.8605.1|N2_PB.8605.3|T1_PB.10788.6
ME_9965	T1_PB.1860.1|N1_PB.1657.1|T2_PB.2110.4
ME_9491	T1_PB.4006.2
ME_4439	T1_PB.11011.1
ME_7179	T1_PB.2721.1
ME_156	T1_PB.7823.1
ME_9375	T1_PB.6358.1
ME_9039	T1_PB.3210.2
ME_8823	T1_PB.4763.1
ME_3113	T1_PB.8148.1
ME_6820	T1_PB.834.1
ME_6909	T1_PB.5700.2
ME_4324	T1_PB.10639.1
ME_5756	T1_PB.2426.2
ME_3693	T1_PB.2643.1
ME_6686	T1_PB.5235.2
ME_1502	T1_PB.3182.2
ME_8688	T1_PB.5574.4
ME_85	T1_PB.6467.1
ME_8812	T1_PB.2913.1
ME_6883	T1_PB.702.1
ME_2401	T1_PB.4340.1
ME_9671	T1_PB.9180.1
ME_4744	T1_PB.5521.1
ME_5105	T1_PB.4628.3
ME_9061	T1_PB.3535.1
ME_2287	T1_PB.3647.2
ME_9070	T1_PB.9788.2
ME_9855	T1_PB.4437.1
ME_7881	T1_PB.2126.1
ME_8643	T1_PB.3314.4
ME_9781	T1_PB.3843.4
ME_286	T1_PB.5972.1
ME_5986	T1_PB.10264.1|N1_PB.9345.3
ME_10092	T1_PB.4327.4
ME_7604	T1_PB.6899.1
ME_8350	T1_PB.1992.3
ME_6010	T1_PB.8972.5|N1_PB.8135.3
ME_5154	T1_PB.9065.3
ME_6984	T1_PB.11291.1
ME_3077	T1_PB.9879.6|N1_PB.8968.2
ME_7411	T1_PB.6213.1
ME_2430	T1_PB.648.1
ME_3182	T1_PB.4245.1
ME_9431	T1_PB.5416.1
ME_1042	T1_PB.5843.1
ME_4796	T1_PB.777.5
ME_9604	T1_PB.1074.2
ME_6847	T1_PB.5300.5|N2_PB.4173.4
ME_6017	T1_PB.9908.1
ME_9099	T1_PB.2103.3
ME_2	T1_PB.7700.1
ME_7452	T1_PB.5132.1
ME_3736	T1_PB.8970.1
ME_9915	T1_PB.10264.4
ME_6506	T1_PB.10566.1
ME_9850	T1_PB.6513.3
ME_7785	T1_PB.2103.4
ME_5038	T1_PB.7815.1
ME_2192	T1_PB.3174.3
ME_6214	T1_PB.10514.2
ME_8605	T1_PB.530.1
ME_2547	T1_PB.4455.10
ME_5172	T1_PB.10740.1
ME_5948	T1_PB.3114.3
ME_5862	T1_PB.5931.1
ME_7342	T1_PB.7163.1
ME_934	T1_PB.189.1
ME_4034	T1_PB.3994.2|N2_PB.3205.1
ME_868	T1_PB.3106.4
ME_1671	T1_PB.2240.4
ME_3647	T1_PB.10640.1
ME_3800	T1_PB.5900.3
ME_262	T1_PB.2221.1
ME_1743	T1_PB.1627.1
ME_6951	T1_PB.10015.3
ME_7363	T1_PB.7208.3
ME_2832	T1_PB.5145.2
ME_8054	T1_PB.9265.2
ME_4783	T1_PB.3833.2
ME_781	T1_PB.6529.1
ME_2019	T1_PB.4886.1
ME_5712	T1_PB.1714.2
ME_8910	T1_PB.4555.2
ME_5992	T1_PB.3744.2
ME_5585	T1_PB.7228.4
ME_1285	T1_PB.6215.2|N1_PB.5626.6
ME_9500	T1_PB.10880.1|N1_PB.9865.1
ME_9992	T1_PB.8023.2
ME_9211	T1_PB.4291.2
ME_4894	T1_PB.1173.2
ME_6094	T1_PB.4201.1
ME_3502	T1_PB.823.1
ME_4497	T1_PB.8623.1
ME_3032	T1_PB.918.1
ME_2103	T1_PB.1331.4
ME_4232	T1_PB.1173.1
ME_3568	T1_PB.8611.2
ME_9441	T1_PB.8155.1
ME_3388	T1_PB.5937.2
ME_3788	T1_PB.1617.1
ME_6492	T1_PB.3224.1
ME_979	T1_PB.9139.3
ME_6567	T1_PB.8486.7
ME_3811	T1_PB.4041.3
ME_6461	T1_PB.10486.1
ME_1457	T1_PB.9995.3
ME_5447	T1_PB.2084.2
ME_656	T1_PB.8781.1
ME_2345	T1_PB.7577.1
ME_4533	T1_PB.3501.2
ME_2043	T1_PB.3793.1
ME_36	T1_PB.8486.10
ME_5692	T1_PB.6366.2
ME_3154	T1_PB.939.6
ME_2475	T1_PB.6216.4
ME_9871	T1_PB.7627.1
ME_743	T1_PB.6436.1
ME_9528	T1_PB.3257.1
ME_9182	T1_PB.5468.1
ME_4665	T1_PB.6444.1
ME_9132	T1_PB.2022.4
ME_1284	T1_PB.6908.1
ME_217	T1_PB.145.2
ME_293	T1_PB.5742.2
ME_6825	T1_PB.9017.5
ME_2030	T1_PB.3501.4
ME_5450	T1_PB.4766.2
ME_7388	T1_PB.7188.1
ME_6208	T1_PB.5306.4
ME_1608	T1_PB.4750.2
ME_3225	T1_PB.8774.6
ME_1399	T1_PB.8412.1
ME_8296	T1_PB.1223.5
ME_57	T1_PB.4073.5
ME_1112	T1_PB.3600.2
ME_3608	T1_PB.3056.3
ME_2631	T1_PB.7297.2
ME_3933	T1_PB.803.2
ME_3509	T1_PB.1433.1
ME_7270	T1_PB.4349.1
ME_7847	T1_PB.566.1
ME_1019	T1_PB.8886.3|N2_PB.7040.3
ME_8109	T1_PB.1377.1
ME_8761	T1_PB.10388.2
ME_7039	T1_PB.2321.10|N2_PB.1840.4|N2_PB.1840.5
ME_6853	T1_PB.3022.1
ME_2050	T1_PB.859.1
ME_9081	T1_PB.1908.1
ME_3619	T1_PB.990.9
ME_10180	T1_PB.6437.2
ME_809	T1_PB.10075.1|N2_PB.8030.1
ME_1887	T1_PB.11159.2
ME_9115	T1_PB.1501.4
ME_6238	T1_PB.2282.2
ME_446	T1_PB.9527.2|N1_PB.8624.2
ME_3669	T1_PB.6996.1
ME_1179	T1_PB.2238.1
ME_7954	T1_PB.8152.2|N2_PB.6436.1
ME_5307	T1_PB.5542.5
ME_7681	T1_PB.6245.4
ME_5243	T1_PB.6366.1
ME_8482	T1_PB.9950.2
ME_788	T1_PB.5524.1
ME_4972	T1_PB.7375.1
ME_5195	T1_PB.3886.3
ME_1012	T1_PB.1810.2
ME_8168	T1_PB.4722.3
ME_9882	T1_PB.1610.1
ME_3099	T1_PB.2388.1
ME_6203	T1_PB.3210.1
ME_2593	T1_PB.8280.1
ME_1165	T1_PB.4802.2
ME_9636	T1_PB.7844.1
ME_7931	T1_PB.6949.1
ME_551	T1_PB.4037.2
ME_9372	T1_PB.2678.2
ME_10151	T1_PB.10821.1
ME_5685	T1_PB.5522.1
ME_716	T1_PB.8967.3
ME_562	T1_PB.6962.1
ME_2114	T1_PB.5447.1
ME_1872	T1_PB.9719.1
ME_7491	T1_PB.11049.2
ME_409	T1_PB.7200.5
ME_2854	T1_PB.3235.2
ME_9199	T1_PB.288.2
ME_5253	T1_PB.2930.1
ME_6855	T1_PB.1062.2|N1_PB.937.3
ME_2334	T1_PB.1306.2
ME_268	T1_PB.2216.1
ME_9747	T1_PB.2906.10
ME_2242	T1_PB.11109.5
ME_6043	T1_PB.159.3
ME_3690	T1_PB.1612.5
ME_891	T1_PB.5720.1
ME_6110	T1_PB.2616.4
ME_2939	T1_PB.2491.1
ME_5321	T1_PB.7298.2
ME_7862	T1_PB.9833.1
ME_4136	T1_PB.5414.2
ME_380	T1_PB.5342.1
ME_2867	T1_PB.2380.2
ME_740	T1_PB.9555.2
ME_6786	T1_PB.750.2
ME_4280	T1_PB.8499.1
ME_6939	T1_PB.11109.4
ME_3347	T1_PB.67.3
ME_704	T1_PB.4859.2
ME_7231	T1_PB.3078.7
ME_8368	T1_PB.858.1
ME_1208	T1_PB.5482.4
ME_6946	T1_PB.9404.4|N2_PB.7449.4
ME_6376	T1_PB.10384.1
ME_4603	T1_PB.6496.5
ME_8449	T1_PB.601.1
ME_8541	T1_PB.3987.2
ME_3451	T1_PB.7741.7
ME_2124	T1_PB.2321.9
ME_5527	T1_PB.8590.1
ME_6722	T1_PB.3133.3
ME_3658	T1_PB.4511.1
ME_9923	T1_PB.10654.2
ME_1620	T1_PB.5789.1
ME_8654	T1_PB.11317.2
ME_3145	T1_PB.3359.2
ME_5022	T1_PB.7190.1
ME_8220	T1_PB.809.4
ME_7668	T1_PB.9017.2
ME_10161	T1_PB.3309.2
ME_2452	T1_PB.6634.4|N1_PB.6030.2|N2_PB.5243.4
ME_8471	T1_PB.8532.8
ME_4198	T1_PB.6761.1
ME_3892	T1_PB.6769.2
ME_917	T1_PB.9393.10
ME_7262	T1_PB.7116.2
ME_130	T1_PB.11161.1
ME_2122	T1_PB.6207.1
ME_5271	T1_PB.3402.1
ME_5031	T1_PB.5846.2
ME_320	T1_PB.4905.7
ME_9126	T1_PB.9864.1
ME_4827	T1_PB.4493.1
ME_6542	T1_PB.4858.1
ME_6157	T1_PB.11455.1
ME_2521	T1_PB.7408.1
ME_174	T1_PB.5439.1
ME_1424	T1_PB.353.1
ME_2574	T1_PB.1341.3
ME_5571	T1_PB.319.1
ME_5294	T1_PB.1334.1
ME_117	T1_PB.5465.1
ME_4415	T1_PB.10535.1
ME_1563	T1_PB.6163.4
ME_5928	T1_PB.1088.6
ME_8671	T1_PB.2003.3
ME_1272	T1_PB.5193.2
ME_397	T1_PB.9732.7
ME_2657	T1_PB.5329.2|N2_PB.4190.2
ME_6365	T1_PB.4606.1
ME_3606	T1_PB.2679.2
ME_336	T1_PB.6647.1
ME_5008	T1_PB.4572.6|N2_PB.3631.3
ME_7648	T1_PB.9343.3|N2_PB.7391.1
ME_3481	T1_PB.8834.1
ME_6949	T1_PB.9960.1
ME_2892	T1_PB.1151.6
ME_6242	T1_PB.10582.1
ME_8020	T1_PB.2321.5
ME_8035	T1_PB.2401.1
ME_7871	T1_PB.3457.2
ME_7655	T1_PB.6046.2
ME_1758	T1_PB.1796.1
ME_5790	T1_PB.1098.1
ME_7395	T1_PB.3795.2
ME_7746	T1_PB.777.11
ME_6860	T1_PB.3885.1
ME_8698	T1_PB.1888.5
ME_5667	T1_PB.4864.2
ME_3479	T1_PB.10496.1
ME_6669	T1_PB.5143.3
ME_4675	T1_PB.5256.2
ME_7138	T1_PB.8463.2
ME_1079	T1_PB.2243.2
ME_493	T1_PB.8473.2
ME_276	T1_PB.2444.1
ME_540	T1_PB.6433.1
ME_8316	T1_PB.5262.1
ME_8681	T1_PB.10555.2
ME_6137	T1_PB.1181.3
ME_8413	T1_PB.7421.1
ME_3051	T1_PB.6957.1
ME_9268	T1_PB.3608.3
ME_1587	T1_PB.4393.4
ME_1222	T1_PB.2528.1
ME_8759	T1_PB.8684.1
ME_3155	T1_PB.4465.1
ME_3625	T1_PB.5553.2
ME_5822	T1_PB.9582.1
ME_1403	T1_PB.1850.1
ME_4559	T1_PB.3599.4
ME_4139	T1_PB.7303.2
ME_3271	T1_PB.7240.1
ME_4995	T1_PB.7155.4
ME_8664	T1_PB.2258.3
ME_6929	T1_PB.7440.1|N1_PB.6751.2
ME_7242	T1_PB.1711.5
ME_6455	T1_PB.301.1
ME_7353	T1_PB.7233.1
ME_3250	T1_PB.8673.1
ME_5910	T1_PB.4255.2
ME_5013	T1_PB.1919.1
ME_1715	T1_PB.4660.2
ME_4339	T1_PB.4628.6|N1_PB.4172.6
ME_4942	T1_PB.6577.2|N2_PB.5199.2
ME_8198	T1_PB.6134.4
ME_6221	T1_PB.2814.3
ME_2629	T1_PB.6746.1
ME_771	T1_PB.3023.1
ME_308	T1_PB.8573.2|T1_PB.8573.1|N1_PB.7737.1
ME_9620	T1_PB.5172.1
ME_6475	T1_PB.7339.1
ME_310	T1_PB.11168.1
ME_1961	T1_PB.4936.3
ME_9686	T1_PB.4667.1
ME_596	T1_PB.7035.4
ME_5223	T1_PB.3818.2
ME_5942	T1_PB.9638.1
ME_5709	T1_PB.8594.2
ME_4049	T1_PB.765.2
ME_3863	T1_PB.8418.1
ME_6586	T1_PB.9115.1
ME_6624	T1_PB.7296.1
ME_4299	T1_PB.3151.3
ME_1861	T1_PB.10924.1
ME_6395	T1_PB.11311.1
ME_6286	T1_PB.10665.1
ME_93	T1_PB.930.6
ME_3849	T1_PB.9812.2
ME_3259	T1_PB.8836.3|N1_PB.8016.2
ME_5656	T1_PB.7171.3
ME_1787	T1_PB.6479.1
ME_619	T1_PB.11030.1
ME_2549	T1_PB.9239.1
ME_2974	T1_PB.2194.7
ME_2610	T1_PB.10553.1
ME_4649	T1_PB.2875.2|N1_PB.2615.2
ME_9700	T1_PB.10616.4
ME_39	T1_PB.5910.4
ME_2864	T1_PB.1620.1
ME_7751	T1_PB.1164.2|N1_PB.1042.1
ME_8352	T1_PB.4740.3
ME_6874	T1_PB.3732.1
ME_1916	T1_PB.9557.1
ME_3152	T1_PB.2855.1|N2_PB.2282.2
ME_9283	T1_PB.1610.3
ME_7787	T1_PB.11025.2
ME_5218	T1_PB.1959.3
ME_4155	T1_PB.9158.3
ME_1998	T1_PB.10495.1|N1_PB.9550.6|N2_PB.8381.4
ME_190	T1_PB.5766.1
ME_2385	T1_PB.6236.1
ME_2703	T1_PB.5858.2
ME_8379	T1_PB.7053.1
ME_6298	T1_PB.5718.1
ME_3885	T1_PB.1705.1
ME_8411	T1_PB.11453.1
ME_9049	T1_PB.2029.2|N1_PB.1818.1
ME_6920	T1_PB.840.3
ME_5211	T1_PB.9402.2|N2_PB.7447.2
ME_9681	T1_PB.1215.2
ME_1238	T1_PB.1205.1
ME_5246	T1_PB.1125.2
ME_995	T1_PB.6036.2
ME_9088	T1_PB.1698.3
ME_4491	T1_PB.2032.1
ME_6881	T1_PB.8476.9
ME_6183	T1_PB.8779.2
ME_5614	T1_PB.11335.2
ME_47	T1_PB.11383.1
ME_1175	T1_PB.2781.2
ME_5602	T1_PB.4609.1
ME_9595	T1_PB.5994.1
ME_353	T1_PB.1957.2|N2_PB.1550.1
ME_3111	T1_PB.9648.5
ME_8603	T1_PB.4249.3
ME_4531	T1_PB.7423.2
ME_5686	T1_PB.1880.1
ME_9716	T1_PB.118.1
ME_1264	T1_PB.11461.1
ME_9941	T1_PB.781.4
ME_6597	T1_PB.4566.3
ME_9656	T1_PB.1019.1
ME_9161	T1_PB.1855.2
ME_1734	T1_PB.3844.3
ME_5722	T1_PB.7931.2
ME_2659	T1_PB.2876.1
ME_5160	T1_PB.10356.3
ME_3263	T1_PB.10229.1|N2_PB.8153.1
ME_6588	T1_PB.1500.1
ME_9260	T1_PB.6786.2
ME_6012	T1_PB.4873.3
ME_345	T1_PB.1391.1
ME_1471	T1_PB.9618.1
ME_6653	T1_PB.8396.3
ME_8078	T1_PB.2531.2
ME_3748	T1_PB.8813.2
ME_8939	T1_PB.7663.2
ME_4754	T1_PB.3449.4
ME_6765	T1_PB.7141.4
ME_5695	T1_PB.2854.5
ME_4326	T1_PB.3307.1
ME_5637	T1_PB.9739.3
ME_4746	T1_PB.4340.2
ME_6480	T1_PB.4293.1|N1_PB.3878.2
ME_9666	T1_PB.904.1
ME_2625	T1_PB.4334.2|N1_PB.3917.1
ME_3412	T1_PB.801.2|N1_PB.684.1
ME_5305	T1_PB.1310.2
ME_7539	T1_PB.3503.1
ME_4242	T1_PB.8225.1
ME_147	T1_PB.301.2
ME_7851	T1_PB.345.3
ME_5746	T1_PB.6646.4
ME_954	T1_PB.5701.1
ME_290	T1_PB.432.5
ME_5011	T1_PB.3734.1
ME_9309	T1_PB.983.7
ME_7302	T1_PB.2683.2
ME_3095	T1_PB.5724.10
ME_9015	T1_PB.4236.2
ME_5118	T1_PB.7916.1
ME_8921	T1_PB.7373.3
ME_9498	T1_PB.7028.3
ME_516	T1_PB.6229.6
ME_2432	T1_PB.1568.1
ME_8836	T1_PB.10124.2
ME_1606	T1_PB.10649.1
ME_6845	T1_PB.6479.2
ME_3055	T1_PB.4929.1
ME_3868	T1_PB.22.6|N2_PB.13.3
ME_3384	T1_PB.6890.3
ME_7713	T1_PB.7227.1
ME_9421	T1_PB.10199.1
ME_9465	T1_PB.8732.2
ME_5969	T1_PB.8296.1
ME_10004	T1_PB.10436.2
ME_6960	T1_PB.5005.1
ME_1182	T1_PB.8174.1
ME_5641	T1_PB.8860.2
ME_9773	T1_PB.1954.1
ME_7479	T1_PB.8532.1
ME_1437	T1_PB.9394.3
ME_3331	T1_PB.7127.1
ME_832	T1_PB.10131.2
ME_1789	T1_PB.1094.3
ME_3179	T1_PB.3358.1
ME_3958	T1_PB.1414.2|N1_PB.1257.1
ME_6191	T1_PB.2900.3
ME_4547	T1_PB.873.1
ME_6993	T1_PB.8016.1
ME_9935	T1_PB.10106.1
ME_574	T1_PB.2088.4
ME_2881	T1_PB.3280.5
ME_264	T1_PB.9795.3
ME_10125	T1_PB.1693.1
ME_1951	T1_PB.3367.1
ME_8865	T1_PB.888.1
ME_8785	T1_PB.2052.1
ME_4638	T1_PB.1750.3
ME_3352	T1_PB.10143.1
ME_5298	T1_PB.10763.3|N1_PB.9760.3
ME_2511	T1_PB.1061.1
ME_4631	T1_PB.8198.2
ME_1280	T1_PB.6050.2
ME_6642	T1_PB.11254.2
ME_7664	T1_PB.2891.1
ME_7117	T1_PB.5132.2|N1_PB.4614.1
ME_4370	T1_PB.4644.3
ME_6796	T1_PB.8419.1
ME_9532	T1_PB.3783.1
ME_3023	T1_PB.2505.1
ME_7207	T1_PB.6956.2
ME_10178	T1_PB.2573.2
ME_5785	T1_PB.9342.2
ME_4903	T1_PB.187.3
ME_3017	T1_PB.4071.1
ME_2206	T1_PB.2072.1
ME_1034	T1_PB.4102.2
ME_44	T1_PB.9863.2
ME_5990	T1_PB.1066.2
ME_4213	T1_PB.4553.1
ME_3687	T1_PB.4498.1
ME_7472	T1_PB.9414.1
ME_4899	T1_PB.5145.3
ME_6019	T1_PB.9342.8
ME_843	T1_PB.3991.1
ME_6499	T1_PB.7192.2
ME_9997	T1_PB.4768.1
ME_9010	T1_PB.1062.5
ME_9544	T1_PB.9732.4
ME_3209	T1_PB.6163.3
ME_9526	T1_PB.9628.1
ME_9100	T1_PB.5742.1
ME_8319	T1_PB.3087.2
ME_7798	T1_PB.9575.2
ME_6571	T1_PB.4455.11
ME_6606	T1_PB.1306.4
ME_1371	T1_PB.10071.5
ME_6956	T1_PB.9237.1
ME_6565	T1_PB.7102.1
ME_4765	T1_PB.9623.1
ME_8797	T1_PB.5549.3
ME_2485	T1_PB.3409.1
ME_2093	T1_PB.9964.1
ME_5471	T1_PB.7410.1
ME_669	T1_PB.3880.1
ME_8730	T1_PB.3608.8
ME_1722	T1_PB.3431.1
ME_7060	T1_PB.6080.4
ME_8531	T1_PB.4299.1
ME_5348	T1_PB.10342.1
ME_6144	T1_PB.8194.4
ME_5453	T1_PB.388.1
ME_5445	T1_PB.2205.1|N1_PB.1972.1
ME_7397	T1_PB.9358.1
ME_3120	T1_PB.7015.3
ME_9610	T1_PB.2948.4
ME_694	T1_PB.858.2
ME_1470	T1_PB.10495.7
ME_2825	T1_PB.10387.1
ME_4052	T1_PB.5779.1
ME_1032	T1_PB.9880.2|N1_PB.8969.4|N2_PB.7848.3
ME_3920	T1_PB.11441.2
ME_9561	T1_PB.5093.1
ME_6836	T1_PB.4664.2|N2_PB.3699.2
ME_2728	T1_PB.8113.1
ME_3063	T1_PB.9146.1
ME_2633	T1_PB.427.1
ME_2835	T1_PB.4255.3
ME_7051	T1_PB.7854.3|N1_PB.7112.4
ME_7903	T1_PB.5362.1
ME_172	T1_PB.3082.22
ME_3219	T1_PB.6643.3|T1_PB.6643.4|N1_PB.6035.1
ME_5660	T1_PB.9342.5
ME_6807	T1_PB.8307.2
ME_1273	T1_PB.7243.2
ME_1234	T1_PB.7433.2
ME_4680	T1_PB.1825.1
ME_2812	T1_PB.9256.1
ME_8821	T1_PB.2321.6
ME_8501	T1_PB.8438.1
ME_1514	T1_PB.8238.4|N1_PB.7459.2
ME_8154	T1_PB.6036.1
ME_758	T1_PB.9949.1
ME_5750	T1_PB.4437.2
ME_4394	T1_PB.6332.3
ME_259	T1_PB.9480.2
ME_3758	T1_PB.11018.1
ME_4289	T1_PB.1545.1
ME_261	T1_PB.6496.6
ME_5226	T1_PB.3504.2
ME_3643	T1_PB.7113.1
ME_9502	T1_PB.8206.7
ME_9808	T1_PB.2135.1
ME_1347	T1_PB.2282.1
ME_1884	T1_PB.6406.2
ME_5699	T1_PB.1994.1
ME_2695	T1_PB.10466.1
ME_391	T1_PB.10153.4
ME_5565	T1_PB.9523.1
ME_1874	T1_PB.352.1
ME_7639	T1_PB.4876.3
ME_4958	T1_PB.8670.3
ME_128	T1_PB.9300.2
ME_6401	T1_PB.6614.3
ME_7233	T1_PB.929.5
ME_4018	T1_PB.6910.3
ME_211	T1_PB.724.2
ME_6281	T1_PB.9695.2
ME_9892	T1_PB.7558.2
ME_8355	T1_PB.5441.3
ME_2791	T1_PB.8959.4
ME_7758	T1_PB.7561.1
ME_3557	T1_PB.9063.3
ME_6058	T1_PB.7101.1
ME_9019	T1_PB.7021.2
ME_6397	T1_PB.110.1
ME_2779	T1_PB.449.1
ME_137	T1_PB.3218.3
ME_4020	T1_PB.9862.1
ME_2483	T1_PB.5799.1
ME_1073	T1_PB.5445.2
ME_4983	T1_PB.4905.11
ME_2937	T1_PB.8124.1
ME_8733	T1_PB.5903.1
ME_4908	T1_PB.10641.3
ME_4347	T1_PB.2980.1
ME_2277	T1_PB.235.2
ME_4820	T1_PB.1139.1|N1_PB.1013.1
ME_1668	T1_PB.2855.2
ME_8084	T1_PB.5046.1
ME_8474	T1_PB.9961.4|N1_PB.9065.8
ME_6033	T1_PB.8211.1
ME_4865	T1_PB.5270.2
ME_6152	T1_PB.3102.3
ME_4577	T1_PB.8782.4
ME_8763	T1_PB.5481.4
ME_4011	T1_PB.2031.1
ME_6780	T1_PB.10878.2
ME_79	T1_PB.10241.2
ME_848	T1_PB.1250.2
ME_9720	T1_PB.4455.12
ME_7860	T1_PB.3677.3
ME_10203	T1_PB.1006.1
ME_1593	T1_PB.3591.1
ME_7769	T1_PB.1645.1
ME_9148	T1_PB.9342.1
ME_2564	T1_PB.241.1
ME_1968	T1_PB.9917.4
ME_4386	T1_PB.5783.1
ME_2524	T1_PB.8108.1
ME_8490	T1_PB.7909.1
ME_8214	T1_PB.3413.2
ME_1484	T1_PB.1340.3
ME_3732	T1_PB.3109.1
ME_9573	T1_PB.1968.2
ME_5851	T1_PB.6788.4
ME_5044	T1_PB.1231.1
ME_7878	T1_PB.3744.1
ME_10197	T1_PB.8513.2
ME_6865	T1_PB.2380.4
ME_9391	T1_PB.5930.2
ME_8394	T1_PB.4327.3
ME_1864	T1_PB.3271.3
ME_9857	T1_PB.7385.2
ME_9925	T1_PB.8100.2
ME_5912	T1_PB.6860.1
ME_3712	T1_PB.7644.3
ME_51	T1_PB.7298.4
ME_6225	T1_PB.2987.1
ME_4541	T1_PB.9142.1
ME_3943	T1_PB.11362.3
ME_7347	T1_PB.6206.1
ME_7420	T1_PB.10669.1
ME_484	T1_PB.10533.2
ME_5934	T1_PB.8476.4
ME_4910	T1_PB.10433.2
ME_7081	T1_PB.10923.2
ME_8867	T1_PB.5136.2
ME_506	T1_PB.645.1
ME_6325	T1_PB.8562.5
ME_2367	T1_PB.870.1
ME_9408	T1_PB.3712.1
ME_8557	T1_PB.4455.1
ME_6367	T1_PB.8111.4
ME_7991	T1_PB.176.1
ME_2883	T1_PB.10833.1
ME_8586	T1_PB.2854.4
ME_7462	T1_PB.7455.1
ME_3746	T1_PB.11182.1
ME_928	T1_PB.2461.3
ME_7282	T1_PB.4575.1
ME_3298	T1_PB.781.3
ME_5837	T1_PB.4487.1
ME_3517	T1_PB.5485.1
ME_2382	T1_PB.5415.2|N1_PB.4862.1|N2_PB.4255.3
ME_6922	T1_PB.4343.6|N1_PB.3927.3|N2_PB.3474.1
ME_145	T1_PB.4106.2
ME_9884	T1_PB.7528.2|N2_PB.5987.2
ME_2760	T1_PB.1220.6
ME_1713	T1_PB.4625.1
ME_8513	T1_PB.6363.2
ME_2983	T1_PB.6035.4|N1_PB.5450.3
ME_7742	T1_PB.194.1
ME_10171	T1_PB.8025.1
ME_3164	T1_PB.7179.6
ME_4129	T1_PB.5226.2
ME_1577	T1_PB.11371.5
ME_364	T1_PB.7168.2
ME_9192	T1_PB.5364.1|N1_PB.4804.2
ME_3727	T1_PB.2485.4
ME_3666	T1_PB.214.2
ME_3002	T1_PB.6835.1
ME_7606	T1_PB.7531.4|N1_PB.6833.2|N2_PB.5990.1
ME_2267	T1_PB.1999.1
ME_4897	T1_PB.6497.2
ME_9727	T1_PB.4747.2
ME_8911	T1_PB.747.2
ME_7251	T1_PB.2486.2
ME_1430	T1_PB.3763.1
ME_7561	T1_PB.315.1
ME_7407	T1_PB.9931.1
ME_7789	T1_PB.10024.1
ME_1824	T1_PB.9181.3
ME_4342	T1_PB.4741.4
ME_9745	T1_PB.6283.4|N2_PB.4970.2
ME_1573	T1_PB.11124.3
ME_1224	T1_PB.2169.1
ME_4352	T1_PB.236.1
ME_443	T1_PB.1361.3
ME_9445	T1_PB.3154.8
ME_8228	T1_PB.11037.2
ME_3452	T1_PB.9956.2
ME_492	T1_PB.2565.1
ME_1170	T1_PB.1948.2
ME_652	T1_PB.3379.3
ME_8811	T1_PB.1811.2|N2_PB.1431.5
ME_8685	T1_PB.9558.3
ME_537	T1_PB.581.2
ME_1633	T1_PB.675.4
ME_9732	T1_PB.8362.4
ME_6695	T1_PB.3841.2
ME_3244	T1_PB.6861.5
ME_7195	T1_PB.3708.4
ME_10194	T1_PB.7433.4
ME_2035	T1_PB.10872.5
ME_54	T1_PB.3326.1
ME_2790	T1_PB.219.1
ME_2179	T1_PB.1590.1
ME_185	T1_PB.186.1
ME_9166	T1_PB.313.1
ME_5381	T1_PB.5676.2
ME_1395	T1_PB.2254.1
ME_5179	T1_PB.8902.1
ME_213	T1_PB.3040.5
ME_9460	T1_PB.1748.4
ME_2289	T1_PB.515.4|N1_PB.437.1
ME_7823	T1_PB.4455.2
ME_9717	T1_PB.5325.1
ME_5275	T1_PB.3067.3
ME_3615	T1_PB.2837.2
ME_747	T1_PB.7531.3
ME_5478	T1_PB.10498.10
ME_4965	T1_PB.2918.1
ME_375	T1_PB.7876.2
ME_4697	T1_PB.4812.6
ME_8381	T1_PB.1771.2
ME_2813	T1_PB.2547.9
ME_3110	T1_PB.9071.1
ME_2259	T1_PB.10677.3
ME_4001	T1_PB.3985.1
ME_163	T1_PB.11231.1
ME_7569	T1_PB.8025.3
ME_5194	T1_PB.1120.1
ME_8765	T1_PB.2679.5
ME_4536	T1_PB.1165.1
ME_10012	T1_PB.5151.2
ME_7112	T1_PB.11163.2
ME_9955	T1_PB.10662.2
ME_3025	T1_PB.10194.3
ME_3221	T1_PB.9949.3
ME_4278	T1_PB.6222.2
ME_3679	T1_PB.1802.3
ME_3333	T1_PB.5268.5
ME_203	T1_PB.3090.1|T1_PB.3090.3
ME_9085	T1_PB.5271.1
ME_5616	T1_PB.4086.2|N1_PB.3686.2|N2_PB.3283.1
ME_9111	T1_PB.3524.2
ME_6747	T1_PB.8740.2
ME_5524	T1_PB.5133.2
ME_7518	T1_PB.7943.1
ME_501	T1_PB.9437.2
ME_8630	T1_PB.939.13
ME_1661	T1_PB.4762.3|N2_PB.3792.1
ME_5885	T1_PB.9174.1
ME_3166	T1_PB.2933.3
ME_2180	T1_PB.5247.1|N1_PB.4702.1
ME_3171	T1_PB.4382.1
ME_1190	T1_PB.5900.2
ME_9	T1_PB.7594.1
ME_1001	T1_PB.3114.1
ME_4130	T1_PB.2668.1
ME_8102	T1_PB.4198.1
ME_4080	T1_PB.5405.1
ME_3340	T1_PB.7297.1
ME_7246	T1_PB.10715.1
ME_5752	T1_PB.310.1
ME_1975	T1_PB.393.3
ME_8631	T1_PB.466.1
ME_3042	T1_PB.9178.3
ME_6268	T1_PB.7923.5
ME_8637	T1_PB.6995.1
ME_4317	T1_PB.8720.1
ME_3981	T1_PB.6610.1
ME_2808	T1_PB.2327.4|N1_PB.2075.4
ME_2110	T1_PB.3858.3
ME_9360	T1_PB.10756.1
ME_6926	T1_PB.9579.3
ME_2378	T1_PB.4158.4
ME_2434	T1_PB.1527.1
ME_4329	T1_PB.8915.5
ME_2064	T1_PB.3951.1|N2_PB.3166.1
ME_4834	T1_PB.10160.4
ME_3598	T1_PB.4723.1
ME_5355	T1_PB.9240.1
ME_3041	T1_PB.9638.2
ME_2997	T1_PB.331.1
ME_9096	T1_PB.4274.3
ME_5743	T1_PB.4104.1
ME_9418	T1_PB.6891.1
ME_9286	T1_PB.7408.2
ME_6482	T1_PB.6414.2
ME_1146	T1_PB.4340.3
ME_3272	T1_PB.10962.1
ME_7284	T1_PB.8963.4
ME_4767	T1_PB.3044.1
ME_110	T1_PB.5224.2
ME_3491	T1_PB.8939.1|N1_PB.8110.4|N2_PB.7086.4
ME_6381	T1_PB.6469.3
ME_1996	T1_PB.7609.2
ME_9837	T1_PB.10098.1
ME_2220	T1_PB.6501.1
ME_8613	T1_PB.3664.1
ME_23	T1_PB.6607.1
ME_4567	T1_PB.8902.6
ME_4707	T1_PB.4688.1
ME_3697	T1_PB.10278.4
ME_7227	T1_PB.1974.3
ME_9208	T1_PB.3377.1
ME_3186	T1_PB.6987.2
ME_6843	T1_PB.10677.5
ME_5109	T1_PB.260.2
ME_2935	T1_PB.6093.2
ME_3187	T1_PB.615.1
ME_6752	T1_PB.3051.2
ME_5976	T1_PB.1225.1
ME_2700	T1_PB.1671.1
ME_8069	T1_PB.7531.1
ME_1461	T1_PB.6496.4
ME_4748	T1_PB.564.3
ME_370	T1_PB.9186.3
ME_692	T1_PB.7636.1
ME_6084	T1_PB.2470.12
ME_5843	T1_PB.183.1
ME_7368	T1_PB.10777.1
ME_7986	T1_PB.9431.1
ME_6013	T1_PB.1319.3
ME_7522	T1_PB.776.6
ME_7774	T1_PB.2886.2
ME_6525	T1_PB.873.10
ME_999	T1_PB.8952.1
ME_3862	T1_PB.10534.1
ME_3144	T1_PB.2645.2|N1_PB.2385.3
ME_6070	T1_PB.2803.2
ME_5850	T1_PB.631.1
ME_6576	T1_PB.301.3
ME_5244	T1_PB.7944.1
ME_6312	T1_PB.8719.2
ME_5491	T1_PB.1607.3
ME_5866	T1_PB.6463.3
ME_9978	T1_PB.5481.2
ME_9065	T1_PB.8963.3
ME_6599	T1_PB.1740.1
ME_9230	T1_PB.7141.3
ME_5430	T1_PB.7023.1
ME_9056	T1_PB.334.3
ME_9051	T1_PB.4189.1
ME_1228	T1_PB.9960.2
ME_8019	T1_PB.2321.2
ME_9848	T1_PB.4820.2
ME_9245	T1_PB.11182.3|N2_PB.8891.6
ME_7168	T1_PB.9786.4
ME_6897	T1_PB.2222.1
ME_8089	T1_PB.2370.1
ME_478	T1_PB.8617.1
ME_9271	T1_PB.3735.1
ME_5618	T1_PB.1612.3
ME_7157	T1_PB.9291.1
ME_533	T1_PB.11155.1
ME_9388	T1_PB.9182.1
ME_1625	T1_PB.4732.1
ME_2190	T1_PB.11102.2
ME_5759	T1_PB.3921.1
ME_2231	T1_PB.10991.2
ME_9273	T1_PB.9695.9
ME_961	T1_PB.2590.1
ME_1902	T1_PB.3901.1
ME_5189	T1_PB.7833.1
ME_7504	T1_PB.6513.1
ME_6173	T1_PB.7025.1
ME_2081	T1_PB.597.1
ME_9953	T1_PB.6542.1
ME_6009	T1_PB.8826.2
ME_8130	T1_PB.1883.1
ME_3105	T1_PB.7248.1
ME_1528	T1_PB.7726.1
ME_2115	T1_PB.3079.2
ME_7524	T1_PB.2179.1
ME_1246	T1_PB.10077.1
ME_9557	T1_PB.2470.6
ME_4486	T1_PB.5954.3
ME_7080	T1_PB.5474.2
ME_144	T1_PB.9178.1
ME_4191	T1_PB.6610.2
ME_5590	T1_PB.8042.1
ME_4579	T1_PB.483.3
ME_318	T1_PB.2120.1
ME_7599	T1_PB.5739.1
ME_5724	T1_PB.233.2
ME_3706	T1_PB.3813.1
ME_2912	T1_PB.5626.2
ME_4876	T1_PB.805.2
ME_6359	T1_PB.1189.5
ME_4260	T1_PB.2672.2
ME_5877	T1_PB.8261.3
ME_460	T1_PB.5872.1
ME_1068	T1_PB.8236.1
ME_3747	T1_PB.34.1
ME_1933	T1_PB.3617.1
ME_9481	T1_PB.5418.2
ME_9568	T1_PB.1711.1
ME_8234	T1_PB.2844.1
ME_8629	T1_PB.2896.1
ME_4464	T1_PB.49.1
ME_2293	T1_PB.6150.1
ME_9722	T1_PB.6437.1
ME_9005	T1_PB.3381.1
ME_5839	T1_PB.83.1
ME_7066	T1_PB.4344.4
ME_9624	T1_PB.3978.2
ME_9416	T1_PB.2597.5|N1_PB.2350.2|N2_PB.2093.5
ME_9396	T1_PB.866.3
ME_5802	T1_PB.5772.2
ME_8256	T1_PB.7731.1
ME_1656	T1_PB.298.1
ME_7509	T1_PB.6556.1
ME_627	T1_PB.1566.5
ME_5879	T1_PB.1692.3
ME_10199	T1_PB.10838.2
ME_6758	T1_PB.5772.1
ME_8327	T1_PB.1718.1|N1_PB.1523.1
ME_2205	T1_PB.3822.1
ME_1845	T1_PB.3210.3|N2_PB.2560.2
ME_2645	T1_PB.527.1
ME_10027	T1_PB.11390.2
ME_9927	T1_PB.977.3
ME_1260	T1_PB.9530.3
ME_927	T1_PB.1223.1
ME_6804	T1_PB.929.4
ME_2597	T1_PB.8928.1
ME_3390	T1_PB.4490.1|N2_PB.3574.1
ME_4452	T1_PB.5085.2
ME_6989	T1_PB.4491.1
ME_7391	T1_PB.8102.1
ME_10085	T1_PB.9648.6
ME_7178	T1_PB.1505.1
ME_6555	T1_PB.2248.1
ME_4607	T1_PB.7396.1
ME_3854	T1_PB.5237.4
ME_5377	T1_PB.3811.1|N1_PB.3442.1
ME_7610	T1_PB.4560.3
ME_8265	T1_PB.1545.4
ME_8132	T1_PB.2474.1
ME_6641	T1_PB.4706.2
ME_9676	T1_PB.6989.1
ME_1151	T1_PB.7852.1
ME_3991	T1_PB.4504.5
ME_5142	T1_PB.1804.2
ME_10105	T1_PB.7400.1
ME_1342	T1_PB.9084.2
ME_3536	T1_PB.1659.2
ME_1107	T1_PB.752.4
ME_242	T1_PB.10772.5
ME_6154	T1_PB.8068.1
ME_8446	T1_PB.4764.1
ME_1482	T1_PB.7149.2
ME_7091	T1_PB.2207.1
ME_2944	T1_PB.11103.1
ME_7734	T1_PB.9094.1
ME_6295	T1_PB.4161.1
ME_7173	T1_PB.6227.3
ME_6207	T1_PB.4642.1
ME_3294	T1_PB.680.2
ME_9297	T1_PB.33.2
ME_861	T1_PB.10483.2
ME_10040	T1_PB.909.2
ME_2863	T1_PB.3653.3
ME_2022	T1_PB.3535.2
ME_6345	T1_PB.321.1
ME_7811	T1_PB.5555.1
ME_67	T1_PB.4460.1
ME_9175	T1_PB.7414.2
ME_9347	T1_PB.7198.1|N1_PB.6526.1
ME_2062	T1_PB.3734.4
ME_2584	T1_PB.809.2
ME_7922	T1_PB.5801.3
ME_6372	T1_PB.6215.3
ME_2398	T1_PB.307.1
ME_9470	T1_PB.10796.3
ME_1666	T1_PB.722.2
ME_9619	T1_PB.6563.3
ME_7696	T1_PB.2907.1
ME_3317	T1_PB.5509.1
ME_2441	T1_PB.7141.1
ME_9753	T1_PB.10007.2
ME_2777	T1_PB.2453.1
ME_6283	T1_PB.5595.2
ME_62	T1_PB.2049.4
ME_5634	T1_PB.6932.2
ME_9891	T1_PB.10438.4
ME_1204	T1_PB.1545.3
ME_1768	T1_PB.10961.1
ME_5597	T1_PB.1711.3
ME_7098	T1_PB.2531.1
ME_4013	T1_PB.8364.2
ME_7567	T1_PB.2354.1
ME_8289	T1_PB.7788.3
ME_3729	T1_PB.813.2
ME_7489	T1_PB.181.1
ME_352	T1_PB.3101.3
ME_6535	T1_PB.1439.1
ME_332	T1_PB.10010.1
ME_8712	T1_PB.739.1|N1_PB.638.2
ME_6323	T1_PB.9318.1
ME_9612	T1_PB.2003.1
ME_1141	T1_PB.9626.1
ME_4816	T1_PB.7619.1
ME_1434	T1_PB.273.2
ME_7534	T1_PB.798.2
ME_9323	T1_PB.5930.1
ME_7040	T1_PB.1026.3
ME_5906	T1_PB.10202.1
ME_6038	T1_PB.10462.1
ME_1115	T1_PB.3614.2
ME_2859	T1_PB.1420.1
ME_3522	T1_PB.8661.1
ME_4381	T1_PB.6826.1
ME_4038	T1_PB.1656.1
ME_10064	T1_PB.7969.2
ME_10165	T1_PB.4728.1
ME_5219	T1_PB.10417.3
ME_10208	T1_PB.11109.3|N2_PB.8826.1
ME_2177	T1_PB.5953.1
ME_2571	T1_PB.758.1
ME_10155	T1_PB.6207.5
ME_2722	T1_PB.5456.1
ME_4202	T1_PB.10995.1
ME_8851	T1_PB.1205.3
ME_70	T1_PB.221.2
ME_8913	T1_PB.7442.2
ME_5397	T1_PB.5266.3
ME_4476	T1_PB.5059.4
ME_3822	T1_PB.4343.1
ME_5662	T1_PB.6135.4
ME_8869	T1_PB.4433.1
ME_9539	T1_PB.9732.16
ME_700	T1_PB.635.1
ME_3506	T1_PB.3435.3
ME_2108	T1_PB.4160.4
ME_9831	T1_PB.5340.1
ME_485	T1_PB.9065.4
ME_436	T1_PB.7216.3
ME_8889	T1_PB.6209.1
ME_3307	T1_PB.3315.1
ME_4503	T1_PB.10899.1
ME_8833	T1_PB.2421.3
ME_5076	T1_PB.1596.1
ME_5983	T1_PB.9879.4|N2_PB.7846.2
ME_3580	T1_PB.5240.1
ME_4359	T1_PB.3482.1
ME_6024	T1_PB.2868.1
ME_6741	T1_PB.10491.1
ME_3411	T1_PB.2127.1
ME_5548	T1_PB.11421.1
ME_7795	T1_PB.4662.1
ME_10115	T1_PB.8362.2
ME_8633	T1_PB.5554.1
ME_623	T1_PB.7142.1|N1_PB.6476.2
ME_8059	T1_PB.3549.1
ME_1785	T1_PB.1267.1
ME_5480	T1_PB.693.1
ME_3912	T1_PB.2357.1
ME_7441	T1_PB.1736.1
ME_4971	T1_PB.10445.2
ME_578	T1_PB.5602.2|N2_PB.4393.1
ME_1468	T1_PB.3518.3
ME_10175	T1_PB.2222.2
ME_6172	T1_PB.3653.1
ME_535	T1_PB.6781.1
ME_4712	T1_PB.6001.7
ME_295	T1_PB.11195.4
ME_1508	T1_PB.6260.1
ME_5531	T1_PB.2360.1
ME_158	T1_PB.2847.2
ME_3454	T1_PB.345.1|N2_PB.236.1
ME_4064	T1_PB.11186.3
ME_2582	T1_PB.2753.6
ME_7844	T1_PB.10616.1|N1_PB.9641.1|N2_PB.8452.1
ME_4214	T1_PB.7836.1
ME_1805	T1_PB.8348.1
ME_4554	T1_PB.7788.6
ME_5293	T1_PB.4602.1
ME_6180	T1_PB.6036.3|N1_PB.5452.2
ME_6917	T1_PB.9963.2
ME_9936	T1_PB.5524.3
ME_5196	T1_PB.9349.1
ME_6231	T1_PB.6162.4
ME_2619	T1_PB.3530.1
ME_5448	T1_PB.10046.1
ME_1221	T1_PB.6093.1
ME_728	T1_PB.4972.1
ME_5529	T1_PB.4266.1
ME_2829	T1_PB.8845.8
ME_6493	T1_PB.1444.2
ME_9118	T1_PB.4738.2
ME_3184	T1_PB.10827.1
ME_1931	T1_PB.10232.1
ME_1405	T1_PB.7119.3
ME_4267	T1_PB.4169.2
ME_1970	T1_PB.6700.1
ME_5994	T1_PB.10638.2|N1_PB.9659.5|N2_PB.8473.1
ME_9975	T1_PB.5886.1|N2_PB.4617.1
ME_5133	T1_PB.7884.1
ME_6789	T1_PB.7920.1
ME_9797	T1_PB.4838.1
ME_5344	T1_PB.9466.5
ME_4114	T1_PB.5450.2
ME_9525	T1_PB.3973.2
ME_1728	T1_PB.10072.9|N2_PB.8026.6
ME_7216	T1_PB.9536.2
ME_6581	T1_PB.9637.2
ME_2637	T1_PB.3956.8
ME_2413	T1_PB.7598.1
ME_7737	T1_PB.1964.1
ME_665	T1_PB.7824.2
ME_9652	T1_PB.10459.1
ME_8943	T1_PB.7166.2
ME_7674	T1_PB.2132.2
ME_1698	T1_PB.5180.1
ME_5888	T1_PB.4724.1
ME_1820	T1_PB.686.1
ME_1316	T1_PB.6500.2
ME_9045	T1_PB.960.2
ME_522	T1_PB.3876.2|N1_PB.3495.2
ME_6471	T1_PB.7484.2
ME_8357	T1_PB.2028.2
ME_5174	T1_PB.5098.1
ME_9222	T1_PB.1467.3
ME_6141	T1_PB.223.2
ME_2860	T1_PB.10033.1
ME_7992	T1_PB.4155.2
ME_6545	T1_PB.8712.2|N1_PB.7878.2
ME_8375	T1_PB.9818.1
ME_2615	T1_PB.1194.1
ME_5974	T1_PB.1099.1
ME_5733	T1_PB.8523.4
ME_1590	T1_PB.5399.1
ME_9719	T1_PB.4149.1
ME_6817	T1_PB.1440.1
ME_8779	T1_PB.9723.9|N1_PB.8811.12|N2_PB.7718.10
ME_9218	T1_PB.1336.1
ME_1192	T1_PB.3280.2
ME_4252	T1_PB.58.2
ME_5881	T1_PB.1151.5
ME_341	T1_PB.3049.2
ME_2678	T1_PB.3683.1
ME_531	T1_PB.6230.2
ME_2459	T1_PB.5413.1
ME_1270	T1_PB.9087.2
ME_9613	T1_PB.3804.1
ME_1336	T1_PB.11169.3
ME_6690	T1_PB.7689.4
ME_601	T1_PB.6349.2
ME_8965	T1_PB.4090.2
ME_9054	T1_PB.4812.1
ME_1440	T1_PB.2380.5
ME_4741	T1_PB.5997.1
ME_9597	T1_PB.5482.5|N1_PB.4919.3
ME_4315	T1_PB.2128.2
ME_8663	T1_PB.5574.2
ME_6306	T1_PB.3449.1
ME_801	T1_PB.4158.2|N1_PB.3755.1
ME_8690	T1_PB.9890.7
ME_9551	T1_PB.4090.1|N2_PB.3286.1
ME_9943	T1_PB.6509.1
ME_6079	T1_PB.9236.2
ME_4246	T1_PB.8486.4|N1_PB.7663.2
ME_3408	T1_PB.3845.1
ME_4322	T1_PB.1264.4
ME_1326	T1_PB.11242.2
ME_6754	T1_PB.3373.4
ME_893	T1_PB.9966.6
ME_5801	T1_PB.7356.2
ME_6072	T1_PB.10957.1
ME_2084	T1_PB.1262.3
ME_6878	T1_PB.11197.1
ME_1099	T1_PB.4390.1
ME_3156	T1_PB.7598.2
ME_3098	T1_PB.7097.1
ME_5006	T1_PB.1671.3
ME_6657	T1_PB.864.1
ME_2953	T1_PB.9139.1
ME_2404	T1_PB.5424.2
ME_3699	T1_PB.6458.5
ME_3556	T1_PB.409.2
ME_3904	T1_PB.5194.3|N2_PB.4100.2
ME_9003	T1_PB.6256.2
ME_3359	T1_PB.10384.2
ME_3467	T1_PB.10496.5
ME_9958	T1_PB.9026.1
ME_4534	T1_PB.3501.5|N1_PB.3161.3|N2_PB.2790.4
ME_8077	T1_PB.10306.1
ME_6637	T1_PB.1847.2
ME_2933	T1_PB.8096.1
ME_4565	T1_PB.1319.4
ME_565	T1_PB.925.1
ME_7854	T1_PB.4399.1
ME_9749	T1_PB.9857.2
ME_8607	T1_PB.959.1
ME_5113	T1_PB.3912.2|N1_PB.3520.2
ME_10157	T1_PB.499.1|N1_PB.412.1
ME_6319	T1_PB.4467.7
ME_4466	T1_PB.8738.1
ME_4371	T1_PB.2235.3
ME_9601	T1_PB.8491.1
ME_5857	T1_PB.8105.3
ME_4755	T1_PB.5432.1
ME_6778	T1_PB.3722.3
ME_1893	T1_PB.432.2
ME_7691	T1_PB.9466.3
ME_219	T1_PB.6521.4
ME_9626	T1_PB.4396.3
ME_8142	T1_PB.480.4
ME_4934	T1_PB.6496.2
ME_2425	T1_PB.7968.2
ME_3639	T1_PB.5846.1
ME_9929	T1_PB.7271.2
ME_6519	T1_PB.5786.2
ME_385	T1_PB.990.11|N2_PB.779.9
ME_7424	T1_PB.4088.1
ME_8050	T1_PB.1717.2
ME_6871	T1_PB.1645.2
ME_9742	T1_PB.9404.5
ME_4458	T1_PB.8479.2
ME_3344	T1_PB.2129.3
ME_9579	T1_PB.2403.2
ME_4107	T1_PB.2881.1
ME_1211	T1_PB.5984.3
ME_9203	T1_PB.1944.1
ME_2532	T1_PB.3695.2
ME_6406	T1_PB.2194.6
ME_9684	T1_PB.10074.3
ME_7458	T1_PB.5941.3
ME_4605	T1_PB.7200.4
ME_2801	T1_PB.6606.2
ME_8623	T1_PB.9121.3
ME_7211	T1_PB.3306.1
ME_8139	T1_PB.8091.3
ME_8017	T1_PB.7046.2
ME_7897	T1_PB.4905.3|N2_PB.3902.1
ME_8286	T1_PB.9084.3
ME_8595	T1_PB.5903.4
ME_189	T1_PB.2448.3
ME_5370	T1_PB.10869.4
ME_3257	T1_PB.273.3
ME_3770	T1_PB.8140.1
ME_3560	T1_PB.4745.2
ME_3790	T1_PB.9529.1|N2_PB.7551.2
ME_9761	T1_PB.10662.3
ME_5655	T1_PB.3113.4
ME_4483	T1_PB.10210.2
ME_4488	T1_PB.4180.1
ME_9988	T1_PB.2795.1
ME_5351	T1_PB.10763.5
ME_3589	T1_PB.3272.3
ME_7570	T1_PB.10002.2
ME_3969	T1_PB.1056.2
ME_1840	T1_PB.632.1
ME_4091	T1_PB.7359.2
ME_7488	T1_PB.3154.2
ME_5875	T1_PB.7168.1
ME_1077	T1_PB.7768.1
ME_6356	T1_PB.5970.2
ME_5832	T1_PB.2349.1
ME_4790	T1_PB.7099.2
ME_8186	T1_PB.10181.1
ME_5401	T1_PB.1862.3
ME_5255	T1_PB.4852.2
ME_6457	T1_PB.6500.1
ME_8564	T1_PB.4975.3
ME_3780	T1_PB.909.4
ME_5930	T1_PB.11029.1
ME_10058	T1_PB.129.1
ME_7191	T1_PB.11088.1
ME_2295	T1_PB.4700.2
ME_3514	T1_PB.3055.2
ME_5606	T1_PB.2347.1
ME_5991	T1_PB.10808.1
ME_9434	T1_PB.7096.4
ME_6521	T1_PB.2507.2
ME_7018	T1_PB.3580.1|N1_PB.3230.2
ME_5513	T1_PB.6089.1
ME_5433	T1_PB.3154.4
ME_8030	T1_PB.4865.2
ME_7343	T1_PB.2112.1
ME_5586	T1_PB.11288.4|N1_PB.10237.3|N2_PB.8977.1
ME_4684	T1_PB.781.1
ME_7447	T1_PB.3122.1
ME_885	T1_PB.6861.4
ME_7398	T1_PB.11088.4
ME_273	T1_PB.10563.2
ME_4435	T1_PB.589.1
ME_7134	T1_PB.3177.4|N2_PB.2530.2
ME_6128	T1_PB.9414.2
ME_7547	T1_PB.8810.1
ME_1338	T1_PB.6575.1
ME_9483	T1_PB.5601.2
ME_4645	T1_PB.4729.1
ME_8240	T1_PB.8211.5
ME_5664	T1_PB.7444.1
ME_2273	T1_PB.2088.2
ME_9023	T1_PB.9252.1
ME_609	T1_PB.11278.1
ME_4147	T1_PB.7644.1
ME_4668	T1_PB.8056.2
ME_3487	T1_PB.4892.1
ME_9295	T1_PB.8678.1
ME_2406	T1_PB.228.1
ME_2921	T1_PB.6051.1
ME_9116	T1_PB.10160.2
ME_9321	T1_PB.10953.3
ME_6828	T1_PB.8959.1
ME_6900	T1_PB.9121.2
ME_5578	T1_PB.1392.1
ME_7329	T1_PB.8736.1
ME_6933	T1_PB.3192.1
ME_339	T1_PB.10133.1
ME_2372	T1_PB.5773.3
ME_7723	T1_PB.3056.2
ME_3057	T1_PB.2716.4
ME_698	T1_PB.9633.1
ME_8590	T1_PB.4905.9
ME_1166	T1_PB.4504.4
ME_1702	T1_PB.7969.4
ME_9369	T1_PB.7321.1
ME_5726	T1_PB.5571.1|N1_PB.4987.1
ME_7182	T1_PB.3641.3
ME_973	T1_PB.3303.1
ME_302	T1_PB.9220.1
ME_8916	T1_PB.3301.1
ME_2426	T1_PB.2722.1
ME_7263	T1_PB.8284.1
ME_4574	T1_PB.9574.4
ME_7675	T1_PB.1948.1
ME_4556	T1_PB.6923.1
ME_2724	T1_PB.8902.7
ME_5167	T1_PB.3719.1
ME_3820	T1_PB.5574.5
ME_6393	T1_PB.4929.3
ME_10070	T1_PB.2072.2
ME_3097	T1_PB.6928.2
ME_8952	T1_PB.546.3
ME_7830	T1_PB.6346.4
ME_5339	T1_PB.4098.1
ME_1480	T1_PB.6147.1
ME_6413	T1_PB.5311.1
ME_5799	T1_PB.493.2
ME_567	T1_PB.682.2
ME_6205	T1_PB.5965.1
ME_1231	T1_PB.4042.1
ME_7575	T1_PB.1457.1
ME_7045	T1_PB.8411.2
ME_4973	T1_PB.7567.3
ME_7292	T1_PB.5867.1
ME_5971	T1_PB.983.5
ME_5628	T1_PB.3050.1
ME_7744	T1_PB.6497.4
ME_7542	T1_PB.1173.4
ME_119	T1_PB.5030.3
ME_6049	T1_PB.3827.1
ME_3852	T1_PB.8971.4
ME_5119	T1_PB.10072.10
ME_8841	T1_PB.9036.1
ME_8438	T1_PB.3124.2
ME_239	T1_PB.7490.1
ME_7910	T1_PB.4221.1
ME_199	T1_PB.10675.1
ME_8093	T1_PB.1467.2
ME_6659	T1_PB.2138.3
ME_2955	T1_PB.9648.2
ME_9868	T1_PB.126.3
ME_4427	T1_PB.10496.4
ME_1305	T1_PB.2509.1
ME_4801	T1_PB.3425.6
ME_3839	T1_PB.1711.2
ME_6720	T1_PB.5932.2
ME_5181	T1_PB.10356.1
ME_2652	T1_PB.2948.1
ME_451	T1_PB.6334.5
ME_2478	T1_PB.8023.3
ME_5277	T1_PB.7596.2
ME_3543	T1_PB.3882.2
ME_7009	T1_PB.9335.5
ME_6727	T1_PB.810.2
ME_8991	T1_PB.5757.5
ME_1340	T1_PB.2780.3
ME_5	T1_PB.5988.1
ME_7743	T1_PB.4569.2
ME_9027	T1_PB.2485.6
ME_6806	T1_PB.8307.1
ME_6202	T1_PB.8598.3
ME_543	T1_PB.1492.1
ME_1370	T1_PB.6328.1
ME_6042	T1_PB.5170.2
ME_10202	T1_PB.9393.9
ME_4461	T1_PB.7580.2
ME_790	T1_PB.10191.3
ME_1705	T1_PB.5495.2
ME_8400	T1_PB.7196.1
ME_7094	T1_PB.11392.2
ME_6938	T1_PB.1291.2
ME_9409	T1_PB.11115.1
ME_7059	T1_PB.3638.3
ME_4812	T1_PB.7008.1
ME_1839	T1_PB.3995.1|N1_PB.3611.1
ME_7730	T1_PB.782.1
ME_9637	T1_PB.1337.1
ME_4877	T1_PB.2431.5
ME_4656	T1_PB.1164.1
ME_9466	T1_PB.1538.2
ME_7773	T1_PB.4257.4
ME_2943	T1_PB.2423.1|N1_PB.2161.1
ME_8542	T1_PB.9023.1
ME_5854	T1_PB.904.5
ME_5318	T1_PB.9179.3
ME_7708	T1_PB.9812.1
ME_715	T1_PB.7854.4
ME_6385	T1_PB.6562.3
ME_1956	T1_PB.4106.1
ME_6617	T1_PB.7066.3
ME_1321	T1_PB.10388.3
ME_5359	T1_PB.3664.5
ME_6419	T1_PB.1398.1
ME_9327	T1_PB.8499.2
ME_1210	T1_PB.3531.1
ME_7089	T1_PB.5170.3
ME_3919	T1_PB.7538.3
ME_6362	T1_PB.4802.3
ME_1478	T1_PB.9599.2
ME_3651	T1_PB.605.3
ME_3808	T1_PB.4905.5
ME_3778	T1_PB.997.1
ME_6761	T1_PB.6543.1
ME_1200	T1_PB.1262.5
ME_7132	T1_PB.9779.4
ME_7026	T1_PB.4721.1
ME_9449	T1_PB.2308.1
ME_8153	T1_PB.7716.2
ME_6543	T1_PB.3889.2
ME_10209	T1_PB.1933.2
ME_8083	T1_PB.9249.1
ME_1423	T1_PB.2693.4
ME_7120	T1_PB.8828.2
ME_1569	T1_PB.2006.1
ME_3442	T1_PB.10224.1
ME_1562	T1_PB.2069.1
ME_3260	T1_PB.9407.5
ME_9746	T1_PB.311.2
ME_6477	T1_PB.5329.3
ME_4062	T1_PB.10549.1
ME_9380	T1_PB.10377.2
ME_7049	T1_PB.929.8
ME_392	T1_PB.7961.1
ME_8466	T1_PB.11051.1
ME_4468	T1_PB.4261.1
ME_4163	T1_PB.6953.1
ME_8596	T1_PB.1167.1
ME_8448	T1_PB.6046.1|N1_PB.5467.1
ME_8806	T1_PB.11357.1
ME_2931	T1_PB.118.2
ME_3349	T1_PB.4398.2
ME_1209	T1_PB.4800.1
ME_3753	T1_PB.1385.1
ME_7500	T1_PB.6490.2
ME_7978	T1_PB.6088.1
ME_289	T1_PB.4998.3
ME_8722	T1_PB.4673.1
ME_9385	T1_PB.9570.2
ME_6341	T1_PB.606.3
ME_4736	T1_PB.3805.1
ME_6063	T1_PB.4109.2
ME_7337	T1_PB.9364.1
ME_7870	T1_PB.3357.2
ME_2487	T1_PB.154.1
ME_10030	T1_PB.2380.3
ME_6662	T1_PB.3303.2
ME_3893	T1_PB.8709.1
ME_3684	T1_PB.4608.1
ME_3320	T1_PB.11373.1
ME_8651	T1_PB.11322.7|N1_PB.10264.8
ME_6108	T1_PB.10761.1
ME_2490	T1_PB.441.2
ME_9022	T1_PB.9506.2
ME_6723	T1_PB.9737.1
ME_2164	T1_PB.1467.1
ME_496	T1_PB.4674.1
ME_6118	T1_PB.8218.1
ME_1644	T1_PB.3855.3
ME_5808	T1_PB.9197.1
ME_473	T1_PB.678.1
ME_1852	T1_PB.10988.2|N1_PB.9967.1
ME_2882	T1_PB.1172.3|N2_PB.924.4
ME_7153	T1_PB.7839.2
ME_1292	T1_PB.2696.2
ME_6392	T1_PB.4134.4
ME_1452	T1_PB.1554.1
[truncated: 34,890 more rows]

## Sheet: Annotated_Tumor_FL_HQ_Isoforms
Isoform_cluster	Isoforms
ME_6658	T1_PB.2509.3|T2_PB.2841.2|N2_PB.2005.3
ME_3176	T1_PB.6432.1|T2_PB.7265.4|N2_PB.5088.4
ME_16664	T1_PB.9278.3|N1_PB.8406.5|T2_PB.10434.5
ME_6279	T1_PB.6111.1|N1_PB.5529.1|T2_PB.6890.1|N2_PB.4820.1
ME_10991	T1_PB.6688.1|N1_PB.6075.1|T2_PB.7549.2
ME_17050	T1_PB.5314.1|N1_PB.4761.1|T2_PB.5953.2
ME_8823	T1_PB.1151.2|T1_PB.1151.3|N1_PB.1029.1|T2_PB.1307.1|T2_PB.1307.2|N2_PB.907.1|N2_PB.907.2|N1_PB.1029.2
ME_2572	T1_PB.6735.4|N1_PB.6110.5|T2_PB.7596.6
ME_13660	T1_PB.5358.2|T2_PB.5999.2|N2_PB.4210.1
ME_21733	T1_PB.4034.1|N1_PB.3648.1|T2_PB.4547.1
ME_18793	T1_PB.1931.3|T1_PB.1931.1|N1_PB.1719.1|N1_PB.1719.3|T2_PB.2186.2|N2_PB.1523.2
ME_19675	T1_PB.2481.1|N1_PB.2219.1|T2_PB.2809.2|N2_PB.1976.1
ME_15823	T1_PB.2745.1|T2_PB.3088.2
ME_21334	T1_PB.11373.3|T2_PB.12858.1|N2_PB.9051.1
ME_15035	T1_PB.8791.5|T2_PB.9903.4
ME_9095	T1_PB.2373.2|N1_PB.2108.2|T2_PB.2671.2|T2_PB.2671.6
ME_9251	T1_PB.7583.1|T2_PB.8568.1|N2_PB.6027.1
ME_12015	T1_PB.1877.1|N1_PB.1675.1|T2_PB.2130.3|N2_PB.1481.1
ME_18299	T1_PB.5556.3|N1_PB.4975.2|T2_PB.6222.3
ME_13080	T1_PB.11337.1|T2_PB.12814.1|N2_PB.9018.1
ME_8777	T1_PB.5602.1|N1_PB.5016.2|T2_PB.6271.1
ME_17001	T1_PB.6959.2|N1_PB.6305.3|T2_PB.7853.1
ME_16033	T1_PB.7145.1|T2_PB.8074.2|N2_PB.5669.1
ME_9948	T1_PB.8634.1|N2_PB.6809.2|N1_PB.7801.2|T2_PB.9714.1
ME_10956	T1_PB.8757.1|N1_PB.7934.1|T2_PB.9861.1
ME_2904	T1_PB.305.1|T2_PB.283.2|N2_PB.204.1
ME_5205	T1_PB.6514.2|N1_PB.5920.2|T2_PB.7355.1|N2_PB.5155.1
ME_10434	T1_PB.2296.1|N1_PB.2046.3|T2_PB.2589.1|N2_PB.1817.2
ME_6010	T1_PB.6931.1|N1_PB.6276.1|T2_PB.7820.1|N2_PB.5500.1
ME_113	T1_PB.10976.1|T1_PB.10976.2|N1_PB.9959.1|T2_PB.12414.2
ME_20901	T1_PB.6627.3|N1_PB.6023.2|T2_PB.7480.3
ME_19701	T1_PB.6290.1|T2_PB.7112.1
ME_21848	T1_PB.9038.3|T2_PB.10175.5
ME_12585	T1_PB.199.1|N1_PB.147.1|T2_PB.172.1|N2_PB.130.1
ME_9431	T1_PB.7394.6|T1_PB.7394.4|N1_PB.6701.3|N1_PB.6701.5|T2_PB.8354.2|T2_PB.8354.3|N2_PB.5873.4|N2_PB.5873.5
ME_16628	T1_PB.9028.1|N1_PB.8189.4|T2_PB.10167.2|N2_PB.7145.3
ME_17209	T1_PB.6177.1|N1_PB.5593.1|T2_PB.6969.1|N2_PB.4875.1
ME_22060	T1_PB.3813.2|T2_PB.4283.2
ME_5038	T1_PB.6667.4|N1_PB.6057.3|T2_PB.7522.6|N2_PB.5268.1
ME_20054	T1_PB.10207.1|T2_PB.11518.1
ME_20039	T1_PB.3425.13|T1_PB.3425.11|N1_PB.3112.9|T2_PB.3837.7|T2_PB.3837.8|N2_PB.2738.8|N2_PB.2738.7
ME_14810	T1_PB.1268.1|T2_PB.1452.2
ME_8359	T1_PB.2280.2|T2_PB.2574.2
ME_20970	T1_PB.1046.1|N1_PB.919.1|T2_PB.1173.1|N2_PB.818.1
ME_7342	T1_PB.6574.1|T2_PB.7421.1
ME_21861	T1_PB.2533.1|N1_PB.2273.1|T2_PB.2864.1|N2_PB.2029.3
ME_6940	T1_PB.10426.3|T2_PB.11776.1
ME_19363	T1_PB.10103.1|N1_PB.9200.1|T2_PB.11402.1|N2_PB.8052.2
ME_11710	T1_PB.4433.2|T2_PB.4990.2
ME_20279	T1_PB.2856.1|N1_PB.2594.2|T2_PB.3226.1|N2_PB.2285.1
ME_14592	T1_PB.1575.1|N1_PB.1391.1|T2_PB.1789.2|N2_PB.1245.2
ME_9281	T1_PB.3370.2|T2_PB.3778.1
ME_16418	T1_PB.1022.2|N1_PB.894.2|T2_PB.1147.1
ME_8610	T1_PB.2375.1|N1_PB.2110.1|T2_PB.2672.1|N2_PB.1879.3
ME_5332	T1_PB.9709.1|N1_PB.8802.2|N1_PB.8802.3|T2_PB.10927.6|N2_PB.7706.2
ME_1814	T1_PB.1442.1|T2_PB.1661.1
ME_19064	T1_PB.2536.1|N1_PB.2278.1|T2_PB.2869.1
ME_16056	T1_PB.5232.2|N1_PB.4693.4|T2_PB.5864.2
ME_18403	T1_PB.3545.6|N1_PB.3196.4|T2_PB.3955.5|N2_PB.2822.2|T1_PB.3545.5
ME_19307	T1_PB.4844.1|N1_PB.4366.1|T2_PB.5444.1|N2_PB.3854.1
ME_22847	T1_PB.7274.1|N1_PB.6610.1|T2_PB.8231.1|N2_PB.5791.1
ME_6674	T1_PB.684.1|N1_PB.587.2|T2_PB.755.4|N2_PB.526.5
ME_10518	T1_PB.3572.1|T1_PB.3572.2|T2_PB.3998.1
ME_16344	T1_PB.9779.3|T2_PB.11006.1
ME_5078	T1_PB.8504.1|T2_PB.9570.2
ME_14271	T1_PB.3886.4|T2_PB.4370.2
ME_19855	T1_PB.10837.2|N1_PB.9820.2|N1_PB.9820.1|T2_PB.12253.1|N2_PB.8632.1
ME_663	T1_PB.5237.2|T2_PB.5872.1
ME_9768	T1_PB.9069.1|T2_PB.10209.1
ME_3572	T1_PB.3858.1|N1_PB.3477.1|T2_PB.4339.1|N2_PB.3091.2
ME_9992	T1_PB.7319.1|N1_PB.6645.1|T2_PB.8281.1
ME_10380	T1_PB.875.4|T2_PB.986.6
ME_4894	T1_PB.5412.1|N1_PB.4859.1|T2_PB.6059.1|N2_PB.4254.1
ME_21868	T1_PB.677.1|T2_PB.748.2
ME_19300	T1_PB.1956.2|T2_PB.2213.1
ME_7945	T1_PB.10312.5|T2_PB.11648.6
ME_5514	T1_PB.6013.1|N1_PB.5434.1|T2_PB.6786.2
ME_12121	T1_PB.9704.4|N1_PB.8796.3|T2_PB.10922.2|N2_PB.7702.1
ME_16669	T1_PB.5442.1|T2_PB.6087.3|T2_PB.6087.4
ME_13431	T1_PB.2727.1|T2_PB.3073.1|N2_PB.2189.1
ME_18072	T1_PB.10720.1|T2_PB.12132.1
ME_10886	T1_PB.4342.1|T2_PB.4890.1
ME_3811	T1_PB.11403.1|N1_PB.10347.1|T2_PB.12890.1
ME_6560	T1_PB.1970.1|N1_PB.1761.1|T2_PB.2225.3|N2_PB.1559.1
ME_14299	T1_PB.6232.1|T2_PB.7033.1
ME_5447	T1_PB.9851.2|N1_PB.8947.2|T2_PB.11110.2|N2_PB.7830.1|N2_PB.7830.2
ME_2255	T1_PB.6334.2|T2_PB.7152.1
ME_5692	T1_PB.5628.1|N1_PB.5046.3|T2_PB.6304.2|N2_PB.4415.3
ME_15892	T1_PB.9269.1|T2_PB.10422.1|N2_PB.7327.1
ME_8755	T1_PB.262.1|T2_PB.235.1
ME_10221	T1_PB.2566.2|T2_PB.2906.2
ME_22360	T1_PB.7233.2|T2_PB.8184.1
ME_21800	T1_PB.7057.1|N1_PB.6398.5|T2_PB.7969.5|N2_PB.5602.4
ME_3297	T1_PB.11282.1|N1_PB.10232.1|T2_PB.12756.1
ME_4665	T1_PB.393.1|N1_PB.314.1|T2_PB.391.3
ME_18665	T1_PB.1624.1|N1_PB.1441.1|T2_PB.1848.1|N2_PB.1283.1
ME_11842	T1_PB.11242.1|N1_PB.10203.1|T2_PB.12714.1|N2_PB.8942.1
ME_2057	T1_PB.3654.2|N1_PB.3295.1|N1_PB.3295.2|T2_PB.4093.1|N2_PB.2922.1|N2_PB.2922.2
ME_14675	T1_PB.9158.1|T2_PB.10304.1
ME_16601	T1_PB.6686.2|T2_PB.7544.3
ME_21182	T1_PB.2482.1|N1_PB.2220.1|T2_PB.2810.1|N2_PB.1977.1
ME_15968	T1_PB.1864.2|N1_PB.1661.1|T2_PB.2116.1|T2_PB.2116.3|N2_PB.1467.1|N2_PB.1467.2
ME_11484	T1_PB.11156.2|T2_PB.12616.1
ME_17616	T1_PB.4545.4|N1_PB.4105.2|T2_PB.5114.3
ME_10306	T1_PB.2883.4|N1_PB.2623.1|T2_PB.3257.4
ME_7498	T1_PB.5077.1|N1_PB.4568.1|T2_PB.5707.1
ME_17157	T1_PB.1340.4|N1_PB.1194.2|T2_PB.1546.1|N2_PB.1070.1
ME_17410	T1_PB.7404.1|T2_PB.8364.2|N2_PB.5879.2
ME_20375	T1_PB.5079.2|N1_PB.4571.1|T2_PB.5711.2|N2_PB.4039.3
ME_10972	T1_PB.3943.5|T2_PB.4442.3
ME_6800	T1_PB.9084.1|T2_PB.10221.2
ME_19781	T1_PB.5721.1|T2_PB.6432.2|N2_PB.4481.1
ME_14322	T1_PB.1791.1|T2_PB.2028.1
ME_22665	T1_PB.9830.3|T2_PB.11077.4
ME_10372	T1_PB.11123.1|T2_PB.12573.1|N2_PB.8839.1|N1_PB.10085.1
ME_22365	T1_PB.5356.1|T2_PB.5997.1
ME_4044	T1_PB.2029.1|T2_PB.2298.2|N2_PB.1620.1
ME_16988	T1_PB.6620.1|N1_PB.6016.1|T2_PB.7470.1|N2_PB.5232.1
ME_1689	T1_PB.10967.1|T2_PB.12402.3
ME_17110	T1_PB.10196.6|N1_PB.9282.8|T2_PB.11505.5
ME_2902	T1_PB.1385.2|T2_PB.1591.3
ME_13878	T1_PB.8397.1|N1_PB.7582.1|T2_PB.9431.3|N2_PB.6618.1
ME_17565	T1_PB.4648.1|N1_PB.4194.1|T2_PB.5223.3|N2_PB.3688.1
ME_11769	T1_PB.4566.1|T2_PB.5138.1|N2_PB.3629.2
ME_8737	T1_PB.9758.1|N1_PB.8843.1|T2_PB.10979.1|N2_PB.7744.1
ME_4071	T1_PB.910.2|T2_PB.1028.2|N2_PB.704.1
ME_644	T1_PB.10299.1|N1_PB.9377.1|T2_PB.11632.1|N2_PB.8214.1
ME_7911	T1_PB.3867.1|T2_PB.4351.1
ME_7280	T1_PB.5970.5|N1_PB.5389.8|T2_PB.6733.6
ME_22231	T1_PB.9575.1|N1_PB.8675.3|T2_PB.10779.1|N2_PB.7586.2
ME_6730	T1_PB.6212.3|T1_PB.6212.4|N1_PB.5624.1|T2_PB.6997.1|N2_PB.4897.3|N2_PB.4897.4|N1_PB.5624.2
ME_6320	T1_PB.1944.2|N1_PB.1734.1|T2_PB.2200.2|N2_PB.1537.1
ME_19282	T1_PB.4870.1|N1_PB.4392.2|T2_PB.5478.1|N2_PB.3870.1
ME_4881	T1_PB.2317.2|N1_PB.2067.1|T2_PB.2616.1|N2_PB.1835.1
ME_7101	T1_PB.1884.1|N1_PB.1683.1|T2_PB.2139.1|N2_PB.1491.1
ME_9336	T1_PB.76.2|N1_PB.57.1|T2_PB.70.2
ME_15090	T1_PB.11172.1|N1_PB.10131.1|T2_PB.12631.1|N2_PB.8884.2
ME_9757	T1_PB.240.1|T1_PB.240.2|N1_PB.180.2|T2_PB.213.1
ME_7491	T1_PB.2353.1|N1_PB.2095.4|T2_PB.2647.2|N2_PB.1856.2
ME_3650	T1_PB.9904.1|N1_PB.8994.2|T2_PB.11161.1|N2_PB.7867.1
ME_19715	T1_PB.9273.2|T2_PB.10427.1|N2_PB.7331.1
ME_3443	T1_PB.3445.1|N1_PB.3128.1|T2_PB.3860.1|N2_PB.2756.1
ME_409	T1_PB.763.1|T2_PB.851.1|T2_PB.851.2|N2_PB.584.2
ME_3065	T1_PB.10993.2|T1_PB.10993.4|N1_PB.9975.2|N1_PB.9975.1|T2_PB.12433.2|N2_PB.8746.1
ME_20880	T1_PB.233.1|T2_PB.206.1
ME_6855	T1_PB.7596.1|N1_PB.6897.2|T2_PB.8579.1|N2_PB.6037.2
ME_268	T1_PB.4622.3|T2_PB.5191.1|N2_PB.3662.1
ME_17075	T1_PB.11002.2|T2_PB.12440.2
ME_15620	T1_PB.9506.1|N1_PB.8606.1|T2_PB.10700.1|N2_PB.7532.1|N2_PB.7532.2
ME_768	T1_PB.9827.1|T2_PB.11074.1|N2_PB.7802.1
ME_4616	T1_PB.6665.2|T2_PB.7516.1|N2_PB.5265.3
ME_22563	T1_PB.8990.2|N1_PB.8148.1|T2_PB.10122.4
ME_22716	T1_PB.2250.2|T2_PB.2547.1
ME_21656	T1_PB.1177.1|N1_PB.1054.1|T2_PB.1342.1|T2_PB.1342.2|N2_PB.930.2|N2_PB.930.4
ME_18526	T1_PB.3552.1|N1_PB.3201.1|T2_PB.3968.2|N2_PB.2829.1
ME_11234	T1_PB.6888.1|N1_PB.6239.2|T2_PB.7770.1|T2_PB.7770.2
ME_6939	T1_PB.4343.5|N1_PB.3927.1|T2_PB.4892.2|N2_PB.3474.3
ME_10992	T1_PB.10818.1|T2_PB.12229.1
ME_7277	T1_PB.3198.2|N1_PB.2911.2|T2_PB.3575.1|N2_PB.2547.2
ME_20697	T1_PB.508.1|N1_PB.423.2|T2_PB.533.1
ME_3451	T1_PB.4365.1|N1_PB.3949.1|T2_PB.4915.1|N2_PB.3487.1
ME_3528	T1_PB.3586.1|T2_PB.4012.2|N2_PB.2868.1
ME_20582	T1_PB.6427.5|N1_PB.5839.4|T2_PB.7262.3|N2_PB.5085.1
ME_11646	T1_PB.10227.1|N1_PB.9306.1|T2_PB.11545.1|N2_PB.8148.1|N1_PB.9306.2|T2_PB.11545.2
ME_15977	T1_PB.3032.2|N1_PB.2760.1|T2_PB.3408.1|N2_PB.2421.1
ME_8184	T1_PB.7935.3|T2_PB.8940.1
ME_22012	T1_PB.7741.6|T2_PB.8718.2|N2_PB.6136.4
ME_2669	T1_PB.1594.3|N1_PB.1411.1|T2_PB.1810.3
ME_15912	T1_PB.4024.1|T2_PB.4538.1
ME_8220	T1_PB.3362.2|T1_PB.3362.1|N1_PB.3061.1|T2_PB.3767.1|N2_PB.2692.2|T1_PB.3362.5|N1_PB.3061.2|N1_PB.3061.3|T2_PB.3767.2
ME_16537	T1_PB.6415.1|T2_PB.7253.3
ME_13444	T1_PB.10405.1|N1_PB.9469.1|T2_PB.11752.1|N2_PB.8295.1
ME_6663	T1_PB.10825.1|N1_PB.9809.2|T2_PB.12241.1|N2_PB.8625.1
ME_15680	T1_PB.4793.1|N1_PB.4328.3|T2_PB.5396.3
ME_2687	T1_PB.10446.1|T1_PB.10446.3|N1_PB.9501.3|N1_PB.9501.6|T2_PB.11795.2|T2_PB.11795.4|N2_PB.8333.3|N2_PB.8333.6
ME_13574	T1_PB.2675.1|T2_PB.3021.1|N2_PB.2153.1
ME_7571	T1_PB.1402.5|T1_PB.1402.6|N1_PB.1242.5|T2_PB.1613.4
ME_13926	T1_PB.8420.1|T2_PB.9461.1|N2_PB.6635.1
ME_19162	T1_PB.8362.1|T2_PB.9397.3
ME_6102	T1_PB.5250.1|T2_PB.5884.3
ME_5271	T1_PB.3379.2|T2_PB.3792.3
ME_18679	T1_PB.10384.4|N1_PB.9455.2|T2_PB.11732.2
ME_14046	T1_PB.9933.1|T2_PB.11192.1|N2_PB.7892.1
ME_4827	T1_PB.8917.1|N1_PB.8085.1|T2_PB.10044.1|N2_PB.7063.1
ME_15133	T1_PB.4789.1|N1_PB.4323.2|T2_PB.5392.4|N2_PB.3817.1
ME_6147	T1_PB.7162.3|T2_PB.8095.1
ME_20245	T1_PB.2736.2|T2_PB.3081.1
ME_15186	T1_PB.9777.3|N1_PB.8862.2|T2_PB.11003.2
ME_11322	T1_PB.5918.1|N1_PB.5340.2|T2_PB.6661.1
ME_16192	T1_PB.4992.1|N1_PB.4489.2|T2_PB.5612.1
ME_6445	T1_PB.1056.1|N1_PB.933.1|T2_PB.1186.1|N2_PB.828.1
ME_21142	T1_PB.10063.1|T2_PB.11355.3|N2_PB.8020.1
ME_17053	T1_PB.8744.1|N1_PB.7915.1|T2_PB.9845.1|N2_PB.6912.1
ME_8548	T1_PB.4239.1|T2_PB.4768.1|N2_PB.3396.1
ME_11581	T1_PB.6512.4|T2_PB.7353.1|N2_PB.5153.1
ME_22823	T1_PB.10194.2|T2_PB.11501.1|N2_PB.8123.1
ME_6140	T1_PB.4264.1|T2_PB.4802.1
ME_19005	T1_PB.9865.1|N1_PB.8958.1|T2_PB.11131.3|N2_PB.7840.1
ME_21629	T1_PB.8062.2|T2_PB.9079.2
ME_257	T1_PB.8305.1|T2_PB.9328.1|N2_PB.6544.1
ME_9866	T1_PB.4769.2|N1_PB.4303.1|T2_PB.5370.1|N2_PB.3799.1
ME_2209	T1_PB.3159.1|N1_PB.2874.1|T2_PB.3540.2
ME_14784	T1_PB.5532.1|N1_PB.4957.1|T2_PB.6196.1|N2_PB.4343.1
ME_7648	T1_PB.9009.3|N1_PB.8167.4|T2_PB.10145.1
ME_13810	T1_PB.3200.1|N1_PB.2913.1|T2_PB.3577.1|N2_PB.2549.1
ME_15962	T1_PB.2402.3|N1_PB.2139.1|T2_PB.2708.1|N2_PB.1904.3
ME_20079	T1_PB.10249.1|T1_PB.10249.2|N1_PB.9336.1|T2_PB.11576.1|T2_PB.11576.2|N2_PB.8172.1
ME_6080	T1_PB.5573.1|N1_PB.4989.1|T2_PB.6238.1|N2_PB.4370.2
ME_13682	T1_PB.9915.3|N1_PB.9000.1|T2_PB.11168.2
ME_19771	T1_PB.42.2|T2_PB.37.2|N2_PB.23.2
ME_21708	T1_PB.7203.2|N1_PB.6530.2|T2_PB.8145.1|N2_PB.5720.3
ME_15181	T1_PB.8469.1|T2_PB.9528.1
ME_10413	T1_PB.7326.2|N1_PB.6649.1|T2_PB.8288.1|N2_PB.5828.1
ME_6860	T1_PB.4151.1|T2_PB.4671.4|N2_PB.3342.1
ME_19135	T1_PB.10116.2|N1_PB.9208.2|T2_PB.11414.1|N2_PB.8063.2
ME_13095	T1_PB.3379.4|T2_PB.3792.5
ME_9399	T1_PB.2359.1|N1_PB.2099.1|T2_PB.2656.1|N2_PB.1865.1
ME_4057	T1_PB.5203.5|N1_PB.4670.3|T2_PB.5840.3
ME_8261	T1_PB.8764.3|T2_PB.9873.2|N2_PB.6932.4
ME_16066	T1_PB.1664.3|N1_PB.1471.4|T2_PB.1885.2|N2_PB.1311.6
ME_15919	T1_PB.11237.1|T2_PB.12706.1|N2_PB.8933.1
ME_12450	T1_PB.1094.5|T2_PB.1231.3
ME_21143	T1_PB.10063.3|T2_PB.11355.6|N2_PB.8020.3
ME_20948	T1_PB.7458.1|N1_PB.6771.1|T2_PB.8433.2|N2_PB.5931.1
ME_16353	T1_PB.605.2|T2_PB.649.1
ME_9188	T1_PB.4868.1|N1_PB.4390.1|T2_PB.5475.3|N2_PB.3868.2
ME_14888	T1_PB.11296.2|T2_PB.12773.1
ME_7596	T1_PB.7056.1|T2_PB.7968.3|N2_PB.5601.2
ME_3360	T1_PB.6991.1|T2_PB.7884.1
ME_21617	T1_PB.7921.1|N1_PB.7170.1|T2_PB.8924.2|N2_PB.6276.1
ME_15636	T1_PB.6403.2|N1_PB.5820.2|T2_PB.7238.1|N2_PB.5062.1
ME_26	T1_PB.4242.1|N1_PB.3823.1|T2_PB.4771.1|N2_PB.3398.1
ME_8300	T1_PB.7179.9|N1_PB.6507.8|T2_PB.8111.10
ME_20984	T1_PB.4202.1|N1_PB.3795.1|T2_PB.4731.1|N2_PB.3378.1
ME_19201	T1_PB.7059.1|N1_PB.6401.2|T2_PB.7972.1|N2_PB.5604.1
ME_10189	T1_PB.2752.2|T2_PB.3095.2|N2_PB.2198.2|N1_PB.2481.2
ME_8333	T1_PB.2583.4|N1_PB.2336.1|T2_PB.2919.1|N2_PB.2084.1
ME_15006	T1_PB.3985.2|T2_PB.4497.1
ME_8123	T1_PB.2080.1|N1_PB.1864.1|T2_PB.2348.2
ME_19261	T1_PB.3152.2|T2_PB.3532.1|N2_PB.2509.3
ME_7528	T1_PB.7441.2|T2_PB.8411.1
ME_1652	T1_PB.9669.1|T2_PB.10883.1
ME_10936	T1_PB.3708.1|N1_PB.3354.1|T2_PB.4163.1
ME_6249	T1_PB.5147.3|T2_PB.5780.7
ME_4719	T1_PB.6598.1|N1_PB.6002.1|T2_PB.7450.1|N2_PB.5220.3
ME_275	T1_PB.8473.1|N1_PB.7652.1|T2_PB.9532.1|N2_PB.6677.1
ME_5858	T1_PB.8710.2|T2_PB.9794.1|N2_PB.6871.1
ME_7614	T1_PB.11167.1|T2_PB.12627.1
ME_21298	T1_PB.2908.7|N1_PB.2652.7|T2_PB.3290.1
ME_15846	T1_PB.6094.3|T2_PB.6864.4
ME_18317	T1_PB.4504.2|N1_PB.4068.1|T2_PB.5066.1|N2_PB.3584.2
ME_7349	T1_PB.1631.1|N1_PB.1447.3|T2_PB.1855.5
ME_12560	T1_PB.7836.4|N1_PB.7096.3|T2_PB.8832.1|N2_PB.6213.1
ME_15951	T1_PB.1062.3|N1_PB.937.1|T2_PB.1193.2|N2_PB.833.1
ME_3555	T1_PB.8940.2|N1_PB.8111.2|T2_PB.10072.2|N2_PB.7087.1
ME_6459	T1_PB.8758.1|T2_PB.9864.1
ME_3180	T1_PB.1448.1|T2_PB.1670.1
ME_10109	T1_PB.5251.1|N1_PB.4706.2|T2_PB.5885.2
ME_7840	T1_PB.9199.1|N1_PB.8343.1|T2_PB.10345.3|N2_PB.7276.1
ME_3259	T1_PB.5613.2|T2_PB.6283.2
ME_14919	T1_PB.6992.2|N1_PB.6334.1|T2_PB.7885.1
ME_5282	T1_PB.5901.1|N1_PB.5320.1|T2_PB.6642.1|N2_PB.4629.2|N2_PB.4629.4|T1_PB.5901.3|N1_PB.5320.2|T2_PB.6642.4|N2_PB.4629.5
ME_13676	T1_PB.7788.1|N1_PB.7059.5|T2_PB.8780.1|N2_PB.6179.4
ME_5964	T1_PB.939.17|T2_PB.1058.23
ME_5177	T1_PB.5703.1|T1_PB.5703.2|N1_PB.5115.1|T2_PB.6407.1|T2_PB.6407.2|N2_PB.4469.1
ME_8352	T1_PB.500.2|N1_PB.413.2|T2_PB.524.3|N2_PB.363.1
ME_7580	T1_PB.1408.1|N1_PB.1247.1|T2_PB.1620.2|N2_PB.1128.1
ME_1916	T1_PB.9579.2|N1_PB.8680.2|T2_PB.10784.2|N2_PB.7591.1
ME_8071	T1_PB.3904.1|N1_PB.3516.2|T2_PB.4404.1
ME_13188	T1_PB.1189.1|N1_PB.1064.1|T2_PB.1360.2|N2_PB.942.3
ME_12873	T1_PB.173.1|N1_PB.127.1|T2_PB.142.1|N2_PB.109.1
ME_5715	T1_PB.5019.1|N1_PB.4519.2|T2_PB.5644.2|N2_PB.3993.1
ME_17478	T1_PB.8211.7|T2_PB.9227.10|N2_PB.6479.4|T1_PB.8211.9
ME_22688	T1_PB.4531.1|N1_PB.4094.1|T2_PB.5097.3
ME_16951	T1_PB.7777.4|T2_PB.8759.2
ME_20308	T1_PB.5130.2|N1_PB.4610.1|T2_PB.5765.1|N2_PB.4064.1
ME_1238	T1_PB.9744.1|T2_PB.10967.1|N2_PB.7734.1
ME_5241	T1_PB.1088.2|N1_PB.962.4|T2_PB.1224.2|N2_PB.852.5
ME_13712	T1_PB.6671.2|T2_PB.7525.4|N2_PB.5271.2
ME_8860	T1_PB.10734.1|N1_PB.9742.4|T2_PB.12147.4|N2_PB.8563.1
ME_15065	T1_PB.1378.1|T2_PB.1582.5
ME_12453	T1_PB.8089.1|N1_PB.7329.1|T2_PB.9103.3
ME_12406	T1_PB.10531.4|T2_PB.11905.1
ME_6183	T1_PB.182.3|T2_PB.149.2
ME_15985	T1_PB.6451.3|T2_PB.7286.2
ME_14904	T1_PB.6459.3|T1_PB.6459.4|N1_PB.5871.2|T2_PB.7301.1
ME_11526	T1_PB.6389.3|T2_PB.7223.4
ME_18613	T1_PB.9407.3|N1_PB.8534.2|T2_PB.10598.2|N2_PB.7452.3
ME_9710	T1_PB.5599.2|T2_PB.6264.1
ME_9113	T1_PB.502.3|T2_PB.525.2
ME_10663	T1_PB.7401.2|N1_PB.6707.1|T2_PB.8361.1
ME_6597	T1_PB.5437.1|N1_PB.4876.1|T2_PB.6082.1|N2_PB.4275.1
ME_10770	T1_PB.7649.3|N1_PB.6944.2|T2_PB.8631.6|N2_PB.6073.1
ME_1904	T1_PB.4125.3|N1_PB.3720.3|T2_PB.4641.2
ME_14280	T1_PB.2717.1|N1_PB.2461.1|T2_PB.3063.4|N2_PB.2182.3
ME_11446	T1_PB.4011.1|N1_PB.3628.2|T2_PB.4524.1|N2_PB.3222.1
ME_1471	T1_PB.9620.2|T1_PB.9620.1|T2_PB.10831.1|N2_PB.7633.1
ME_754	T1_PB.1717.3|N1_PB.1522.3|T2_PB.1944.3
ME_19536	T1_PB.6690.2|N1_PB.6076.1|T2_PB.7551.3
ME_20089	T1_PB.7690.3|N1_PB.6969.2|T2_PB.8669.1|N2_PB.6101.1
ME_3412	T1_PB.1323.1|N1_PB.1181.1|T2_PB.1525.1|N2_PB.1057.1
ME_16922	T1_PB.6286.2|T2_PB.7110.2|N2_PB.4974.2
ME_21960	T1_PB.6155.1|N1_PB.5569.1|T2_PB.6947.1
ME_21786	T1_PB.10118.4|N1_PB.9210.1|T2_PB.11417.3
ME_7686	T1_PB.4257.1|N1_PB.3842.1|T2_PB.4792.1|N2_PB.3409.1
ME_5356	T1_PB.111.1|N1_PB.80.1|T2_PB.101.1|N2_PB.68.1
ME_19623	T1_PB.10414.1|N1_PB.9479.1|T2_PB.11765.2|N2_PB.8306.2
ME_22855	T1_PB.245.1|N1_PB.184.1|T2_PB.220.1|N2_PB.163.4
ME_10546	T1_PB.1173.3|T2_PB.1337.3|N1_PB.1048.2|T2_PB.1337.1
ME_17606	T1_PB.2121.1|T2_PB.2401.1|T1_PB.2121.2
ME_17246	T1_PB.8227.1|N1_PB.7450.2|T2_PB.9251.1|N2_PB.6490.1
ME_22795	T1_PB.9145.1|N1_PB.8291.2|T2_PB.10289.1|N2_PB.7234.1
ME_15859	T1_PB.6666.1|N1_PB.6056.2|T2_PB.7520.3|N2_PB.5267.2
ME_17026	T1_PB.8154.1|N1_PB.7382.1|T2_PB.9167.1|N2_PB.6439.1|N2_PB.6439.2
ME_3645	T1_PB.5409.1|N1_PB.4858.1|T2_PB.6057.1|N2_PB.4253.1
ME_16016	T1_PB.10242.1|T2_PB.11564.2|T2_PB.11564.1
ME_21855	T1_PB.668.3|T2_PB.735.2|N2_PB.511.1
ME_4498	T1_PB.5686.1|N1_PB.5100.1|T2_PB.6387.1|N2_PB.4459.3
ME_21906	T1_PB.564.1|N1_PB.475.2|T2_PB.604.4|T2_PB.604.1|N2_PB.416.4
ME_12221	T1_PB.11394.1|T2_PB.12880.1
ME_9773	T1_PB.4135.2|T2_PB.4653.1
ME_1437	T1_PB.10153.2|N1_PB.9240.2|T2_PB.11447.1|N2_PB.8091.1
ME_7963	T1_PB.5519.3|T2_PB.6181.1
ME_8556	T1_PB.7076.2|T2_PB.7989.2
ME_13562	T1_PB.7707.1|N1_PB.6982.2|T2_PB.8678.1|N2_PB.6113.1
ME_16472	T1_PB.637.3|T2_PB.688.2|N2_PB.485.5
ME_13089	T1_PB.8277.1|T2_PB.9293.1
ME_558	T1_PB.2195.1|N1_PB.1964.1|T2_PB.2493.2|N2_PB.1749.1
ME_264	T1_PB.5859.1|T2_PB.6598.2
ME_12353	T1_PB.9480.1|N1_PB.8591.1|T2_PB.10680.4|T2_PB.10680.7|N2_PB.7514.5
ME_8814	T1_PB.5065.6|N1_PB.4559.2|T2_PB.5689.4|N2_PB.4024.1
ME_21914	T1_PB.4724.2|T2_PB.5307.3
ME_3341	T1_PB.6735.1|N1_PB.6110.1|T2_PB.7596.1|N2_PB.5327.1
ME_16876	T1_PB.387.1|N1_PB.310.1|T2_PB.386.1|N2_PB.267.1|N2_PB.267.2|T1_PB.387.2|N1_PB.310.3|T2_PB.386.2
ME_6161	T1_PB.1707.4|N1_PB.1512.3|T2_PB.1937.5
ME_4251	T1_PB.8421.1|T2_PB.9466.1
ME_12367	T1_PB.9596.1|N1_PB.8692.1|T2_PB.10802.1|N2_PB.7610.1
ME_13408	T1_PB.3993.1|T2_PB.4507.2
ME_19376	T1_PB.5434.1|T2_PB.6079.3|N1_PB.4873.1|N2_PB.4272.1|T2_PB.6079.1
ME_6019	T1_PB.9009.2|N1_PB.8167.3|T2_PB.10145.2
ME_11293	T1_PB.1839.1|N1_PB.1634.3|T2_PB.2076.2|N2_PB.1448.4
ME_20333	T1_PB.5676.1|N1_PB.5090.1|T2_PB.6368.2|N2_PB.4450.2
ME_2047	T1_PB.368.2|N1_PB.287.2|T2_PB.365.1
ME_449	T1_PB.6331.4|N1_PB.5756.2|T2_PB.7148.1|N2_PB.5006.3
ME_12302	T1_PB.1885.1|N1_PB.1684.1|T2_PB.2140.1|N2_PB.1492.1
ME_20443	T1_PB.2258.4|N1_PB.2016.1|T2_PB.2554.2
ME_3209	T1_PB.1331.1|T2_PB.1536.1
ME_208	T1_PB.5099.1|N1_PB.4584.1|T2_PB.5730.1
ME_2017	T1_PB.9328.2|T2_PB.10502.4
ME_6606	T1_PB.1882.1|N1_PB.1682.2|T2_PB.2136.1
ME_15085	T1_PB.6972.1|T2_PB.7866.3
ME_2734	T1_PB.6475.2|N1_PB.5885.1|T2_PB.7317.1|N2_PB.5123.1
ME_21625	T1_PB.4319.1|N1_PB.3897.1|T2_PB.4863.1|N2_PB.3453.2
ME_16143	T1_PB.1895.1|N1_PB.1691.1|T2_PB.2151.1|N2_PB.1499.1
ME_4514	T1_PB.10641.4|N1_PB.9661.1|N1_PB.9661.2|T2_PB.12031.3|N2_PB.8476.2
ME_12712	T1_PB.4908.1|N1_PB.4425.1|T2_PB.5523.1|N2_PB.3903.1
ME_14988	T1_PB.5151.3|N1_PB.4623.1|T2_PB.5783.3|N2_PB.4078.1
ME_19704	T1_PB.805.1|N1_PB.688.1|T2_PB.902.2
ME_4765	T1_PB.3767.3|T1_PB.3767.4|T2_PB.4233.1|N2_PB.3022.1
ME_8305	T1_PB.4639.5|T1_PB.4639.4|N1_PB.4181.4|T2_PB.5208.6|N2_PB.3677.3
ME_13952	T1_PB.1639.2|N1_PB.1454.2|T2_PB.1862.3
ME_7152	T1_PB.1175.2|T2_PB.1340.2|N2_PB.928.2
ME_7110	T1_PB.3440.1|N1_PB.3124.1|T2_PB.3856.1|N2_PB.2754.1
ME_15122	T1_PB.2097.3|N1_PB.1879.1|T2_PB.2360.3|N2_PB.1670.1
ME_21150	T1_PB.5394.1|N1_PB.4840.1|T2_PB.6042.1|N2_PB.4240.1
ME_6144	T1_PB.7026.1|T2_PB.7927.1
ME_9794	T1_PB.8412.3|T2_PB.9453.1|N2_PB.6630.3
ME_21604	T1_PB.3844.1|N1_PB.3466.1|T2_PB.4320.2|N2_PB.3082.1
ME_20092	T1_PB.10904.3|T2_PB.12336.1|N2_PB.8690.2
ME_17455	T1_PB.3146.1|N1_PB.2864.2|T2_PB.3528.1|N2_PB.2504.2
ME_18518	T1_PB.463.3|T2_PB.475.2
ME_15574	T1_PB.11287.1|T2_PB.12760.1
ME_11023	T1_PB.8198.3|N1_PB.7423.1|T2_PB.9215.2|N2_PB.6468.2|N2_PB.6468.3
ME_20397	T1_PB.6474.4|T2_PB.7316.2
ME_14996	T1_PB.8826.3|N1_PB.8002.2|N2_PB.6981.2|T2_PB.9933.4
ME_7051	T1_PB.3157.4|T1_PB.3157.5|N1_PB.2872.2|T2_PB.3537.3
ME_19366	T1_PB.4926.2|N1_PB.4441.2|T2_PB.5538.1|N2_PB.3915.1
ME_7532	T1_PB.2235.1|N1_PB.1997.2|T2_PB.2530.4|N2_PB.1773.1
ME_22118	T1_PB.4312.1|N1_PB.3893.1|T2_PB.4856.1|N2_PB.3448.1
ME_10802	T1_PB.9156.3|N1_PB.8305.2|T2_PB.10300.3|N2_PB.7244.1
ME_5750	T1_PB.216.1|N1_PB.160.1|T2_PB.193.1
ME_22902	T1_PB.4641.2|N1_PB.4184.1|T2_PB.5211.1|N2_PB.3678.2
ME_9555	T1_PB.6282.2|N1_PB.5714.1|T2_PB.7103.1
ME_8460	T1_PB.2568.3|T2_PB.2908.3|N2_PB.2066.2
ME_20952	T1_PB.6009.1|T2_PB.6783.1|N2_PB.4739.3
ME_9502	T1_PB.11143.1|N1_PB.10104.1|T2_PB.12593.1
ME_15648	T1_PB.6385.5|T2_PB.7219.9
ME_10857	T1_PB.9751.1|N1_PB.8838.1|T2_PB.10974.1
ME_6346	T1_PB.4551.2|N1_PB.4109.1|T2_PB.5118.2|N2_PB.3616.1
ME_21932	T1_PB.2318.1|N1_PB.2068.2|T1_PB.2318.2|N1_PB.2068.1|T2_PB.2617.2|N2_PB.1837.1
ME_7639	T1_PB.3453.1|N1_PB.3133.2|T2_PB.3871.1
ME_7732	T1_PB.11124.1|N1_PB.10087.3|T2_PB.12575.4|N2_PB.8841.4
ME_21506	T1_PB.7741.1|N1_PB.7019.2|T2_PB.8718.1|N2_PB.6136.2
ME_4659	T1_PB.182.6|T2_PB.149.5
ME_17120	T1_PB.6721.1|N1_PB.6097.1|T2_PB.7581.2|N2_PB.5320.1|N2_PB.5320.2
ME_1389	T1_PB.7179.8|N1_PB.6507.7|T2_PB.8111.9|N2_PB.5699.6
ME_22203	T1_PB.7974.3|N1_PB.7218.1|N2_PB.6317.2|T2_PB.8982.1
ME_16512	T1_PB.2458.1|N1_PB.2194.1|T2_PB.2782.2|N2_PB.1955.1
ME_10585	T1_PB.11095.2|N1_PB.10056.1|T2_PB.12544.1|N2_PB.8811.1
ME_4020	T1_PB.11295.1|N1_PB.10245.1|T2_PB.12772.3|N2_PB.8985.1|N2_PB.8985.2
ME_5310	T1_PB.6745.4|T2_PB.7605.2
ME_16863	T1_PB.1402.2|N1_PB.1242.2|T2_PB.1613.3|N2_PB.1122.2|T2_PB.1613.1
ME_10535	T1_PB.5757.9|N1_PB.5170.1|T2_PB.6472.6|N2_PB.4509.6
ME_14341	T1_PB.2645.1|N1_PB.2385.1|T2_PB.2983.1|N2_PB.2132.2
ME_13618	T1_PB.7445.1|N1_PB.6756.1|T2_PB.8417.2|N2_PB.5914.2|N2_PB.5914.1|T2_PB.8417.1
ME_9028	T1_PB.7149.1|T2_PB.8083.1
ME_18576	T1_PB.8133.3|T2_PB.9141.4
ME_22017	T1_PB.10788.4|T2_PB.12205.5
ME_722	T1_PB.4309.1|N1_PB.3891.1|T2_PB.4854.1|N2_PB.3446.5
ME_11726	T1_PB.8107.1|T2_PB.9119.1|N2_PB.6411.1
ME_4577	T1_PB.10956.1|N1_PB.9940.2|T2_PB.12391.2
ME_21594	T1_PB.3425.7|N1_PB.3112.4|T2_PB.3837.2
ME_12185	T1_PB.6434.11|N1_PB.5843.8|T2_PB.7267.9|N2_PB.5089.10
ME_14382	T1_PB.8090.2|T2_PB.9104.1
ME_5066	T1_PB.9196.2|N1_PB.8340.2|T2_PB.10341.1|N2_PB.7273.1
ME_18054	T1_PB.5513.1|T2_PB.6172.1|N2_PB.4334.1
ME_4980	T1_PB.4714.1|T2_PB.5295.1
ME_21008	T1_PB.1263.1|T2_PB.1445.2|N2_PB.1001.9
ME_17650	T1_PB.3441.1|T2_PB.3857.1
ME_10687	T1_PB.9860.1|N1_PB.8954.1|T2_PB.11125.1
ME_4386	T1_PB.608.1|T1_PB.608.2|T2_PB.651.1
ME_2524	T1_PB.5355.3|N1_PB.4794.2|T2_PB.5996.3
ME_21532	T1_PB.3518.4|N1_PB.3177.2|T2_PB.3928.3|N2_PB.2807.1
ME_13817	T1_PB.5477.4|N1_PB.4914.1|T2_PB.6135.1|N2_PB.4309.1
ME_11678	T1_PB.1721.4|N1_PB.1528.4|T2_PB.1950.7
ME_11703	T1_PB.10559.2|N1_PB.9600.4|T2_PB.11943.5|N2_PB.8420.1
ME_18847	T1_PB.6873.1|T2_PB.7752.1|N2_PB.5448.2
ME_1570	T1_PB.7353.1|T2_PB.8313.2|N2_PB.5846.3
ME_6622	T1_PB.3384.1|N1_PB.3077.1|T2_PB.3796.1
ME_12478	T1_PB.3319.1|T2_PB.3718.2|N2_PB.2655.1
ME_14909	T1_PB.9786.2|N1_PB.8869.2|T2_PB.11015.2|N2_PB.7761.1
ME_13112	T1_PB.8075.2|T2_PB.9090.2|N2_PB.6391.5
ME_16855	T1_PB.6227.1|T2_PB.7028.1
ME_19015	T1_PB.6401.2|T2_PB.7236.3|N2_PB.5060.1
ME_4919	T1_PB.2273.1|T2_PB.2567.1|N2_PB.1798.1|N1_PB.2025.1
ME_8164	T1_PB.849.1|N1_PB.728.1|T2_PB.957.1|N2_PB.659.1
ME_11962	T1_PB.9229.1|T1_PB.9229.2|N1_PB.8364.2|N1_PB.8364.3|T2_PB.10374.2
ME_15657	T1_PB.1480.1|N1_PB.1309.1|T2_PB.1700.1|N2_PB.1185.1
ME_8757	T1_PB.9890.3|N1_PB.8980.3|T2_PB.11149.3
ME_1217	T1_PB.330.3|N1_PB.253.1|T2_PB.321.1|N2_PB.224.2
ME_12261	T1_PB.2842.2|N1_PB.2580.1|T2_PB.3209.1|T2_PB.3209.2|N2_PB.2273.2|N2_PB.2273.4|N1_PB.2580.2
ME_3966	T1_PB.10542.2|N1_PB.9587.1|T2_PB.11921.2
ME_17012	T1_PB.561.1|N1_PB.473.1|T2_PB.602.1|N2_PB.415.1
ME_16811	T1_PB.2382.2|T2_PB.2686.1
ME_2692	T1_PB.8641.1|T2_PB.9725.2|N2_PB.6820.1
ME_6745	T1_PB.4681.1|N1_PB.4223.1|T2_PB.5257.1
ME_7462	T1_PB.11368.1|N1_PB.10304.1|T2_PB.12844.2|N2_PB.9038.1
ME_21278	T1_PB.5778.1|N1_PB.5201.1|T2_PB.6502.2|N2_PB.4532.1
ME_21838	T1_PB.7528.1|T2_PB.8510.1|N2_PB.5987.1
ME_5406	T1_PB.8373.2|N1_PB.7564.2|T2_PB.9408.2|N2_PB.6600.3
ME_4768	T1_PB.5464.1|N1_PB.4902.1|T2_PB.6120.1
ME_22618	T1_PB.5875.1|T2_PB.6615.1|T2_PB.6615.2
ME_5768	T1_PB.2494.2|N1_PB.2234.2|T2_PB.2823.1|N2_PB.1993.3
ME_9910	T1_PB.9994.1|N1_PB.9108.1|T2_PB.11271.1|N2_PB.7965.1
ME_11464	T1_PB.4467.1|T1_PB.4467.4|N1_PB.4041.3|N1_PB.4041.5|T2_PB.5027.1|T2_PB.5027.3|N2_PB.3562.2|N2_PB.3562.5|T1_PB.4467.5|N1_PB.4041.6|T2_PB.5027.4|N2_PB.3562.6|N2_PB.3562.7
ME_5796	T1_PB.4532.1|T2_PB.5098.1
ME_20413	T1_PB.2516.1|N1_PB.2254.2|T2_PB.2847.1|N2_PB.2010.1
ME_2967	T1_PB.6496.3|N1_PB.5902.6|T2_PB.7332.2|N2_PB.5137.1
ME_3215	T1_PB.3720.2|N1_PB.3366.2|T2_PB.4180.1|N2_PB.2989.2
ME_19049	T1_PB.6458.2|N1_PB.5870.2|T2_PB.7299.4
ME_1853	T1_PB.8805.1|N1_PB.7988.3|T2_PB.9916.1
ME_18448	T1_PB.10197.1|T1_PB.10197.2|N1_PB.9283.1|T2_PB.11506.2|N2_PB.8127.1
ME_12002	T1_PB.8196.1|T2_PB.9213.2|N2_PB.6467.1
ME_3727	T1_PB.6788.5|T2_PB.7648.8
ME_22299	T1_PB.683.1|N1_PB.586.1|T2_PB.755.2|N2_PB.526.1
ME_20198	T1_PB.4368.1|N1_PB.3951.2|T2_PB.4919.1|T2_PB.4919.3
ME_3827	T1_PB.5674.3|N1_PB.5089.3|T2_PB.6364.2|N2_PB.4449.1
ME_22676	T1_PB.397.1|N1_PB.318.1|T2_PB.393.1|N2_PB.271.1
ME_14159	T1_PB.3695.3|N1_PB.3342.2|T2_PB.4153.2|N2_PB.2962.2
ME_5838	T1_PB.9984.2|T2_PB.11259.2
ME_11398	T1_PB.7773.3|T2_PB.8754.1|N2_PB.6164.1
ME_19289	T1_PB.2348.1|N1_PB.2093.1|T2_PB.2644.1
ME_5366	T1_PB.3780.1|N1_PB.3412.2|T2_PB.4241.4
ME_7938	T1_PB.565.1|T2_PB.606.1
ME_4263	T1_PB.11393.1|N1_PB.10336.1|T2_PB.12879.2|N2_PB.9068.1
ME_10234	T1_PB.9198.1|N1_PB.8342.1|T2_PB.10344.1|N2_PB.7275.1
ME_20589	T1_PB.10927.1|N1_PB.9910.1|T2_PB.12357.1|N2_PB.8702.2
ME_18354	T1_PB.1822.3|N1_PB.1620.1|T2_PB.2059.1
ME_2605	T1_PB.3894.1|T2_PB.4384.2
ME_9292	T1_PB.10680.1|T2_PB.12086.1|N2_PB.8510.1
ME_22247	T1_PB.480.8|N1_PB.395.7|T2_PB.500.11
ME_4204	T1_PB.3139.1|T2_PB.3520.1
ME_13143	T1_PB.7568.1|T2_PB.8557.2|T2_PB.8557.1
ME_5419	T1_PB.10555.1|T2_PB.11939.1
ME_9599	T1_PB.135.1|N1_PB.94.1|T2_PB.111.1|N2_PB.83.1
ME_18038	T1_PB.8252.1|N1_PB.7467.2|N1_PB.7467.3|T2_PB.9269.1|T2_PB.9269.4|N2_PB.6506.3
ME_5607	T1_PB.6383.1|N1_PB.5800.1|T2_PB.7216.1|N2_PB.5051.1
ME_17099	T1_PB.9274.1|N1_PB.8404.2|T2_PB.10428.1|N2_PB.7332.1
ME_19769	T1_PB.4233.1|N1_PB.3815.2|T2_PB.4759.1|N2_PB.3390.1
ME_13581	T1_PB.7111.2|N1_PB.6453.1|T2_PB.8035.1
ME_20620	T1_PB.10407.1|T2_PB.11755.1|T2_PB.11755.2|N2_PB.8296.1
ME_9452	T1_PB.10655.2|N1_PB.9676.2|T2_PB.12051.1
ME_19171	T1_PB.5424.1|N1_PB.4868.2|T2_PB.6071.1|N2_PB.4262.1
ME_17707	T1_PB.1003.2|T2_PB.1128.3
ME_14144	T1_PB.9693.2|N1_PB.8781.2|T2_PB.10909.3|N2_PB.7693.2
ME_8856	T1_PB.10559.1|N1_PB.9600.2|T2_PB.11943.2
ME_21433	T1_PB.190.1|T1_PB.190.4|N1_PB.141.3|N1_PB.141.2|T2_PB.160.2|N2_PB.124.2|N2_PB.124.4
ME_18076	T1_PB.9226.5|N1_PB.8361.5|T2_PB.10371.2
ME_19143	T1_PB.3231.1|N1_PB.2941.1|T2_PB.3607.1|N2_PB.2576.1
ME_3488	T1_PB.806.1|N1_PB.689.1|T2_PB.903.1|N2_PB.626.1
ME_13794	T1_PB.10637.3|T2_PB.12025.1
ME_1453	T1_PB.10645.2|N1_PB.9666.1|T2_PB.12037.2|N2_PB.8478.1
ME_8871	T1_PB.10424.7|T2_PB.11775.5|T2_PB.11775.9|N2_PB.8317.8|N2_PB.8317.7
ME_5487	T1_PB.6772.1|N1_PB.6139.1|T2_PB.7632.1|N2_PB.5364.1
ME_20471	T1_PB.4009.3|N1_PB.3625.3|T2_PB.4522.4
ME_7823	T1_PB.3075.1|T2_PB.3448.1
ME_22	T1_PB.5514.1|N1_PB.4946.1|T2_PB.6174.2
ME_2635	T1_PB.4112.2|N1_PB.3709.2|T2_PB.4629.2
ME_22808	T1_PB.3661.1|N1_PB.3307.2|T2_PB.4109.2|N2_PB.2932.1
ME_21643	T1_PB.7027.1|T2_PB.7928.1|N2_PB.5573.1
ME_18277	T1_PB.9723.7|N1_PB.8811.8|T2_PB.10942.5|N2_PB.7718.7
ME_7858	T1_PB.1664.7|T2_PB.1885.6
ME_9357	T1_PB.9118.1|T2_PB.10261.1|N2_PB.7218.1
ME_21845	T1_PB.5554.2|N1_PB.4974.1|T2_PB.6221.1|N2_PB.4357.1
ME_15438	T1_PB.9218.2|N1_PB.8356.1|T2_PB.10363.2
ME_1557	T1_PB.4203.1|N1_PB.3796.1|T2_PB.4732.2
ME_17040	T1_PB.3156.2|N1_PB.2871.1|T2_PB.3536.1|N2_PB.2512.4
ME_18250	T1_PB.5515.1|N1_PB.4947.1|T2_PB.6175.1|N2_PB.4335.1
ME_863	T1_PB.6845.1|T2_PB.7719.1|N2_PB.5421.1
ME_3835	T1_PB.6507.1|T2_PB.7345.2|N2_PB.5147.2
ME_18778	T1_PB.8907.3|N1_PB.8079.1|T2_PB.10036.3|T2_PB.10036.4|N2_PB.7056.4
ME_22649	T1_PB.714.8|T1_PB.714.9|N1_PB.614.4|N1_PB.614.7|T2_PB.795.7|T2_PB.795.8|N2_PB.549.5
ME_4661	T1_PB.315.2|T2_PB.298.1
ME_8765	T1_PB.1028.1|T2_PB.1153.3|N2_PB.804.1
ME_1865	T1_PB.1353.2|T1_PB.1353.3|T2_PB.1563.2|N2_PB.1077.3|N2_PB.1077.4
ME_17279	T1_PB.6784.1|T2_PB.7642.1
ME_1993	T1_PB.1158.1|N1_PB.1038.1|T2_PB.1314.1|N2_PB.916.1
ME_22768	T1_PB.8987.3|N1_PB.8147.2|T2_PB.10121.5|N2_PB.7116.7
ME_12864	T1_PB.1326.1|N1_PB.1183.1|T2_PB.1532.2|N2_PB.1060.1
ME_8173	T1_PB.944.2|T2_PB.1061.1
ME_11768	T1_PB.4566.2|N1_PB.4120.1|T2_PB.5138.2
ME_20403	T1_PB.5070.1|N1_PB.4563.1|T2_PB.5695.1|N2_PB.4033.1
ME_17153	T1_PB.10281.1|N1_PB.9361.1|T2_PB.11612.1
ME_17684	T1_PB.11036.1|T2_PB.12474.3|N2_PB.8775.2
ME_10377	T1_PB.1059.3|T2_PB.1190.3
ME_10216	T1_PB.2168.1|N1_PB.1946.1|T2_PB.2462.1|N2_PB.1729.1
ME_19557	T1_PB.10153.1|N1_PB.9240.1|T2_PB.11447.3|T2_PB.11447.4
ME_1190	T1_PB.10394.1|N1_PB.9460.2|T2_PB.11742.2
ME_5533	T1_PB.6679.1|N1_PB.6067.1|T2_PB.7537.1
ME_22429	T1_PB.1794.2|N1_PB.1600.2|T2_PB.2032.2|N2_PB.1421.2
ME_1001	T1_PB.9779.1|T2_PB.11006.2
ME_20272	T1_PB.7347.1|N1_PB.6662.1|T2_PB.8308.1
ME_952	T1_PB.434.3|T2_PB.440.2|N2_PB.302.2
ME_1847	T1_PB.2513.1|T2_PB.2844.2
ME_22865	T1_PB.1005.1|N1_PB.883.1|T2_PB.1130.1|N2_PB.790.1
ME_8631	T1_PB.1670.2|T2_PB.1894.1
ME_4317	T1_PB.7743.1|T1_PB.7743.2|N1_PB.7023.2|T2_PB.8723.1|N2_PB.6140.1
ME_3993	T1_PB.9961.2|T2_PB.11229.7|N2_PB.7920.2
ME_2086	T1_PB.9759.1|N1_PB.8845.1|T2_PB.10981.1|N2_PB.7745.1
ME_19904	T1_PB.1220.2|T2_PB.1394.3
ME_6926	T1_PB.8230.1|N1_PB.7452.1|T2_PB.9255.1|N2_PB.6492.1
ME_11831	T1_PB.11317.1|N1_PB.10259.1|T2_PB.12792.1|N2_PB.8997.1
ME_12386	T1_PB.786.2|N1_PB.675.2|T2_PB.882.3
ME_22072	T1_PB.9476.3|N1_PB.8589.4|T2_PB.10677.1|N2_PB.7512.2
ME_21165	T1_PB.1447.1|N1_PB.1287.1|T2_PB.1669.1|N2_PB.1165.1
ME_6276	T1_PB.4500.1|N1_PB.4062.1|T2_PB.5059.1|N2_PB.3577.1
ME_12936	T1_PB.5230.1|N2_PB.4123.4|N1_PB.4691.1|T2_PB.5863.5
ME_9495	T1_PB.6763.1|T2_PB.7623.2|N2_PB.5358.2
ME_8627	T1_PB.5447.3|N1_PB.4888.1|T2_PB.6099.1|N2_PB.4284.1
ME_1736	T1_PB.5941.1|N1_PB.5364.1|T2_PB.6696.3
ME_9603	T1_PB.4546.4|N1_PB.4106.4|T2_PB.5115.5|N2_PB.3614.3
ME_15032	T1_PB.8875.1|N1_PB.8062.1|T2_PB.10009.1|N2_PB.7028.1
ME_5322	T1_PB.6614.1|N1_PB.6012.3|T2_PB.7464.1|N2_PB.5228.2
ME_9663	T1_PB.10649.4|N1_PB.9669.3|T2_PB.12042.4|N2_PB.8480.5
ME_21990	T1_PB.2103.6|T2_PB.2377.1
ME_17329	T1_PB.765.1|N1_PB.659.1|T2_PB.855.1|N2_PB.586.2
ME_16330	T1_PB.500.1|N1_PB.413.1|T2_PB.524.1|N2_PB.363.2
ME_1649	T1_PB.9955.1|N1_PB.9057.2|T2_PB.11222.1|N2_PB.7915.1
ME_21941	T1_PB.7776.1|N1_PB.7046.2|T2_PB.8757.1|N2_PB.6165.1
ME_20540	T1_PB.3560.1|N1_PB.3211.2|T2_PB.3982.1|N2_PB.2841.1
ME_2139	T1_PB.5244.1|T2_PB.5878.2
ME_14876	T1_PB.3154.3|T2_PB.3534.5|N2_PB.2511.3
ME_6381	T1_PB.571.2|T2_PB.612.1
ME_8405	T1_PB.2235.2|T2_PB.2530.3|N2_PB.1773.2
ME_17812	T1_PB.5336.1|N1_PB.4780.1|T2_PB.5978.1|N2_PB.4196.1
ME_8613	T1_PB.83.6|N1_PB.61.2|T2_PB.74.4
ME_8799	T1_PB.7949.1|T2_PB.8956.1|N2_PB.6297.1
ME_11628	T1_PB.3614.6|N1_PB.3265.1|T2_PB.4051.3
ME_23	T1_PB.2804.1|N1_PB.2540.2|T2_PB.3160.1|N2_PB.2247.1
ME_7783	T1_PB.2854.1|N1_PB.2592.1|T2_PB.3223.1|N2_PB.2281.1
ME_14724	T1_PB.4808.1|N1_PB.4340.1|T2_PB.5416.1|N2_PB.3831.1
ME_11300	T1_PB.8902.4|N1_PB.8077.8|T2_PB.10033.6|N2_PB.7054.10
ME_3988	T1_PB.1941.1|N1_PB.1729.1|T2_PB.2196.3
ME_10969	T1_PB.9696.1|N1_PB.8785.1|T2_PB.10915.1
ME_16215	T1_PB.9247.3|T2_PB.10400.5
ME_14019	T1_PB.776.15|T2_PB.867.18|N2_PB.596.10
ME_15374	T1_PB.8194.3|N1_PB.7420.2|T2_PB.9211.1|N2_PB.6466.3
ME_5843	T1_PB.3630.1|N1_PB.3275.1|T2_PB.4066.3|N2_PB.2905.2
ME_20478	T1_PB.7644.4|N1_PB.6941.2|N1_PB.6941.5|T2_PB.8625.2|T2_PB.8625.6|N2_PB.6068.1
ME_16360	T1_PB.8256.1|T2_PB.9274.2
ME_956	T1_PB.4244.1|N1_PB.3827.1|T2_PB.4777.1|N2_PB.3400.1
ME_19383	T1_PB.3043.1|T2_PB.3419.2
ME_2494	T1_PB.5697.3|T2_PB.6399.3
ME_20078	T1_PB.1094.7|T2_PB.1231.5
ME_20549	T1_PB.1401.1|N1_PB.1241.3|T2_PB.1612.1|N2_PB.1121.5
ME_13270	T1_PB.9117.3|N1_PB.8266.1|T2_PB.10260.1|N2_PB.7217.1
ME_21937	T1_PB.3890.2|T2_PB.4380.1
ME_248	T1_PB.9298.1|T2_PB.10457.1
ME_16956	T1_PB.5905.2|N1_PB.5325.3|T2_PB.6648.2|N2_PB.4634.1
ME_13887	T1_PB.3691.2|N1_PB.3338.1|T2_PB.4149.3|N2_PB.2958.2
ME_9224	T1_PB.5007.3|T2_PB.5628.4
ME_3601	T1_PB.6329.1|N1_PB.5754.1|T2_PB.7146.1|N2_PB.5004.1
ME_7183	T1_PB.4251.1|N1_PB.3836.1|T2_PB.4785.1|N2_PB.3404.2
ME_6503	T1_PB.10218.2|N1_PB.9301.2|N2_PB.8142.1|T2_PB.11527.4
ME_13447	T1_PB.5435.1|N1_PB.4875.1|T2_PB.6080.1
ME_17088	T1_PB.2480.1|N1_PB.2218.1|T2_PB.2808.1|N2_PB.1975.1
ME_6533	T1_PB.10926.1|N1_PB.9909.1|T2_PB.12356.1|N2_PB.8701.1
ME_14060	T1_PB.9845.2|N1_PB.8939.9|T2_PB.11100.4|N2_PB.7820.8|T1_PB.9845.5
ME_17124	T1_PB.9999.1|N1_PB.9113.5|T2_PB.11280.1|N2_PB.7967.2
ME_16369	T1_PB.8114.1|T2_PB.9124.1
ME_8019	T1_PB.6598.4|N1_PB.6002.5|T2_PB.7450.7
ME_7168	T1_PB.1957.1|T2_PB.2214.1
ME_20284	T1_PB.1675.2|T2_PB.1898.2
ME_6897	T1_PB.1836.4|N1_PB.1631.6|T2_PB.2072.6|N2_PB.1445.5
ME_6890	T1_PB.5448.1|T2_PB.6101.1|N2_PB.4286.1
ME_21070	T1_PB.3704.3|N1_PB.3351.1|T2_PB.4160.3|N2_PB.2972.1
ME_8161	T1_PB.10538.1|N1_PB.9584.1|T2_PB.11916.2
ME_5618	T1_PB.9778.1|T2_PB.11005.2
ME_6896	T1_PB.1836.2|T2_PB.2072.3
ME_18444	T1_PB.10355.1|T1_PB.10355.2|T2_PB.11699.1
ME_828	T1_PB.5937.1|N1_PB.5359.1|T2_PB.6692.1|N2_PB.4663.1
ME_4874	T1_PB.4410.2|T1_PB.4410.1|N1_PB.3992.1|N2_PB.3519.2|N2_PB.3519.3|T2_PB.4967.1
ME_3902	T1_PB.759.1|T2_PB.847.1
ME_16839	T1_PB.2764.1|N1_PB.2496.1|T2_PB.3110.1|N2_PB.2210.1
ME_8006	T1_PB.3439.3|T2_PB.3854.2
ME_11903	T1_PB.7352.2|T2_PB.8312.1|N2_PB.5845.2
ME_4486	T1_PB.5724.1|T1_PB.5724.6|N1_PB.5133.1|N1_PB.5133.3|T2_PB.6436.2|N2_PB.4482.2|T1_PB.5724.8|N1_PB.5133.5|T2_PB.6436.3|N2_PB.4482.5
ME_21157	T1_PB.7969.5|T2_PB.8975.6|N2_PB.6314.4|N1_PB.7211.5
ME_14140	T1_PB.1383.4|N1_PB.1218.4|T2_PB.1588.2|N2_PB.1095.3
ME_20408	T1_PB.3415.1|N1_PB.3103.1|T2_PB.3828.1
ME_15552	T1_PB.4194.1|T1_PB.4194.3|N1_PB.3785.2|T2_PB.4723.1|N2_PB.3369.1
ME_3485	T1_PB.11190.1|T2_PB.12653.1
ME_11170	T1_PB.2063.1|N1_PB.1848.1|T2_PB.2332.1|N2_PB.1645.1
ME_10381	T1_PB.875.5|T2_PB.986.5
ME_18049	T1_PB.6171.2|N1_PB.5592.1|T2_PB.6963.2
ME_12843	T1_PB.6123.3|T2_PB.6905.2
ME_3967	T1_PB.970.1|T2_PB.1084.2
ME_13320	T1_PB.3280.1|T2_PB.3678.1|N2_PB.2626.1
ME_5403	T1_PB.2705.2|T2_PB.3053.1
ME_9492	T1_PB.7332.1|N1_PB.6653.2|T2_PB.8292.2
ME_18986	T1_PB.5704.4|T2_PB.6409.4|N2_PB.4471.2
ME_8589	T1_PB.7416.1|T2_PB.8379.5
ME_11113	T1_PB.1819.1|N1_PB.1618.1|T2_PB.2056.1
ME_21175	T1_PB.11329.2|N1_PB.10271.2|T2_PB.12805.1|T2_PB.12805.2|N2_PB.9010.1
ME_7940	T1_PB.9513.2|N1_PB.8611.2|T2_PB.10708.3
ME_9568	T1_PB.5774.1|T1_PB.5774.2|N1_PB.5194.2|T2_PB.6493.1|T2_PB.6493.6|N2_PB.4524.2|N2_PB.4524.3
ME_21697	T1_PB.8918.1|T2_PB.10045.1
ME_4464	T1_PB.2274.1|N1_PB.2026.1|T2_PB.2569.2|N2_PB.1799.1
ME_5554	T1_PB.7381.1|N1_PB.6689.1|T2_PB.8340.1|N2_PB.5866.2
ME_12592	T1_PB.8410.1|N1_PB.7597.1|N1_PB.7597.2|T2_PB.9451.1|N2_PB.6628.1
ME_9416	T1_PB.5415.3|T2_PB.6062.3
ME_7236	T1_PB.1446.1|N1_PB.1286.1|T2_PB.1667.1|N2_PB.1164.2
ME_9830	T1_PB.9559.2|N1_PB.8660.1|T2_PB.10765.3
ME_5652	T1_PB.605.4|T2_PB.649.3
ME_19245	T1_PB.11334.1|N1_PB.10276.1|T2_PB.12811.2|N2_PB.9015.3
ME_8259	T1_PB.8764.1|N1_PB.7945.1|T2_PB.9873.1|N2_PB.6932.1|N2_PB.6932.3
ME_13368	T1_PB.7477.6|T2_PB.8463.9
ME_10027	T1_PB.2128.1|N1_PB.1911.1|T2_PB.2409.1|N2_PB.1697.1
ME_4509	T1_PB.7595.1|N1_PB.6896.1|T2_PB.8578.1|N2_PB.6036.1
ME_16061	T1_PB.7245.1|T2_PB.8202.2
ME_14365	T1_PB.5940.1|N1_PB.5363.1|T2_PB.6695.3|N2_PB.4667.1
ME_13104	T1_PB.3204.1|N1_PB.2920.1|T2_PB.3582.1|N2_PB.2554.1
ME_19965	T1_PB.10074.1|N1_PB.9180.1|T2_PB.11375.1|N2_PB.8028.1
ME_7601	T1_PB.812.1|N1_PB.694.1|T2_PB.910.3|N2_PB.632.1|N2_PB.632.3
ME_6989	T1_PB.10545.1|T2_PB.11925.2|N2_PB.8413.1
ME_16048	T1_PB.7625.1|N1_PB.6918.1|T2_PB.8607.1
ME_19221	T1_PB.4856.4|N1_PB.4379.2|T2_PB.5462.2|N2_PB.3862.1
ME_10272	T1_PB.5333.2|N1_PB.4777.1|T2_PB.5975.1
ME_7035	T1_PB.3260.2|T2_PB.3647.2|N2_PB.2607.1
ME_3854	T1_PB.6216.1|T2_PB.7003.2|N2_PB.4901.3
ME_22465	T1_PB.6675.1|N1_PB.6064.1|T2_PB.7534.1|N2_PB.5279.1
ME_4363	T1_PB.4740.1|N1_PB.4276.1|T2_PB.5328.1|N2_PB.3768.1
ME_14580	T1_PB.2106.1|N1_PB.1892.1|T2_PB.2379.5|N2_PB.1682.2
ME_22190	T1_PB.4296.1|T2_PB.4838.1
ME_18224	T1_PB.9138.1|T2_PB.10283.1
ME_9676	T1_PB.11322.8|T2_PB.12798.6
ME_6452	T1_PB.634.1|N1_PB.536.1|T2_PB.686.2|N2_PB.483.1
ME_2498	T1_PB.1987.4|T2_PB.2244.3
ME_19412	T1_PB.573.2|T2_PB.613.3|N2_PB.421.2
ME_19409	T1_PB.1595.1|N1_PB.1412.1|T2_PB.1811.1|N2_PB.1259.1
ME_20561	T1_PB.6345.1|N1_PB.5769.1|T2_PB.7159.2|N2_PB.5017.1
ME_1342	T1_PB.10112.1|N1_PB.9205.1|T2_PB.11411.1|N2_PB.8059.1|N2_PB.8059.2
ME_16700	T1_PB.10488.1|N1_PB.9543.7|T2_PB.11858.6|N2_PB.8375.2
ME_19650	T1_PB.5758.2|N1_PB.5171.1|T2_PB.6473.3|N2_PB.4510.4
ME_14814	T1_PB.11183.2|T2_PB.12645.1|N2_PB.8892.1
ME_6629	T1_PB.950.1|N1_PB.826.1|T2_PB.1065.1|N2_PB.743.1
ME_2850	T1_PB.8752.2|N1_PB.7925.3|T2_PB.9855.1
ME_9297	T1_PB.10830.1|N1_PB.9814.1|T2_PB.12246.1|N2_PB.8628.1
ME_9479	T1_PB.8516.1|N2_PB.6716.1|N1_PB.7686.1|T2_PB.9582.1
ME_22434	T1_PB.10035.1|N1_PB.9145.3|T2_PB.11324.2|N2_PB.8001.2
ME_67	T1_PB.9173.1|N1_PB.8320.2|T2_PB.10316.2|N2_PB.7259.1
ME_2899	T1_PB.1905.3|T1_PB.1905.2|N1_PB.1700.1|T2_PB.2162.2|T2_PB.2162.1|N2_PB.1506.1
ME_3069	T1_PB.2509.2|N1_PB.2249.1|T2_PB.2841.1|N2_PB.2005.1
ME_10817	T1_PB.7415.2|N1_PB.6721.2|T2_PB.8377.3|N2_PB.5886.2
ME_6372	T1_PB.983.1|N1_PB.857.2|T2_PB.1102.3|N2_PB.769.6
ME_19038	T1_PB.11232.2|N1_PB.10187.1|T2_PB.12702.2|N2_PB.8926.1
ME_9632	T1_PB.1790.1|N1_PB.1595.1|T2_PB.2027.1|N2_PB.1419.1
ME_3529	T1_PB.9192.1|T2_PB.10335.1|N2_PB.7271.1
ME_15598	T1_PB.7446.2|T2_PB.8420.1
ME_16073	T1_PB.578.1|N1_PB.485.1|N1_PB.485.2|T2_PB.619.4|T2_PB.619.1|N2_PB.424.1
ME_8364	T1_PB.1833.2|N1_PB.1630.1|T2_PB.2071.1|N2_PB.1443.1
ME_12057	T1_PB.1869.1|T2_PB.2122.1
ME_17281	T1_PB.409.1|N1_PB.329.2|T2_PB.411.2|N2_PB.282.1
ME_19460	T1_PB.9075.2|N1_PB.8228.4|N1_PB.8228.5|T2_PB.10213.5|N2_PB.7180.2|N1_PB.8228.3
ME_7567	T1_PB.9919.1|N1_PB.9008.1|T2_PB.11175.1|N2_PB.7879.1
ME_2640	T1_PB.9986.2|N1_PB.9098.1|T2_PB.11260.1
ME_9875	T1_PB.2757.4|N1_PB.2487.1|T2_PB.3102.1|N2_PB.2203.3
ME_16501	T1_PB.1841.5|N1_PB.1639.3|T2_PB.2081.2
ME_2788	T1_PB.146.2|T1_PB.146.3|N1_PB.100.3|N1_PB.100.4|T2_PB.119.4|T2_PB.119.5|N2_PB.86.3|N2_PB.86.4
ME_19507	T1_PB.4609.3|N1_PB.4155.3|T2_PB.5175.4|N2_PB.3652.2
ME_13914	T1_PB.463.1|T2_PB.475.1|N2_PB.340.1
ME_22364	T1_PB.1963.1|N1_PB.1755.1|T2_PB.2219.3|N2_PB.1555.1
ME_12612	T1_PB.7921.2|T2_PB.8924.3
ME_1588	T1_PB.5004.2|N1_PB.4500.1|T2_PB.5625.1|N2_PB.3977.2
ME_18675	T1_PB.5098.2|T2_PB.5729.2
ME_17190	T1_PB.7689.3|T2_PB.8668.2|N2_PB.6102.2
ME_4284	T1_PB.3111.1|N1_PB.2842.3|T2_PB.3499.1|N2_PB.2483.1
ME_18974	T1_PB.5385.1|N1_PB.4832.1|T2_PB.6033.1|N2_PB.4234.1
ME_9612	T1_PB.1683.1|N1_PB.1491.1|T2_PB.1910.1|N2_PB.1332.3
ME_13336	T1_PB.7981.1|N1_PB.7221.1|T2_PB.8987.1|N2_PB.6321.1
ME_10296	T1_PB.6402.1|T2_PB.7237.2
ME_13972	T1_PB.4572.5|N1_PB.4126.4|T2_PB.5145.4|N2_PB.3631.2
ME_3504	T1_PB.7938.2|N1_PB.7187.2|T2_PB.8944.2|N2_PB.6287.1
ME_18789	T1_PB.4228.2|N1_PB.3810.2|T2_PB.4751.1|N2_PB.3388.2
ME_16391	T1_PB.6256.3|T2_PB.7064.2
ME_17339	T1_PB.475.2|T1_PB.475.1|N1_PB.388.1|T2_PB.494.1|N2_PB.348.2|N2_PB.348.1
ME_11199	T1_PB.1743.1|N1_PB.1547.1|T2_PB.1976.1|T2_PB.1976.2|N2_PB.1389.1|N2_PB.1389.2
ME_2578	T1_PB.4521.1|N1_PB.4083.1|T2_PB.5089.1|N2_PB.3600.1
ME_12669	T1_PB.8762.3|N1_PB.7942.4|T2_PB.9871.3|N2_PB.6930.3|N1_PB.7942.3|T2_PB.9871.2|N2_PB.6930.2
ME_20720	T1_PB.3831.2|N1_PB.3458.1|T2_PB.4307.1|N2_PB.3075.1
ME_6038	T1_PB.10117.2|N1_PB.9209.1|T2_PB.11416.2|N2_PB.8065.2
ME_4441	T1_PB.10158.4|T1_PB.10158.6|T2_PB.11455.2|N2_PB.8096.1
ME_20757	T1_PB.10459.4|T2_PB.11814.5
ME_7663	T1_PB.1932.1|N1_PB.1720.1|T2_PB.2187.1
ME_17694	T1_PB.3091.1|N1_PB.2824.1|T2_PB.3476.1|N2_PB.2464.1
ME_19995	T1_PB.6887.1|N1_PB.6238.2|T2_PB.7769.1|N2_PB.5464.1
ME_15226	T1_PB.6992.3|T2_PB.7885.2|N2_PB.5543.1
ME_1747	T1_PB.3916.1|N1_PB.3526.3|T2_PB.4410.1|N2_PB.3131.1
ME_14114	T1_PB.9181.2|T2_PB.10324.1|N2_PB.7264.1
ME_6859	T1_PB.2152.2|N1_PB.1934.1|T2_PB.2442.1
ME_4040	T1_PB.7078.2|T2_PB.7990.1
ME_2571	T1_PB.595.1|T1_PB.595.2|N1_PB.502.2|N1_PB.502.3|T2_PB.639.1|T2_PB.639.2|N2_PB.443.1
ME_9213	T1_PB.9544.2|N1_PB.8646.1|T2_PB.10746.1|N2_PB.7565.1
ME_16309	T1_PB.4101.1|T2_PB.4619.1
ME_11488	T1_PB.5270.1|N1_PB.4719.1|T2_PB.5911.1|N2_PB.4152.1
ME_14566	T1_PB.2071.1|N1_PB.1857.1|T2_PB.2340.2
ME_3663	T1_PB.10780.1|N1_PB.9775.1|T2_PB.12198.1
ME_808	T1_PB.11441.1|N1_PB.10383.2|T2_PB.12926.2|N2_PB.9107.1
ME_16585	T1_PB.7052.1|T2_PB.7964.1
ME_22921	T1_PB.2327.2|N1_PB.2075.2|T2_PB.2623.3|N2_PB.1845.2
ME_700	T1_PB.7048.1|N1_PB.6389.1|T2_PB.7956.1
ME_5498	T1_PB.5914.2|T1_PB.5914.6|N1_PB.5336.1|T2_PB.6657.1|N2_PB.4644.3|N2_PB.4644.2
ME_11221	T1_PB.10644.3|N1_PB.9665.1|T2_PB.12036.2|N2_PB.8477.1
ME_12718	T1_PB.9443.1|N1_PB.8564.1|T2_PB.10645.1|N2_PB.7489.1
ME_10494	T1_PB.9255.5|T2_PB.10409.2
ME_13991	T1_PB.612.1|T2_PB.659.1
ME_20519	T1_PB.9695.5|N1_PB.8784.7|T2_PB.10914.7|N2_PB.7695.3
ME_11109	T1_PB.6646.1|N1_PB.6039.1|T2_PB.7497.1
ME_13901	T1_PB.8602.1|N1_PB.7773.1|T2_PB.9681.1|N2_PB.6784.1
ME_8833	T1_PB.3328.2|T2_PB.3729.1
ME_3580	T1_PB.9343.2|N1_PB.8472.2|T2_PB.10519.1|N2_PB.7391.4
ME_17518	T1_PB.8840.1|N1_PB.8022.1|T2_PB.9962.2|N2_PB.6998.1
ME_22650	T1_PB.5012.4|N1_PB.4508.1|T2_PB.5634.1|N2_PB.3986.1|N2_PB.3986.2
ME_18645	T1_PB.289.1|N1_PB.222.1|T2_PB.267.1|N2_PB.194.1
ME_12225	T1_PB.7931.4|N1_PB.7182.4|T2_PB.8937.1
ME_17756	T1_PB.3015.2|N1_PB.2747.2|T2_PB.3390.2|N2_PB.2406.1
ME_14685	T1_PB.2373.1|T2_PB.2671.5
ME_8819	T1_PB.7116.3|N1_PB.6454.1|T2_PB.8038.1
ME_18641	T1_PB.6866.2|T1_PB.6866.1|T2_PB.7745.1|N2_PB.5440.1
ME_18172	T1_PB.9008.4|N1_PB.8166.4|T2_PB.10143.4|N2_PB.7130.2
ME_9404	T1_PB.6037.1|N1_PB.5453.1|T2_PB.6806.1|N2_PB.4761.1
ME_3433	T1_PB.1866.1|N1_PB.1663.1|T2_PB.2118.1
ME_5480	T1_PB.5460.1|N1_PB.4898.1|T2_PB.6112.1|N2_PB.4295.1
ME_6085	T1_PB.9146.2|T2_PB.10290.2
ME_8734	T1_PB.9332.1|N1_PB.8463.1|T2_PB.10505.1|N2_PB.7382.1
ME_21455	T1_PB.2534.3|N1_PB.2274.2|T2_PB.2865.2|N2_PB.2031.1
ME_850	T1_PB.1214.5|T2_PB.1386.5|N2_PB.963.4
ME_18355	T1_PB.5292.1|N2_PB.4165.1|N1_PB.4739.1|T2_PB.5933.1
ME_1635	T1_PB.3814.2|T2_PB.4284.3
ME_13669	T1_PB.1091.1|N1_PB.967.1|T2_PB.1229.1|N2_PB.856.1
ME_12515	T1_PB.2767.1|N1_PB.2498.1|T2_PB.3112.2|N2_PB.2212.1
ME_15114	T1_PB.6319.1|N1_PB.5746.1|T2_PB.7138.1|N2_PB.4996.1
ME_7193	T1_PB.10940.3|T2_PB.12378.1
ME_21396	T1_PB.3608.10|T2_PB.4043.3
ME_2774	T1_PB.6686.1|N1_PB.6073.1|T2_PB.7544.1
ME_7844	T1_PB.2663.1|N1_PB.2404.3|T2_PB.3009.3
ME_17884	T1_PB.11280.1|T2_PB.12754.2|N2_PB.8972.2
ME_14489	T1_PB.1262.2|T2_PB.1444.2|N2_PB.1001.3
ME_16754	T1_PB.768.3|T2_PB.858.1
ME_10405	T1_PB.7045.3|N1_PB.6386.3|T2_PB.7953.1
ME_20967	T1_PB.9461.2|N1_PB.8577.1|T2_PB.10662.1|N2_PB.7499.2
ME_10091	T1_PB.807.1|N1_PB.691.2|T2_PB.904.1|N2_PB.628.2
ME_2158	T1_PB.7398.1|T2_PB.8357.2
ME_1931	T1_PB.830.1|T2_PB.932.1|N2_PB.646.1
ME_14002	T1_PB.4527.2|N1_PB.4089.1|T2_PB.5095.2|N2_PB.3604.2
ME_11256	T1_PB.5951.1|T2_PB.6706.1|N2_PB.4676.2
ME_6577	T1_PB.7164.1|T2_PB.8099.1|N2_PB.5692.1
ME_9737	T1_PB.3832.2|N1_PB.3460.1|T2_PB.4308.2
ME_9975	T1_PB.7534.1|N1_PB.6836.1|T2_PB.8514.1|N2_PB.5992.1
ME_14515	T1_PB.6228.1|N2_PB.4917.2|T2_PB.7029.2
ME_16449	T1_PB.11002.1|N1_PB.9982.1|T2_PB.12440.1|N2_PB.8754.1
ME_12932	T1_PB.5363.1|N1_PB.4802.1|T2_PB.6006.1
ME_2916	T1_PB.9627.1|T2_PB.10838.1
ME_9565	T1_PB.3693.1|N1_PB.3340.1|T2_PB.4152.2|N2_PB.2960.1
ME_12732	T1_PB.1841.4|T2_PB.2081.3|N1_PB.1639.2
ME_12087	T1_PB.10962.2|T2_PB.12395.3
ME_7044	T1_PB.8969.1|N1_PB.8131.1|T2_PB.10097.1
ME_9333	T1_PB.1422.3|T1_PB.1422.4|N1_PB.1265.1|N1_PB.1265.4|T2_PB.1639.2|T2_PB.1639.1|N2_PB.1143.2
ME_12390	T1_PB.9076.3|T2_PB.10214.3|N2_PB.7181.1
ME_17260	T1_PB.431.3|N1_PB.346.3|T2_PB.435.2|N2_PB.298.2
ME_18904	T1_PB.9466.4|T2_PB.10666.3|N2_PB.7504.1
ME_1698	T1_PB.4504.8|T2_PB.5066.8|N2_PB.3584.5
ME_4416	T1_PB.11194.2|N1_PB.10152.1|T2_PB.12660.1|N2_PB.8898.2
ME_5222	T1_PB.3110.1|T2_PB.3496.2
ME_17291	T1_PB.9013.2|T2_PB.10151.1
ME_15183	T1_PB.5267.1|N1_PB.4716.1|T2_PB.5906.1|N2_PB.4148.1
ME_18476	T1_PB.2154.2|N1_PB.1936.1|T2_PB.2444.1|N2_PB.1718.2
ME_6680	T1_PB.7477.2|N1_PB.6792.2|T2_PB.8463.2|T2_PB.8463.6|N2_PB.5948.3
ME_9303	T1_PB.5947.1|T2_PB.6700.1
ME_10385	T1_PB.4807.1|T2_PB.5414.1
ME_1815	T1_PB.1442.2|N1_PB.1282.1|N1_PB.1282.2|T2_PB.1661.2|N2_PB.1160.2
ME_6015	T1_PB.5481.3|N1_PB.4918.3|T2_PB.6138.1|N2_PB.4311.3
ME_13508	T1_PB.2897.1|N1_PB.2639.1|T2_PB.3271.1|N2_PB.2316.1
ME_12540	T1_PB.10850.3|N1_PB.9831.1|T2_PB.12265.1
ME_17234	T1_PB.10839.1|T2_PB.12256.1|N2_PB.8635.1
ME_15002	T1_PB.6993.1|N1_PB.6336.1|T2_PB.7887.1|N2_PB.5546.1
ME_2306	T1_PB.1711.4|T2_PB.1939.2|N2_PB.1356.1
ME_1730	T1_PB.8465.1|T1_PB.8465.2|T2_PB.9525.1|N2_PB.6672.1|N2_PB.6672.3
ME_22257	T1_PB.2834.2|N1_PB.2571.2|T2_PB.3200.1|T2_PB.3200.2|N2_PB.2262.1|T1_PB.2834.1|N1_PB.2571.1
ME_16456	T1_PB.2653.1|N1_PB.2392.1|T2_PB.2994.1|N2_PB.2136.1
ME_20837	T1_PB.7613.1|T2_PB.8596.1
ME_22171	T1_PB.4467.10|T1_PB.4467.9|N1_PB.4042.3|T2_PB.5027.9|T2_PB.5027.8|N2_PB.3562.12
ME_11130	T1_PB.1409.1|T2_PB.1621.1
ME_6721	T1_PB.1330.1|N1_PB.1187.1|T2_PB.1535.1|N2_PB.1064.1
ME_601	T1_PB.1749.1|T2_PB.1985.3
ME_10647	T1_PB.3207.1|N1_PB.2923.1|T2_PB.3589.1|N2_PB.2558.3
ME_8965	T1_PB.11218.2|T2_PB.12688.3|N2_PB.8915.3
ME_22754	T1_PB.2150.2|T2_PB.2439.4
ME_11894	T1_PB.3650.1|T2_PB.4088.3
ME_19324	T1_PB.10191.1|N1_PB.9276.3|T2_PB.11499.3|N2_PB.8121.1
ME_15918	T1_PB.792.1|N1_PB.677.4|T2_PB.890.4|N2_PB.614.2
ME_13520	T1_PB.5649.1|N1_PB.5069.1|T2_PB.6329.1
ME_19635	T1_PB.1601.1|T2_PB.1821.1
ME_11245	T1_PB.5683.2|T2_PB.6384.1|N2_PB.4456.1
ME_20637	T1_PB.827.1|N1_PB.707.1|T2_PB.927.1
ME_5806	T1_PB.946.1|N1_PB.825.1|T2_PB.1063.1
ME_13262	T1_PB.5527.1|N1_PB.4953.1|T2_PB.6191.1|N2_PB.4341.1
ME_22683	T1_PB.10007.1|T2_PB.11291.3
ME_12854	T1_PB.9252.3|N1_PB.8387.2|T2_PB.10405.5|N2_PB.7312.1
ME_5596	T1_PB.9785.1|T2_PB.11014.1
ME_10259	T1_PB.5243.1|N1_PB.4699.1|T2_PB.5877.1|N2_PB.4132.1
ME_14717	T1_PB.2387.1|T2_PB.2693.2
ME_22736	T1_PB.9328.1|N1_PB.8462.2|T2_PB.10502.1|N2_PB.7380.1
ME_15774	T1_PB.2206.3|T1_PB.2206.2|N1_PB.1973.2|T2_PB.2501.1
ME_967	T1_PB.7748.1|T2_PB.8728.3
ME_21719	T1_PB.3040.4|T2_PB.3417.2
ME_13546	T1_PB.2291.1|N1_PB.2041.1|T2_PB.2584.1|N2_PB.1813.2|T2_PB.2584.2
ME_22775	T1_PB.9358.3|N1_PB.8486.3|T2_PB.10535.3
ME_565	T1_PB.5822.1|N1_PB.5240.1|T2_PB.6558.2|N2_PB.4567.1
ME_8649	T1_PB.10616.2|T1_PB.10616.6|N1_PB.9641.2|T2_PB.11996.3|T2_PB.11996.5|N2_PB.8452.2
ME_4003	T1_PB.2539.1|N1_PB.2280.1|T2_PB.2872.1|N2_PB.2035.1
ME_2091	T1_PB.1062.4|T2_PB.1193.1|N2_PB.833.3
ME_4371	T1_PB.8787.3|N1_PB.7968.1|T2_PB.9898.3|N2_PB.6952.2
ME_13051	T1_PB.256.1|T2_PB.228.1
ME_2132	T1_PB.10004.1|N1_PB.9117.2|T2_PB.11285.2|N2_PB.7974.2
ME_22320	T1_PB.3374.1|N1_PB.3068.1|T2_PB.3781.1|N2_PB.2701.1
ME_1604	T1_PB.6760.3|T1_PB.6760.6|N1_PB.6131.1|N1_PB.6131.2|T2_PB.7619.2|T2_PB.7619.4|N2_PB.5352.1|N2_PB.5352.2
ME_6778	T1_PB.4744.1|N1_PB.4280.1|T2_PB.5332.4|N2_PB.3771.2
ME_21910	T1_PB.5844.1|T2_PB.6583.1
ME_14625	T1_PB.6841.2|N1_PB.6191.1|T2_PB.7711.1|N2_PB.5418.1
ME_5426	T1_PB.2693.1|N1_PB.2441.3|T2_PB.3040.2|N2_PB.2165.1
ME_17308	T1_PB.295.1|N1_PB.226.1|N1_PB.226.3|T2_PB.273.2|T2_PB.273.3|N2_PB.197.2|N2_PB.197.3
ME_385	T1_PB.855.3|T2_PB.961.5
ME_7424	T1_PB.3676.4|N1_PB.3325.1|T2_PB.4127.3
ME_8431	T1_PB.3760.1|N1_PB.3402.1|T2_PB.4222.3|N2_PB.3017.1
ME_22351	T1_PB.9485.2|N1_PB.8595.1|T2_PB.10685.2|N2_PB.7517.1
ME_241	T1_PB.100.1|N1_PB.75.1|T2_PB.91.1|N2_PB.64.1
ME_1913	T1_PB.4013.1|N1_PB.3630.1|T2_PB.4526.1
ME_1211	T1_PB.11322.6|N1_PB.10264.4|T2_PB.12798.4
ME_2647	T1_PB.5953.3|N1_PB.5377.2|T2_PB.6708.1|N2_PB.4679.2
ME_3538	T1_PB.337.1|T2_PB.331.2|N2_PB.230.1
ME_3420	T1_PB.8633.1|N1_PB.7799.2|T2_PB.9713.2
ME_2801	T1_PB.2547.3|N1_PB.2289.2|T2_PB.2881.2|N2_PB.2043.2
ME_8984	T1_PB.222.1|T2_PB.196.6
ME_13596	T1_PB.3197.2|T2_PB.3574.2|N2_PB.2546.1
ME_4548	T1_PB.1941.2|T2_PB.2196.1
ME_12006	T1_PB.8801.1|N1_PB.7985.2|T2_PB.9911.4|N2_PB.6963.2
ME_19329	T1_PB.11298.1|T2_PB.12775.1
ME_7897	T1_PB.1010.2|N1_PB.886.1|T2_PB.1134.1|N2_PB.791.1
ME_5110	T1_PB.8534.3|N1_PB.7705.2|T2_PB.9607.3|N2_PB.6736.1
ME_5370	T1_PB.1004.1|T2_PB.1129.3
ME_7108	T1_PB.6747.9|N1_PB.6118.9|T2_PB.7606.12|N2_PB.5336.8
ME_14573	T1_PB.5167.1|N1_PB.4639.1|T2_PB.5802.1|N2_PB.4090.1
ME_3770	T1_PB.4141.2|T2_PB.4659.2
ME_12072	T1_PB.11252.3|T1_PB.11252.2|N1_PB.10210.4|T2_PB.12729.1|N2_PB.8952.1|N2_PB.8952.2
ME_2748	T1_PB.11175.1|N1_PB.10134.7|T2_PB.12635.2|N2_PB.8886.1
ME_21511	T1_PB.4918.2|T2_PB.5531.1|N2_PB.3909.1
ME_357	T1_PB.6074.2|N1_PB.5489.3|T2_PB.6832.3|N2_PB.4789.2|N2_PB.4789.3
ME_408	T1_PB.1945.3|T2_PB.2202.2|N2_PB.1539.2
ME_18938	T1_PB.5575.1|N1_PB.4991.1|T2_PB.6241.2|N2_PB.4372.1
ME_4914	T1_PB.363.2|N1_PB.284.1|T2_PB.360.1
ME_9988	T1_PB.4230.1|T2_PB.4755.1
ME_9185	T1_PB.5230.3|T2_PB.5863.3|N2_PB.4123.5
ME_15341	T1_PB.3842.1|N1_PB.3464.1|T2_PB.4318.1|N2_PB.3080.1
ME_14154	T1_PB.875.1|N1_PB.748.1|T2_PB.986.4|N2_PB.676.1|T1_PB.875.2|N1_PB.748.3|T2_PB.986.2|N2_PB.676.2|T1_PB.875.3|N1_PB.748.2
ME_13421	T1_PB.2915.1|N1_PB.2656.1|T2_PB.3294.1|N2_PB.2332.1
ME_16467	T1_PB.9542.1|T2_PB.10745.3|N2_PB.7563.1
ME_10789	T1_PB.6780.3|T2_PB.7640.3
ME_21275	T1_PB.3078.6|N1_PB.2802.5|T2_PB.3451.8
ME_7488	T1_PB.1149.2|N1_PB.1026.3|N1_PB.1026.5|T2_PB.1303.1|N2_PB.905.1
ME_13627	T1_PB.4421.1|N1_PB.4002.1|T2_PB.4980.1|N2_PB.3525.1
ME_15350	T1_PB.10301.1|N1_PB.9380.2|T2_PB.11636.2
ME_3704	T1_PB.8798.2|N1_PB.7983.2|T2_PB.9909.4|N2_PB.6961.2
ME_1829	T1_PB.507.2|N1_PB.422.3|T2_PB.532.4|N2_PB.370.4
ME_9570	T1_PB.7956.2|N1_PB.7197.3|T2_PB.8963.2|N2_PB.6303.2
ME_21403	T1_PB.4335.1|N1_PB.3918.1|T2_PB.4883.1
ME_21559	T1_PB.10528.2|N1_PB.9573.1|T2_PB.11903.1
ME_1717	T1_PB.3108.3|T2_PB.3494.2
ME_12814	T1_PB.2315.5|N1_PB.2066.5|T2_PB.2613.2
ME_19881	T1_PB.9671.1|N1_PB.8760.1|N2_PB.7675.1|T2_PB.10884.1
ME_7398	T1_PB.7422.1|T2_PB.8390.1
ME_11908	T1_PB.1973.1|N1_PB.1765.1|T2_PB.2229.1|N2_PB.1563.1
ME_7547	T1_PB.2262.2|T2_PB.2560.1|N2_PB.1790.1
ME_14424	T1_PB.2331.1|T1_PB.2331.3|N1_PB.2079.4|N1_PB.2079.2|T2_PB.2631.3|T2_PB.2631.5|N2_PB.1849.1
ME_2539	T1_PB.3438.1|N1_PB.3122.2|T2_PB.3853.1|N2_PB.2751.3
ME_8192	T1_PB.1566.2|T2_PB.1777.2|T2_PB.1777.5
ME_9454	T1_PB.10064.1|N1_PB.9170.1|T2_PB.11357.1
ME_21794	T1_PB.3067.4|N1_PB.2794.1|T2_PB.3440.1|N2_PB.2443.1
ME_17188	T1_PB.5548.1|N1_PB.4969.3|T2_PB.6215.4|N2_PB.4353.1
ME_4200	T1_PB.6902.1|N1_PB.6251.2|T2_PB.7788.1|N2_PB.5476.1
ME_4824	T1_PB.3817.2|T2_PB.4287.3
ME_3890	T1_PB.5881.2|N1_PB.5297.1|T2_PB.6620.1|N2_PB.4615.1
ME_13951	T1_PB.9134.1|T2_PB.10278.1|N2_PB.7227.1
ME_7981	T1_PB.1355.1|T2_PB.1564.1
ME_878	T1_PB.5025.2|T2_PB.5649.1|N2_PB.3999.1
ME_21019	T1_PB.4795.2|N1_PB.4329.1|T2_PB.5398.1
ME_18692	T1_PB.4579.1|T2_PB.5149.3
ME_9116	T1_PB.1490.1|N1_PB.1318.1|T2_PB.1710.1|N2_PB.1192.1
ME_21237	T1_PB.9924.1|N1_PB.9016.1|T2_PB.11182.1|N2_PB.7885.1
ME_18634	T1_PB.4141.1|N1_PB.3739.1|T2_PB.4659.1
ME_22221	T1_PB.155.1|N1_PB.111.2|T2_PB.126.1
ME_22494	T1_PB.10240.1|N1_PB.9323.1|T2_PB.11561.1|N2_PB.8160.3
ME_19075	T1_PB.3812.1|T2_PB.4282.1
ME_12410	T1_PB.3072.1|N1_PB.2798.2|T2_PB.3444.1|N2_PB.2447.1
ME_7765	T1_PB.172.1|N1_PB.125.1|T2_PB.140.1|N2_PB.107.1
ME_10842	T1_PB.94.1|N1_PB.69.1|T2_PB.85.1|N2_PB.59.1
ME_337	T1_PB.3687.1|N1_PB.3334.1|T2_PB.4145.1|N2_PB.2954.1
ME_10667	T1_PB.5631.3|T2_PB.6307.2
ME_5206	T1_PB.1612.1|N1_PB.1430.6|T2_PB.1836.1|N2_PB.1275.3
ME_13933	T1_PB.7241.1|T2_PB.8196.1
ME_12980	T1_PB.8719.1|N1_PB.7886.1|T2_PB.9811.1|T2_PB.9811.3|N2_PB.6884.1
ME_10542	T1_PB.670.2|N1_PB.573.2|T2_PB.736.2
ME_4405	T1_PB.2920.4|N1_PB.2659.4|T2_PB.3297.3|N2_PB.2333.5
ME_3652	T1_PB.333.2|T2_PB.326.2
ME_10511	T1_PB.179.1|N1_PB.130.2|T2_PB.146.1
ME_21218	T1_PB.10663.1|N1_PB.9683.1|T2_PB.12063.2|N2_PB.8495.1
ME_19515	T1_PB.4852.1|T2_PB.5456.1
ME_8505	T1_PB.4595.3|N1_PB.4145.1|T2_PB.5164.2|N2_PB.3644.2|N2_PB.3644.3
ME_4556	T1_PB.4319.3|T2_PB.4864.3
ME_20802	T1_PB.1303.1|N1_PB.1156.1|T2_PB.1500.1|N2_PB.1034.1
ME_17172	T1_PB.2785.1|T1_PB.2785.2|N1_PB.2519.1|N1_PB.2519.4|T2_PB.3137.4|T2_PB.3137.2|N2_PB.2231.1
ME_4580	T1_PB.792.3|N1_PB.677.1|T2_PB.890.3|N2_PB.614.3
ME_12001	T1_PB.2088.3|N1_PB.1873.1|N2_PB.1668.1|T2_PB.2355.2
ME_13304	T1_PB.1127.1|T2_PB.1278.1
ME_22213	T1_PB.9911.2|N1_PB.8997.1|T2_PB.11164.1|N2_PB.7870.1
ME_7126	T1_PB.7371.1|N1_PB.6682.1|T2_PB.8332.1
ME_4856	T1_PB.8885.1|N1_PB.8067.1|T2_PB.10014.1|N2_PB.7038.1
ME_12370	T1_PB.9456.1|N1_PB.8574.2|T2_PB.10654.2|N2_PB.7497.1
ME_8478	T1_PB.6878.1|N1_PB.6230.1|T2_PB.7758.2|N2_PB.5456.3
ME_1231	T1_PB.3669.5|T2_PB.4115.4|N2_PB.2938.1
ME_10722	T1_PB.10226.4|T2_PB.11543.5
ME_18743	T1_PB.7088.3|T2_PB.8007.3
ME_4619	T1_PB.4455.17|T2_PB.5029.1
ME_7575	T1_PB.6319.3|T2_PB.7138.3
ME_5734	T1_PB.3119.1|N1_PB.2849.1|T2_PB.3508.4|T2_PB.3508.5
ME_11301	T1_PB.8902.3|N1_PB.8077.3|T2_PB.10033.3|N2_PB.7054.6
ME_22263	T1_PB.4859.1|N1_PB.4381.2|T2_PB.5465.2|N2_PB.3863.1
ME_17249	T1_PB.1853.3|N1_PB.1652.1|T2_PB.2103.2|N2_PB.1458.1
ME_6049	T1_PB.4398.1|N1_PB.3981.1|T2_PB.4953.3|N2_PB.3512.1
ME_22201	T1_PB.4584.1|T2_PB.5156.1|T2_PB.5156.2
ME_8438	T1_PB.8864.2|T1_PB.8864.1|N1_PB.8048.1|T2_PB.9992.2|N2_PB.7019.2|N2_PB.7019.3|T2_PB.9992.1|N2_PB.7019.1
ME_15584	T1_PB.5365.2|T2_PB.6008.1
ME_6054	T1_PB.8077.4|N1_PB.7319.4|T2_PB.9092.5|N2_PB.6393.2
ME_14540	T1_PB.6045.2|N1_PB.5466.1|T2_PB.6814.3|N2_PB.4769.1
ME_13749	T1_PB.4995.1|N1_PB.4492.1|T2_PB.5616.1|N2_PB.3971.1
ME_18040	T1_PB.225.1|N1_PB.169.1|T2_PB.200.1|N2_PB.146.1
ME_4427	T1_PB.1547.1|N1_PB.1363.3|T2_PB.1753.3|N2_PB.1222.1
ME_18850	T1_PB.11086.1|T2_PB.12534.3
ME_21009	T1_PB.1263.2|T2_PB.1445.1|N2_PB.1001.8
ME_6547	T1_PB.9989.1|N1_PB.9100.2|N1_PB.9100.1|T2_PB.11264.1|N2_PB.7956.1
ME_9469	T1_PB.633.2|N1_PB.535.1|T2_PB.685.2|N2_PB.482.1
ME_19436	T1_PB.5901.5|T2_PB.6642.6
ME_8991	T1_PB.4771.2|T2_PB.5374.1
ME_10266	T1_PB.10763.4|N1_PB.9760.4|T2_PB.12176.2|N2_PB.8588.6
ME_324	T1_PB.5988.4|N1_PB.5408.1|T2_PB.6754.1|N2_PB.4714.2
ME_5793	T1_PB.3712.2|N1_PB.3359.3|N1_PB.3359.4|T2_PB.4170.2|N2_PB.2981.1
ME_21223	T1_PB.1384.1|T2_PB.1589.2
ME_22737	T1_PB.7642.2|T2_PB.8624.1
ME_19942	T1_PB.3670.1|T2_PB.4117.1|N2_PB.2939.1
ME_13632	T1_PB.462.2|N1_PB.377.1|T2_PB.470.1
ME_12519	T1_PB.6680.1|N1_PB.6068.2|T2_PB.7538.1|N2_PB.5281.1
ME_19654	T1_PB.6397.1|N1_PB.5816.1|T2_PB.7231.1
ME_20206	T1_PB.546.1|N1_PB.457.2|T2_PB.576.1|T2_PB.576.2
ME_7848	T1_PB.245.3|T2_PB.220.3
ME_1370	T1_PB.2055.1|N1_PB.1841.2|T2_PB.2322.2|N2_PB.1638.1
ME_7497	T1_PB.10053.1|N1_PB.9161.1|T2_PB.11347.3
ME_4907	T1_PB.10485.4|T2_PB.11854.6|T2_PB.11854.5
ME_16219	T1_PB.5273.1|N1_PB.4722.1|N1_PB.4722.2|T2_PB.5914.1|T2_PB.5914.2|N2_PB.4155.1
ME_15725	T1_PB.9086.2|T2_PB.10222.2|N2_PB.7188.3
ME_2402	T1_PB.4316.3|N1_PB.3894.1|T2_PB.4860.1
ME_1584	T1_PB.2701.1|N1_PB.2448.1|T2_PB.3050.1
ME_709	T1_PB.4173.1|N1_PB.3762.1|T2_PB.4692.1
ME_7276	T1_PB.3198.1|N1_PB.2911.3|T2_PB.3575.2|N2_PB.2547.1
ME_20898	T1_PB.478.1|N1_PB.392.1|T2_PB.498.1
ME_14218	T1_PB.4311.2|T2_PB.4855.1|N2_PB.3447.1
ME_6196	T1_PB.10239.1|N1_PB.9322.1|T2_PB.11560.1
ME_2654	T1_PB.10483.1|N1_PB.9538.1|T2_PB.11852.1|N2_PB.8368.1
ME_12642	T1_PB.7240.3|T2_PB.8193.1|N2_PB.5757.1
ME_6647	T1_PB.735.1|N1_PB.637.2|T2_PB.825.3|N2_PB.567.2
ME_11057	T1_PB.4344.1|T2_PB.4894.2
ME_12442	T1_PB.427.3|T2_PB.427.3
ME_21155	T1_PB.6699.4|T2_PB.7557.4
ME_7089	T1_PB.4852.4|T2_PB.5456.4
ME_13777	T1_PB.10226.2|T2_PB.11543.1
ME_19281	T1_PB.1816.1|N1_PB.1616.1|T2_PB.2054.2|N2_PB.1434.1
ME_22576	T1_PB.8711.1|T1_PB.8711.2|N1_PB.7877.1|T2_PB.9795.2|T2_PB.9795.3|N2_PB.6873.1|N2_PB.6873.3
ME_18213	T1_PB.5362.3|N1_PB.4801.1|T2_PB.6005.1|N2_PB.4214.1
ME_2514	T1_PB.2729.2|N1_PB.2466.3|T2_PB.3077.3|N2_PB.2190.1
ME_18672	T1_PB.5095.2|N1_PB.4581.1|T2_PB.5728.2
ME_4549	T1_PB.829.2|N1_PB.709.4|T2_PB.929.3|N2_PB.643.2
ME_10900	T1_PB.9087.1|N1_PB.8239.1|T2_PB.10224.1|N2_PB.7189.1
ME_431	T1_PB.9255.4|T2_PB.10409.6|N2_PB.7315.2
ME_1569	T1_PB.8062.1|N1_PB.7300.1|T2_PB.9079.1|N2_PB.6382.2
ME_10858	T1_PB.9751.2|N1_PB.8838.2|T2_PB.10974.3|N2_PB.7739.3
ME_18713	T1_PB.6647.2|T2_PB.7501.1|N2_PB.5254.1
ME_21385	T1_PB.6199.2|N1_PB.5615.3|T2_PB.6987.1|N2_PB.4887.1
ME_8596	T1_PB.7530.1|N1_PB.6832.3|T2_PB.8511.2
ME_18529	T1_PB.2906.7|T2_PB.3284.6
ME_5032	T1_PB.4176.1|T2_PB.4697.2|T2_PB.4697.1
ME_13644	T1_PB.5238.1|T2_PB.5874.2
ME_20385	T1_PB.3657.1|N1_PB.3303.2|T2_PB.4103.2|N2_PB.2928.1
ME_7978	T1_PB.4857.2|N1_PB.4380.3|T2_PB.5463.1
ME_16620	T1_PB.4947.2|T2_PB.5557.1|N2_PB.3930.1
ME_20583	T1_PB.4801.1|N1_PB.4333.1|T2_PB.5403.2
ME_10246	T1_PB.5535.1|N1_PB.4959.2|T2_PB.6199.2
ME_17354	T1_PB.10132.1|N1_PB.9222.1|T2_PB.11429.2|N2_PB.8078.1
ME_4017	T1_PB.4279.1|T2_PB.4817.1
ME_7870	T1_PB.181.3|N1_PB.132.2|T2_PB.148.2|N2_PB.114.2|N2_PB.114.3
ME_7287	T1_PB.8902.2|N1_PB.8077.7|T2_PB.10033.5
ME_11409	T1_PB.5763.1|N1_PB.5178.1|T2_PB.6480.2|N2_PB.4513.2
ME_19417	T1_PB.1305.1|T2_PB.1502.2|N2_PB.1035.4
ME_7082	T1_PB.9611.2|T2_PB.10819.2
ME_20727	T1_PB.5804.5|T1_PB.5804.4|T1_PB.5804.6|N1_PB.5223.3|T2_PB.6538.5|N1_PB.5223.2
ME_15658	T1_PB.503.1|N1_PB.416.1|T2_PB.527.1|N2_PB.367.1
ME_2751	T1_PB.11114.2|T2_PB.12563.2
ME_10769	T1_PB.7649.2|N1_PB.6944.4|T2_PB.8631.1|N2_PB.6073.2
ME_18688	T1_PB.231.2|N1_PB.173.1|T2_PB.204.2|N2_PB.150.1
ME_20783	T1_PB.6925.1|T2_PB.7811.1|N2_PB.5496.1
ME_18612	T1_PB.9407.1|N1_PB.8534.1|T2_PB.10598.1|N2_PB.7452.1
ME_496	T1_PB.6087.2|N1_PB.5507.2|T2_PB.6857.3|N2_PB.4803.1
ME_12448	T1_PB.8712.1|N1_PB.7878.1|T2_PB.9796.1|N2_PB.6874.1
ME_5415	T1_PB.1535.1|T2_PB.1744.1
ME_18311	T1_PB.9178.2|N1_PB.8324.1|T2_PB.10320.2
ME_14950	T1_PB.9190.1|N1_PB.8334.1|T2_PB.10331.1|N2_PB.7269.2
ME_21179	T1_PB.5946.1|N1_PB.5369.2|T2_PB.6699.2|N2_PB.4672.1
ME_20062	T1_PB.327.2|N1_PB.252.2|T2_PB.319.1|N2_PB.223.4
ME_1404	T1_PB.6531.1|N1_PB.5933.1|T2_PB.7369.1|N2_PB.5167.1
ME_5144	T1_PB.7917.2|T2_PB.8917.2
ME_19583	T1_PB.8803.4|N1_PB.7987.2|T2_PB.9914.5|N2_PB.6965.3
ME_8199	T1_PB.6257.4|N1_PB.5678.6|T2_PB.7066.3|N2_PB.4949.4|N1_PB.5678.5
ME_9906	T1_PB.6911.1|T2_PB.7800.1
ME_12400	T1_PB.3105.1|N1_PB.2836.1|T2_PB.3491.1|N2_PB.2478.1
ME_8569	T1_PB.3779.1|T2_PB.4240.1
ME_18653	T1_PB.1745.1|N1_PB.1549.3|T2_PB.1979.2|N2_PB.1390.2
ME_3675	T1_PB.11133.2|N1_PB.10092.1|T2_PB.12582.2|N2_PB.8847.1
ME_2393	T1_PB.2716.2|T2_PB.3062.2
ME_14835	T1_PB.574.6|T2_PB.614.5
ME_8032	T1_PB.5371.1|N1_PB.4814.1|T2_PB.6016.1|N2_PB.4218.1
ME_14674	T1_PB.5465.3|T2_PB.6121.5
ME_9804	T1_PB.6191.1|N1_PB.5603.2|T2_PB.6979.2
ME_602	T1_PB.1749.2|T2_PB.1985.2
ME_3620	T1_PB.3241.1|T2_PB.3622.2|N2_PB.2588.2
ME_22318	T1_PB.2753.4|T2_PB.3096.1
ME_11361	T1_PB.7610.3|N1_PB.6908.2|T2_PB.8595.1|N2_PB.6045.3
ME_4207	T1_PB.5359.1|N1_PB.4797.1|T2_PB.6000.1
ME_18318	T1_PB.7133.1|N1_PB.6466.1|T2_PB.8058.1
ME_21890	T1_PB.10829.1|T1_PB.10829.3|T1_PB.10829.2|N1_PB.9813.2|N1_PB.9813.3|T2_PB.12245.2|N2_PB.8627.2|N2_PB.8627.3|T1_PB.10829.6|T1_PB.10829.5|T2_PB.12245.3|N2_PB.8627.4|N1_PB.9813.1
ME_5566	T1_PB.4077.1|T2_PB.4591.6
ME_20407	T1_PB.10261.2|N1_PB.9343.1|T2_PB.11586.1|N2_PB.8183.1
ME_5288	T1_PB.1087.1|T1_PB.1087.2|N1_PB.961.1|T2_PB.1223.2|T2_PB.1223.3|T2_PB.1223.1|N1_PB.961.2
ME_5863	T1_PB.8221.2|T2_PB.9242.4|N2_PB.6486.2
ME_11345	T1_PB.1607.1|T2_PB.1831.2
ME_15839	T1_PB.8131.1|N1_PB.7359.3|T2_PB.9139.2
ME_9865	T1_PB.10211.1|N1_PB.9297.1|T2_PB.11520.1|N2_PB.8136.1
ME_7003	T1_PB.6409.2|T1_PB.6409.4|N1_PB.5825.1|N1_PB.5825.2|T2_PB.7244.1
ME_19907	T1_PB.10436.1|N1_PB.9495.2|T2_PB.11788.1|N2_PB.8324.1
ME_8377	T1_PB.2669.1|N1_PB.2411.1|T2_PB.3016.1|N2_PB.2147.2
ME_3907	T1_PB.2903.1|N2_PB.2321.1|N1_PB.2644.1|T2_PB.3279.1
ME_505	T1_PB.2731.2|N1_PB.2469.5|T2_PB.3079.1|N2_PB.2192.4
ME_814	T1_PB.7063.1|T2_PB.7977.1
ME_2233	T1_PB.9915.1|T2_PB.11168.1|N2_PB.7873.2
ME_8585	T1_PB.5601.1|T2_PB.6269.2
ME_1080	T1_PB.7749.3|N1_PB.7028.4|T2_PB.8730.8|N2_PB.6145.4|N2_PB.6145.6|T1_PB.7749.2|N1_PB.7028.3|T2_PB.8730.6|T2_PB.8730.7|N2_PB.6145.3
ME_10039	T1_PB.11238.1|N1_PB.10194.1|T2_PB.12708.2
ME_10512	T1_PB.1960.1|N1_PB.1753.2|T2_PB.2217.4|N2_PB.1553.1
ME_8533	T1_PB.2319.1|N1_PB.2069.2|T2_PB.2618.2|N2_PB.1838.1
ME_12981	T1_PB.334.2|T2_PB.327.1
ME_6569	T1_PB.2905.1|N1_PB.2647.1|T2_PB.3283.1|T2_PB.3283.2|N2_PB.2324.1|N2_PB.2324.2
ME_625	T1_PB.2585.6|N1_PB.2338.7|N1_PB.2338.8|T2_PB.2921.9|N2_PB.2085.7
ME_15289	T1_PB.5130.3|N1_PB.4610.2|T2_PB.5765.4
ME_22523	T1_PB.367.1|N1_PB.286.3|T2_PB.364.1|N2_PB.257.1
ME_277	T1_PB.3477.1|N1_PB.3140.1|T2_PB.3885.1
ME_12729	T1_PB.10564.2|N1_PB.9604.2|T2_PB.11948.3|N2_PB.8422.2
ME_18298	T1_PB.5556.1|N1_PB.4975.1|T2_PB.6222.2|N2_PB.4358.1
ME_13512	T1_PB.8345.1|T2_PB.9379.2
ME_16034	T1_PB.10881.1|T2_PB.12306.1
ME_12561	T1_PB.8760.1|N1_PB.7939.1|T2_PB.9869.1
ME_15166	T1_PB.6673.4|T2_PB.7529.2|N2_PB.5274.2
ME_5242	T1_PB.6788.2|N1_PB.6152.4|T2_PB.7648.4|N2_PB.5378.5
ME_4235	T1_PB.11175.3|N1_PB.10134.6|T2_PB.12635.1|N2_PB.8886.3
ME_9787	T1_PB.10909.2|N1_PB.9895.2|T2_PB.12342.1
ME_6650	T1_PB.2240.6|N1_PB.2001.4|T2_PB.2534.7|N2_PB.1775.7
ME_21828	T1_PB.9893.1|N1_PB.8982.1|T2_PB.11150.1|N2_PB.7859.1
ME_10590	T1_PB.10479.2|N1_PB.9534.1|T2_PB.11847.1|N2_PB.8364.1
ME_11095	T1_PB.2505.2|N1_PB.2243.1|T2_PB.2833.1|N2_PB.2001.1
ME_3984	T1_PB.5269.2|N1_PB.4718.1|T2_PB.5910.1|N2_PB.4151.2
ME_8660	T1_PB.5145.1|N1_PB.4619.1|T2_PB.5777.3
ME_1733	T1_PB.9993.1|N1_PB.9107.1|T2_PB.11269.1|N2_PB.7963.2
ME_22759	T1_PB.1688.1|N1_PB.1496.2|T2_PB.1916.2
ME_15787	T1_PB.4895.1|N1_PB.4411.1|T2_PB.5507.1|T2_PB.5507.2|N2_PB.3889.1
ME_13352	T1_PB.7158.1|T2_PB.8092.1
ME_1311	T1_PB.2023.1|N1_PB.1810.1|T2_PB.2287.1|N2_PB.1612.1
ME_8353	T1_PB.10196.7|T1_PB.10196.8|N1_PB.9282.9|T2_PB.11505.6|N2_PB.8126.5|N2_PB.8126.6
ME_14567	T1_PB.1311.1|N1_PB.1165.1|T2_PB.1513.2|T2_PB.1513.1|N2_PB.1045.1
ME_19299	T1_PB.3553.1|N1_PB.3202.1|T2_PB.3970.1|N2_PB.2831.1
ME_21739	T1_PB.6489.1|T2_PB.7328.4
ME_2957	T1_PB.6227.2|N1_PB.5648.6|T2_PB.7028.4|N2_PB.4915.1
ME_12389	T1_PB.9076.2|N1_PB.8229.2|T2_PB.10214.1|N2_PB.7181.6
ME_2566	T1_PB.5757.2|T2_PB.6472.2|N2_PB.4509.2
ME_18796	T1_PB.9005.1|N1_PB.8161.1|T2_PB.10140.1|N2_PB.7129.1
ME_6899	T1_PB.8968.5|T2_PB.10096.4
ME_20363	T1_PB.5331.1|N1_PB.4774.1|T2_PB.5971.1|N2_PB.4192.1
ME_16419	T1_PB.883.1|T2_PB.1005.1|N2_PB.683.1
ME_3508	T1_PB.1665.2|T2_PB.1886.1
ME_4530	T1_PB.3183.2|T2_PB.3561.3
ME_17276	T1_PB.776.2|N1_PB.666.4|T2_PB.867.6|N2_PB.596.1
ME_17436	T1_PB.3641.2|T2_PB.4077.2
ME_19770	T1_PB.42.1|N1_PB.27.1|T2_PB.37.1|N2_PB.23.1
ME_9974	T1_PB.698.2|N1_PB.598.1|T2_PB.772.1|N2_PB.534.1
ME_16202	T1_PB.7064.4|T2_PB.7979.1|N1_PB.6406.1|N2_PB.5609.3
ME_782	T1_PB.8844.2|T2_PB.9965.1
ME_8215	T1_PB.284.1|N1_PB.215.2|T2_PB.261.1|N2_PB.190.1
ME_15011	T1_PB.1863.1|T2_PB.2115.1
ME_22275	T1_PB.3542.2|T2_PB.3947.1|N2_PB.2818.1
ME_12276	T1_PB.10667.2|N1_PB.9685.7|T2_PB.12067.4
ME_2007	T1_PB.7093.2|T2_PB.8013.2|N2_PB.5630.3
ME_22483	T1_PB.10664.1|T2_PB.12064.1
ME_14125	T1_PB.3420.1|T2_PB.3832.1
ME_17824	T1_PB.3267.1|N1_PB.2976.2|T2_PB.3657.2|N2_PB.2613.1
ME_20278	T1_PB.4376.1|N1_PB.3959.2|T2_PB.4931.1|N2_PB.3496.2
ME_10454	T1_PB.4851.2|T2_PB.5455.1
ME_17193	T1_PB.1003.3|T2_PB.1128.5|T2_PB.1128.7|N2_PB.788.3
ME_16259	T1_PB.5572.1|N1_PB.4988.1|N1_PB.4988.2|T2_PB.6237.1|N2_PB.4369.1
ME_193	T1_PB.7414.1|N1_PB.6720.1|T2_PB.8376.2
ME_22341	T1_PB.1928.3|N1_PB.1717.1|T2_PB.2183.1
ME_7226	T1_PB.10069.1|T2_PB.11365.1
ME_12768	T1_PB.4786.1|N1_PB.4321.1|T2_PB.5389.1|N2_PB.3814.2
ME_5009	T1_PB.2403.6|N1_PB.2142.5|N2_PB.1906.13|N2_PB.1906.12|T2_PB.2711.9
ME_13653	T1_PB.7222.1|T2_PB.8166.1|N2_PB.5739.1
ME_22713	T1_PB.9932.2|T2_PB.11191.1
ME_9914	T1_PB.10958.1|N1_PB.9941.1|T2_PB.12392.1
ME_18163	T1_PB.230.1|N1_PB.172.1|T2_PB.203.1
ME_18726	T1_PB.7742.1|T1_PB.7742.2|N1_PB.7022.4|T2_PB.8722.5|N2_PB.6139.1
ME_19975	T1_PB.2774.1|N1_PB.2505.1|T2_PB.3119.1
ME_1126	T1_PB.4639.2|N1_PB.4181.2|T2_PB.5208.3
ME_22040	T1_PB.9175.2|T2_PB.10318.2
ME_4692	T1_PB.635.2|N1_PB.538.2|T2_PB.687.1|N2_PB.484.1
ME_3308	T1_PB.3499.1|N1_PB.3160.1|T2_PB.3910.2|N2_PB.2789.1
ME_11920	T1_PB.9910.1|N1_PB.8996.2|T2_PB.11163.1|N2_PB.7869.1
ME_15646	T1_PB.2616.1|T2_PB.2951.1|N2_PB.2111.2
ME_16739	T1_PB.5711.1|N1_PB.5125.2|T2_PB.6418.1|N2_PB.4478.1
ME_9872	T1_PB.11250.2|N1_PB.10207.4|T2_PB.12722.4|N2_PB.8951.3|N2_PB.8951.2
ME_12391	T1_PB.9076.1|N1_PB.8229.1|T2_PB.10214.2
ME_4311	T1_PB.8939.4|T2_PB.10071.2|N2_PB.7086.5
ME_12925	T1_PB.4650.1|N1_PB.4196.2|T2_PB.5227.3|N2_PB.3690.2
ME_15100	T1_PB.3507.1|N1_PB.3169.1|T2_PB.3918.1
ME_9378	T1_PB.2486.1|T2_PB.2815.1
ME_13666	T1_PB.6473.5|N1_PB.5883.3|T2_PB.7315.4|N2_PB.5121.2
ME_20282	T1_PB.10438.1|T1_PB.10438.2|N1_PB.9496.1|T2_PB.11789.1|N2_PB.8325.1
ME_18666	T1_PB.5533.1|N1_PB.4958.3|T2_PB.6198.1
ME_19148	T1_PB.6647.3|T2_PB.7501.3
ME_6777	T1_PB.4744.2|T2_PB.5332.3|N2_PB.3771.1
ME_11303	T1_PB.9631.2|N1_PB.8730.2|T2_PB.10845.3
ME_6068	T1_PB.8990.4|N1_PB.8148.2|T2_PB.10122.2|N2_PB.7117.3
ME_19023	T1_PB.10952.1|N1_PB.9936.1|T2_PB.12386.1|N2_PB.8720.1
ME_7031	T1_PB.11342.1|N1_PB.10282.1|T2_PB.12818.1
ME_3896	T1_PB.694.1|N1_PB.594.2|T2_PB.766.1
ME_5477	T1_PB.5498.1|N1_PB.4935.1|T2_PB.6153.3|N2_PB.4324.1
ME_10877	T1_PB.5784.2|N1_PB.5205.1|T2_PB.6507.1
ME_1293	T1_PB.3529.1|T2_PB.3937.1|N2_PB.2814.1
ME_22047	T1_PB.929.6|N1_PB.800.2|T2_PB.1043.1|T2_PB.1043.3|N2_PB.722.2
ME_9083	T1_PB.3721.2|N1_PB.3367.1|T2_PB.4181.2|N2_PB.2990.1
ME_20219	T1_PB.11409.1|N1_PB.10352.1|T2_PB.12898.1
ME_14667	T1_PB.291.1|N1_PB.224.1|T2_PB.270.4
ME_20961	T1_PB.5734.1|N1_PB.5142.1|T2_PB.6444.1|N2_PB.4489.2
ME_14803	T1_PB.9335.4|T2_PB.10509.1
ME_13415	T1_PB.4690.1|T2_PB.5266.1|N2_PB.3724.1
ME_7662	T1_PB.7228.3|N1_PB.6555.1|T2_PB.8171.1|N2_PB.5746.2
ME_11980	T1_PB.8770.3|N1_PB.7949.3|T2_PB.9877.3|N2_PB.6936.1
ME_1005	T1_PB.6180.1|T2_PB.6971.1|N2_PB.4877.1
ME_18149	T1_PB.11419.1|N1_PB.10365.1|T2_PB.12907.3|N2_PB.9094.1
ME_8170	T1_PB.2867.1|N1_PB.2606.2|T2_PB.3240.3|N2_PB.2292.3
ME_16475	T1_PB.1861.1|T2_PB.2112.2
ME_16247	T1_PB.5207.1|N1_PB.4674.1|T2_PB.5844.1|N2_PB.4110.1
ME_22424	T1_PB.14.1|T2_PB.13.1
ME_19721	T1_PB.8848.3|T2_PB.9970.4
ME_13031	T1_PB.866.1|N1_PB.742.2|T2_PB.973.1|N2_PB.667.1
ME_2185	T1_PB.8157.1|N1_PB.7386.1|T2_PB.9172.1
ME_19767	T1_PB.4894.2|T2_PB.5506.1|N2_PB.3888.1|N2_PB.3888.2|N2_PB.3888.3
ME_11369	T1_PB.9278.4|T2_PB.10434.6
ME_4069	T1_PB.910.5|N1_PB.778.7|T2_PB.1028.7
ME_20959	T1_PB.11463.2|N1_PB.10404.1|T2_PB.12956.3|N2_PB.9127.1
ME_22425	T1_PB.7047.1|N1_PB.6388.1|T2_PB.7955.1|N2_PB.5592.1
ME_2639	T1_PB.5293.1|T2_PB.5935.1
ME_1926	T1_PB.5826.3|N1_PB.5246.2|T2_PB.6563.1
ME_1412	T1_PB.697.1|N1_PB.597.3|T2_PB.770.1|N2_PB.533.1
ME_1041	T1_PB.9162.4|N1_PB.8310.1|T2_PB.10308.2
ME_3661	T1_PB.7217.1|N1_PB.6542.1|T2_PB.8159.1|N2_PB.5732.1
ME_18114	T1_PB.1361.2|N1_PB.1206.2|N1_PB.1206.1|T2_PB.1566.2|T2_PB.1566.1|N2_PB.1080.1
ME_20517	T1_PB.9278.1|N1_PB.8406.3|T2_PB.10434.3|N2_PB.7336.1
ME_17615	T1_PB.4545.3|N1_PB.4105.1|T2_PB.5114.2|N2_PB.3613.1
ME_4156	T1_PB.673.1|T1_PB.673.2|N1_PB.576.1|T2_PB.743.2
ME_9530	T1_PB.9015.1|N1_PB.8177.1|T2_PB.10155.1|N2_PB.7136.1
ME_18985	T1_PB.5704.3|T2_PB.6409.3|N2_PB.4471.1
ME_9669	T1_PB.6562.1|T1_PB.6562.2|N1_PB.5963.5|N1_PB.5963.4|T2_PB.7406.3|N2_PB.5187.3
ME_12223	T1_PB.2026.2|T2_PB.2289.1
ME_22766	T1_PB.651.1|T2_PB.709.1
ME_1740	T1_PB.8947.1|N1_PB.8116.1|T2_PB.10079.3|N2_PB.7090.1
ME_17702	T1_PB.599.1|T2_PB.642.1|T2_PB.642.2|N2_PB.448.2
ME_14298	T1_PB.6232.2|T2_PB.7033.2|T2_PB.7033.4|N1_PB.5657.1|T2_PB.7033.3
ME_2707	T1_PB.5984.4|T2_PB.6750.3|T2_PB.6750.4|N2_PB.4709.2
ME_9080	T1_PB.8486.5|T2_PB.9546.5
ME_9422	T1_PB.11355.1|N1_PB.10292.1|T2_PB.12833.1|N2_PB.9032.1
ME_2467	T1_PB.8237.1|T2_PB.9260.1
ME_4936	T1_PB.4674.2|T2_PB.5250.1
ME_22461	T1_PB.717.1|N1_PB.616.1|T2_PB.798.2|N2_PB.552.2
ME_8106	T1_PB.7406.1|T2_PB.8366.1
ME_18949	T1_PB.5384.1|N1_PB.4831.1|N1_PB.4831.2|T2_PB.6032.1|N2_PB.4233.1
ME_19812	T1_PB.6837.1|T2_PB.7706.1|N2_PB.5412.1
ME_9807	T1_PB.10428.1|N1_PB.9488.1|T2_PB.11778.1|N2_PB.8320.1
ME_22621	T1_PB.3919.1|T2_PB.4414.19|N2_PB.3132.2
ME_4393	T1_PB.3033.2|N1_PB.2762.1|T2_PB.3409.1|N2_PB.2422.2
ME_15442	T1_PB.4570.1|N1_PB.4124.1|T2_PB.5143.1
ME_11438	T1_PB.17.3|N1_PB.11.2|T2_PB.17.2|N2_PB.10.3
ME_14213	T1_PB.4485.2|T2_PB.5046.3
ME_11321	T1_PB.10480.1|N1_PB.9535.1|T2_PB.11848.1|N2_PB.8365.1
ME_7553	T1_PB.6895.1|N1_PB.6246.1|T2_PB.7785.3|N2_PB.5471.1
ME_2688	T1_PB.7140.1|T2_PB.8066.1|N2_PB.5665.1
ME_22078	T1_PB.6177.3|T2_PB.6969.2
ME_21369	T1_PB.1951.6|N1_PB.1744.1|T2_PB.2208.4
ME_2313	T1_PB.10845.1|N1_PB.9829.1|T2_PB.12259.1|N2_PB.8638.2
ME_17537	T1_PB.166.1|T2_PB.135.1
ME_377	T1_PB.10533.3|T2_PB.11908.3|N2_PB.8401.2
ME_1425	T1_PB.2889.1|N1_PB.2633.1|T2_PB.3264.1|N2_PB.2313.1
ME_22043	T1_PB.3638.2|N1_PB.3283.1|T2_PB.4075.3|N2_PB.2912.1
ME_2332	T1_PB.729.1|N1_PB.627.1|T2_PB.814.1|N2_PB.561.1
ME_16782	T1_PB.7064.3|N1_PB.6406.4|T2_PB.7979.4|N2_PB.5609.1
ME_14706	T1_PB.7084.1|N1_PB.6424.1|T2_PB.7998.1
ME_13728	T1_PB.6250.1|N1_PB.5669.1|T2_PB.7052.1|T2_PB.7052.4
ME_21679	T1_PB.10941.1|T2_PB.12379.1
ME_12667	T1_PB.1218.1|T2_PB.1390.2
ME_18158	T1_PB.4778.1|N1_PB.4314.3|T2_PB.5381.1|N2_PB.3806.1
ME_19278	T1_PB.7893.1|N1_PB.7144.1|T2_PB.8889.1
ME_20987	T1_PB.2493.2|N1_PB.2233.1|T2_PB.2822.1|N2_PB.1992.1
ME_6808	T1_PB.585.1|N1_PB.491.1|T2_PB.626.2|N2_PB.433.1
ME_13424	T1_PB.7736.2|T2_PB.8709.1
ME_18325	T1_PB.10457.1|N1_PB.9511.1|T2_PB.11812.1|N2_PB.8349.1
ME_15425	T1_PB.3656.1|N1_PB.3299.2|N1_PB.3299.1|T2_PB.4099.1|N2_PB.2925.1
ME_4403	T1_PB.4595.1|T2_PB.5164.1|N2_PB.3644.1
ME_2241	T1_PB.2573.3|T2_PB.2912.4
ME_17777	T1_PB.10185.6|T2_PB.11492.4
ME_2025	T1_PB.3987.3|T2_PB.4496.3
ME_12802	T1_PB.6063.1|T2_PB.6826.1
ME_14054	T1_PB.10009.1|N1_PB.9122.1|T2_PB.11292.1|N2_PB.7979.1
ME_14387	T1_PB.11041.1|N1_PB.10015.1|T2_PB.12481.1|N2_PB.8778.1
ME_220	T1_PB.9237.2|T2_PB.10383.4
ME_9407	T1_PB.10677.1|T2_PB.12081.4
ME_4872	T1_PB.7105.2|N1_PB.6449.7|T2_PB.8026.7|N2_PB.5639.5
ME_3806	T1_PB.6591.1|T2_PB.7440.1
ME_18248	T1_PB.4920.1|N1_PB.4436.2|T2_PB.5533.4|T2_PB.5533.2|N2_PB.3911.2
ME_10688	T1_PB.5298.1|N1_PB.4747.1|T2_PB.5940.1|N2_PB.4172.1
ME_12771	T1_PB.3816.1|N1_PB.3445.3|T2_PB.4286.2|N2_PB.3064.1
ME_16943	T1_PB.2448.1|N1_PB.2182.1|T2_PB.2771.1|N2_PB.1946.2
ME_2587	T1_PB.6962.2|T2_PB.7858.1
ME_10641	T1_PB.6560.1|N1_PB.5960.1|T2_PB.7403.2|N2_PB.5185.2
ME_6410	T1_PB.2562.1|N1_PB.2315.1|T2_PB.2900.4
ME_3703	T1_PB.8798.1|T2_PB.9909.1|N2_PB.6961.1
ME_21460	T1_PB.2464.1|N1_PB.2205.2|T2_PB.2790.1|N2_PB.1963.1
ME_11538	T1_PB.3425.9|N1_PB.3112.8|T2_PB.3837.6|N2_PB.2738.5
ME_11317	T1_PB.4909.1|T2_PB.5524.1
ME_14099	T1_PB.1615.1|T2_PB.1839.1
ME_3387	T1_PB.7280.2|N1_PB.6616.1|T2_PB.8236.1
ME_8226	T1_PB.6643.2|T1_PB.6643.1|N1_PB.6035.3|N1_PB.6035.4|T2_PB.7494.1|T2_PB.7494.2|N2_PB.5248.2|N2_PB.5248.3
ME_22280	T1_PB.10393.3|T1_PB.10393.2|N1_PB.9459.2|T2_PB.11741.3|N2_PB.8285.4|N2_PB.8285.1
ME_2006	T1_PB.483.2|N1_PB.399.1|T2_PB.505.5|N2_PB.356.7
ME_10110	T1_PB.8396.2|N1_PB.7580.1|T2_PB.9430.2
ME_12503	T1_PB.11272.2|T2_PB.12745.1|N2_PB.8961.1
ME_4988	T1_PB.3419.4|T2_PB.3831.4
ME_3253	T1_PB.4393.6|T2_PB.4942.1|N2_PB.3508.3
ME_15497	T1_PB.3322.1|T2_PB.3720.1
ME_15170	T1_PB.398.1|T2_PB.395.3
ME_8837	T1_PB.10424.4|T1_PB.10424.10|N1_PB.9486.3|T2_PB.11775.7|T2_PB.11775.2
ME_2366	T1_PB.10388.1|N1_PB.9458.2|T2_PB.11736.1|N2_PB.8283.1
ME_9623	T1_PB.8442.1|N1_PB.7628.1|T2_PB.9499.2|N2_PB.6655.1
ME_5825	T1_PB.6871.2|N1_PB.6224.1|N1_PB.6224.2|T2_PB.7749.2|N2_PB.5445.1
ME_5375	T1_PB.11277.1|N1_PB.10227.1|T2_PB.12751.1|N2_PB.8966.1
ME_10485	T1_PB.11273.1|T2_PB.12747.1|N1_PB.10224.1
ME_11465	T1_PB.4467.6|N1_PB.4041.8|T2_PB.5027.6|N2_PB.3562.9
ME_1409	T1_PB.9109.2|N1_PB.8259.2|T2_PB.10252.3|N2_PB.7211.2
ME_20926	T1_PB.4361.1|N1_PB.3946.2|T2_PB.4913.1|N2_PB.3486.2
ME_8892	T1_PB.11294.2|N1_PB.10244.1|T2_PB.12769.1|N2_PB.8984.1
ME_22297	T1_PB.6863.1|N1_PB.6218.1|T2_PB.7742.1|N2_PB.5437.1
ME_21136	T1_PB.6511.1|N1_PB.5916.1|T2_PB.7350.1|N2_PB.5152.1
ME_21051	T1_PB.6283.3|N1_PB.5716.5|T2_PB.7106.6|N2_PB.4970.1
ME_21852	T1_PB.10798.3|N1_PB.9790.1|T2_PB.12213.1|N2_PB.8609.2
ME_7281	T1_PB.6228.2|N1_PB.5650.4|T2_PB.7029.5
ME_21709	T1_PB.7203.1|N1_PB.6530.1|T2_PB.8145.2|N2_PB.5720.1
ME_7379	T1_PB.3569.1|N1_PB.3221.1|T2_PB.3995.1
ME_1319	T1_PB.1187.1|T1_PB.1187.3|N1_PB.1062.1|T2_PB.1356.2|N2_PB.940.4|N2_PB.940.1|T1_PB.1187.5|N1_PB.1062.4|T2_PB.1356.4|N2_PB.940.5
ME_13945	T1_PB.5905.1|N1_PB.5325.1|T2_PB.6648.1
ME_13939	T1_PB.5561.1|T1_PB.5561.2|T2_PB.6227.1|T2_PB.6227.2
ME_21675	T1_PB.6904.1|T2_PB.7790.1
ME_21395	T1_PB.1837.1|N1_PB.1633.1|T2_PB.2074.3|N2_PB.1446.1
ME_7057	T1_PB.5319.1|N1_PB.4766.1|T2_PB.5957.1
ME_1576	T1_PB.6673.2|T2_PB.7529.4
ME_16856	T1_PB.6505.1|N1_PB.5910.2|T2_PB.7343.3
ME_11421	T1_PB.7200.1|T2_PB.8141.1
ME_16159	T1_PB.4032.1|T2_PB.4546.2
ME_14925	T1_PB.6973.1|N1_PB.6317.1|T2_PB.7870.1
ME_9792	T1_PB.6346.1|N1_PB.5770.1|T2_PB.7160.1|N2_PB.5018.2
ME_21077	T1_PB.6252.5|T2_PB.7056.9
ME_19496	T1_PB.6628.1|N1_PB.6024.1|T2_PB.7481.3|N2_PB.5238.2
ME_5124	T1_PB.11199.1|N1_PB.10155.1|N1_PB.10155.2|T2_PB.12666.2|N2_PB.8900.1
ME_8992	T1_PB.7118.3|T2_PB.8040.4
ME_21776	T1_PB.3758.1|T2_PB.4219.3
ME_16717	T1_PB.126.4|N1_PB.88.1|T2_PB.109.1|N2_PB.76.2
ME_11772	T1_PB.4833.1|T2_PB.5435.2
ME_12619	T1_PB.7855.1|N1_PB.7113.2|T2_PB.8855.2
ME_6848	T1_PB.5337.1|N1_PB.4781.1|T2_PB.5979.1|N2_PB.4197.1
ME_15	T1_PB.4799.1|N1_PB.4332.1|T2_PB.5401.1|N2_PB.3823.1
ME_12993	T1_PB.6394.1|N1_PB.5813.1|T2_PB.7229.2
ME_122	T1_PB.4189.4|N1_PB.3777.1|T2_PB.4713.1|N2_PB.3365.1
ME_10695	T1_PB.2698.1|N1_PB.2446.1|T2_PB.3046.1
ME_1915	T1_PB.1052.1|N1_PB.930.2|T2_PB.1181.2|N2_PB.825.1
ME_5831	T1_PB.9794.2|N1_PB.8877.1|T2_PB.11029.1|N2_PB.7768.2
ME_19254	T1_PB.9920.1|T2_PB.11176.2
ME_7130	T1_PB.3094.1|T2_PB.3479.2
ME_12461	T1_PB.3124.3|N1_PB.2851.1|T2_PB.3512.3|N2_PB.2492.1
ME_1367	T1_PB.11050.1|T2_PB.12490.1|N2_PB.8781.1
ME_22747	T1_PB.3395.1|N1_PB.3089.1|T2_PB.3810.1
ME_12454	T1_PB.8089.2|T2_PB.9103.2
ME_18489	T1_PB.5355.4|T1_PB.5355.2|T2_PB.5996.2
ME_9307	T1_PB.3942.1|N1_PB.3560.1|T2_PB.4441.1|N2_PB.3156.1
ME_16161	T1_PB.8472.1|T2_PB.9531.1
ME_22178	T1_PB.9663.1|T2_PB.10880.1
ME_11711	T1_PB.4433.3|T2_PB.4990.1|N2_PB.3534.2|N2_PB.3534.3
ME_11278	T1_PB.3845.3|T2_PB.4321.1
ME_14762	T1_PB.9738.1|T2_PB.10961.2
ME_6011	T1_PB.1376.1|N1_PB.1213.1|T2_PB.1580.2
ME_12573	T1_PB.3551.1|T1_PB.3551.2|N1_PB.3199.1|T2_PB.3967.1|N2_PB.2827.1|N2_PB.2827.2|T2_PB.3967.2|N1_PB.3199.3
ME_21967	T1_PB.9267.1|T1_PB.9267.2|N1_PB.8398.1|N1_PB.8398.2|T2_PB.10420.2|N2_PB.7326.1|N2_PB.7326.2
ME_14133	T1_PB.4924.1|N1_PB.4440.1|T2_PB.5536.1|N2_PB.3913.1
ME_19079	T1_PB.5268.4|N1_PB.4717.1|T2_PB.5908.2|N2_PB.4149.1
ME_13522	T1_PB.374.2|T2_PB.371.3
ME_11200	T1_PB.1743.2|N1_PB.1547.4|T2_PB.1976.5|N2_PB.1389.3
ME_16481	T1_PB.5882.1|N1_PB.5298.1|T2_PB.6621.1
ME_13886	T1_PB.3691.1|T2_PB.4149.2|N2_PB.2958.1
ME_3865	T1_PB.4830.2|T2_PB.5433.4
ME_1623	T1_PB.7076.4|T2_PB.7989.4|N2_PB.5617.5
ME_9499	T1_PB.4010.2|T1_PB.4010.1|N1_PB.3626.2|T2_PB.4523.2|N2_PB.3221.2|N2_PB.3221.1
ME_2207	T1_PB.2504.1|T2_PB.2832.1|N2_PB.2000.1
ME_1263	T1_PB.7201.1|T2_PB.8143.1|N2_PB.5719.1
ME_17977	T1_PB.8570.1|N1_PB.7733.2|T2_PB.9639.1|N2_PB.6760.1
ME_5324	T1_PB.3605.1|N1_PB.3256.2|T2_PB.4034.1|N2_PB.2884.1
ME_8969	T1_PB.5332.4|N1_PB.4776.2|T2_PB.5974.3
ME_17828	T1_PB.9946.2|N1_PB.9047.2|T2_PB.11209.1|N2_PB.7904.1
ME_4295	T1_PB.4868.2|T2_PB.5475.4
ME_11782	T1_PB.2855.4|N1_PB.2593.2|T2_PB.3224.2|N2_PB.2282.1
ME_18557	T1_PB.4904.1|N1_PB.4421.2|T2_PB.5519.1|N2_PB.3901.1
ME_16767	T1_PB.10564.1|T2_PB.11948.5
ME_15189	T1_PB.711.1|N1_PB.611.2|T2_PB.792.3|N2_PB.545.3
ME_10933	T1_PB.5700.1|N1_PB.5112.1|T2_PB.6402.2|N2_PB.4466.1
ME_7685	T1_PB.10196.4|N1_PB.9282.6|T2_PB.11505.2
ME_19546	T1_PB.3819.1|T2_PB.4289.1
ME_14025	T1_PB.8428.2|N1_PB.7615.2|T2_PB.9476.1|N2_PB.6644.2
ME_994	T1_PB.10971.1|T2_PB.12407.1
ME_3950	T1_PB.756.1|T2_PB.844.1|N2_PB.582.1
ME_22083	T1_PB.9250.1|N1_PB.8381.3|T2_PB.10401.2|N2_PB.7309.2
ME_8288	T1_PB.10558.1|T2_PB.11942.1
ME_14731	T1_PB.5773.2|T2_PB.6491.1
ME_12837	T1_PB.3843.2|N1_PB.3465.1|T2_PB.4319.2
ME_19370	T1_PB.3671.1|T1_PB.3671.2|N1_PB.3317.1|T2_PB.4119.1|N2_PB.2941.1
ME_15023	T1_PB.7390.1|N1_PB.6697.1|T2_PB.8349.1
ME_15395	T1_PB.2307.2|N1_PB.2059.1|T2_PB.2599.2|N2_PB.1824.4
ME_105	T1_PB.640.1|T2_PB.692.1
ME_12624	T1_PB.670.1|N1_PB.573.1|T2_PB.736.1|N2_PB.513.1
ME_20464	T1_PB.5127.2|N1_PB.4608.1|T2_PB.5763.4
ME_1696	T1_PB.10266.1|T2_PB.11593.2|N2_PB.8186.1
ME_12320	T1_PB.10526.1|N1_PB.9571.1|T2_PB.11901.2
ME_20670	T1_PB.7469.2|T1_PB.7469.1|N1_PB.6783.2|T2_PB.8447.1|N2_PB.5940.1
ME_1479	T1_PB.8507.1|N1_PB.7677.1|T2_PB.9571.1|N2_PB.6707.1
ME_965	T1_PB.9213.1|N1_PB.8353.1|T2_PB.10359.1
ME_6262	T1_PB.8720.2|N1_PB.7887.1|T2_PB.9814.1|N2_PB.6885.2
ME_9642	T1_PB.3151.2|T2_PB.3531.3
ME_17829	T1_PB.7409.2|T2_PB.8371.1
ME_736	T1_PB.19.1|T2_PB.20.1|N2_PB.11.3
ME_22121	T1_PB.4811.2|T2_PB.5418.1|N2_PB.3833.1
ME_6605	T1_PB.180.2|N1_PB.131.1|T2_PB.147.1|N2_PB.112.1
ME_9345	T1_PB.11331.1|N1_PB.10273.2|N2_PB.9012.1|T2_PB.12806.1
ME_22147	T1_PB.11401.1|T2_PB.12888.3
ME_3319	T1_PB.4644.1|T1_PB.4644.2|N1_PB.4188.2|T2_PB.5217.2|N2_PB.3683.1|N1_PB.4188.1|T2_PB.5217.1
ME_9665	T1_PB.6520.4|N1_PB.5926.4|T2_PB.7363.2
ME_10126	T1_PB.3317.1|N1_PB.3021.1|T2_PB.3714.1|N2_PB.2653.1
ME_19440	T1_PB.11039.1|T2_PB.12477.1
ME_8864	T1_PB.7250.1|T2_PB.8209.1|N2_PB.5774.1
ME_4286	T1_PB.10868.1|N1_PB.9853.1|T2_PB.12292.1|N2_PB.8664.1
ME_16665	T1_PB.9404.3|N1_PB.8532.1|T2_PB.10595.1
ME_1229	T1_PB.3669.2|T2_PB.4115.3
ME_9799	T1_PB.11364.1|T2_PB.12842.3
ME_22664	T1_PB.4879.1|T2_PB.5487.1
ME_10708	T1_PB.7853.1|T2_PB.8853.2|N2_PB.6227.2
ME_11077	T1_PB.1995.2|T2_PB.2259.1
ME_7971	T1_PB.500.3|T2_PB.524.5
ME_1930	T1_PB.4011.2|T2_PB.4524.3|N2_PB.3222.4
ME_8762	T1_PB.10797.2|T2_PB.12212.1
ME_8383	T1_PB.7070.1|T2_PB.7984.2|N2_PB.5613.1
ME_18649	T1_PB.3600.3|T2_PB.4026.3
ME_18995	T1_PB.6629.1|T2_PB.7482.1
ME_10698	T1_PB.5173.1|N1_PB.4643.1|T2_PB.5811.1
ME_6643	T1_PB.9369.1|N1_PB.8498.1|T2_PB.10547.3|T2_PB.10547.4
ME_11890	T1_PB.9461.4|T2_PB.10662.3
ME_1903	T1_PB.4645.4|N1_PB.4189.4|T2_PB.5218.4
ME_4378	T1_PB.9000.2|N1_PB.8154.2|T2_PB.10132.2|N2_PB.7124.1
ME_16764	T1_PB.6570.1|N1_PB.5972.1|T2_PB.7417.1|N2_PB.5193.1
ME_21047	T1_PB.3843.1|N1_PB.3465.3|T2_PB.4319.3|N2_PB.3081.1
ME_2797	T1_PB.4485.3|N1_PB.4054.1|N1_PB.4054.2|T2_PB.5046.2
ME_11523	T1_PB.11426.2|T2_PB.12911.3
ME_22323	T1_PB.20.2|T2_PB.21.4
ME_19422	T1_PB.7185.1|N1_PB.6511.1|T2_PB.8117.3
ME_16804	T1_PB.803.1|N1_PB.686.1|T2_PB.900.1|N2_PB.624.1
ME_10360	T1_PB.297.1|T2_PB.276.1
ME_1095	T1_PB.3115.1|N1_PB.2846.1|T2_PB.3504.5
ME_58	T1_PB.2773.2|N1_PB.2504.1|T2_PB.3118.1
ME_17213	T1_PB.5091.1|N1_PB.4579.1|T2_PB.5723.1|N2_PB.4044.1
ME_14246	T1_PB.5636.1|N1_PB.5059.1|T2_PB.6317.1|N2_PB.4425.1
ME_1521	T1_PB.9576.1|T2_PB.10780.2|N2_PB.7587.1
ME_833	T1_PB.9840.1|T2_PB.11091.1|N2_PB.7816.1
ME_4094	T1_PB.2479.1|T2_PB.2806.1
ME_6192	T1_PB.4820.1|N1_PB.4351.1|T2_PB.5424.1|N2_PB.3838.1
ME_13187	T1_PB.1189.3|N1_PB.1064.2|T2_PB.1360.1|N2_PB.942.1
ME_445	T1_PB.9732.2|N1_PB.8820.4|T2_PB.10952.5|N2_PB.7724.2
ME_11670	T1_PB.8939.7|N1_PB.8110.3|T2_PB.10071.3
ME_4515	T1_PB.10641.2|T2_PB.12031.2
ME_9816	T1_PB.3033.1|T2_PB.3409.3
ME_17041	T1_PB.6606.1|N1_PB.6008.2|T2_PB.7459.1|N2_PB.5225.1
ME_3237	T1_PB.10872.3|T1_PB.10872.4|T2_PB.12296.3
ME_18141	T1_PB.5095.1|T2_PB.5728.1
ME_9219	T1_PB.7028.5|N1_PB.6367.2|T2_PB.7929.4|N2_PB.5575.2
ME_4379	T1_PB.8938.1|N1_PB.8109.2|T2_PB.10070.1
ME_5470	T1_PB.6838.1|T2_PB.7707.1|N2_PB.5413.1
ME_2621	T1_PB.7221.1|T2_PB.8165.1|N2_PB.5738.1
ME_15119	T1_PB.1243.1|T2_PB.1416.5
ME_15901	T1_PB.4278.2|N1_PB.3855.2|T2_PB.4815.3|N2_PB.3420.2
ME_16629	T1_PB.9028.5|N1_PB.8189.2|T2_PB.10167.3|N2_PB.7145.4
ME_16345	T1_PB.2689.1|N1_PB.2435.1|T2_PB.3035.1|N2_PB.2162.1
ME_8011	T1_PB.11382.1|T1_PB.11382.2|N1_PB.10327.1|T2_PB.12869.1|T2_PB.12869.2|N2_PB.9058.1|N2_PB.9058.2
ME_7111	T1_PB.1673.1|N1_PB.1478.1|T2_PB.1897.1|N2_PB.1322.1
ME_18357	T1_PB.3749.2|N1_PB.3391.2|T2_PB.4212.4|N2_PB.3007.1
ME_4512	T1_PB.11122.1|N1_PB.10084.2|T2_PB.12569.1|N2_PB.8838.2
ME_10863	T1_PB.1806.1|N1_PB.1611.1|T2_PB.2045.1
ME_10616	T1_PB.3709.2|N1_PB.3355.1|T2_PB.4164.1|N2_PB.2977.1
ME_2946	T1_PB.5309.2|T2_PB.5949.1
ME_16234	T1_PB.8476.1|N1_PB.7655.2|T2_PB.9536.1|N2_PB.6679.1
ME_11209	T1_PB.2733.1|N1_PB.2470.2|T2_PB.3080.2
ME_8318	T1_PB.5449.3|T2_PB.6102.1
ME_13658	T1_PB.4115.1|T2_PB.4633.3
ME_15773	T1_PB.2073.1|T2_PB.2343.1
ME_3755	T1_PB.5657.1|T2_PB.6339.1
ME_9569	T1_PB.7956.3|N1_PB.7197.5|N1_PB.7197.4|T2_PB.8963.4|N2_PB.6303.4
ME_5199	T1_PB.7187.2|N1_PB.6512.1|N1_PB.6512.2|T2_PB.8121.1|N2_PB.5704.1
ME_20442	T1_PB.348.2|N1_PB.269.1|T2_PB.343.1|N2_PB.238.1
ME_17456	T1_PB.3146.3|T2_PB.3528.4
ME_2842	T1_PB.1906.1|T2_PB.2163.1|T2_PB.2163.2
ME_15417	T1_PB.10965.1|N1_PB.9945.4|N1_PB.9945.5|T2_PB.12397.2
ME_20258	T1_PB.6351.2|T2_PB.7165.1
ME_15406	T1_PB.4664.3|T2_PB.5239.3|N2_PB.3699.6
ME_17925	T1_PB.5607.3|N1_PB.5022.1|T2_PB.6278.1|N2_PB.4399.2
ME_10470	T1_PB.7932.2|T2_PB.8938.1
ME_21176	T1_PB.11329.3|N1_PB.10271.3|T2_PB.12805.4|T2_PB.12805.5|N2_PB.9010.4
ME_6914	T1_PB.6434.4|N1_PB.5843.4|T2_PB.7267.3|N2_PB.5089.5
ME_3856	T1_PB.11283.1|N1_PB.10233.1|T2_PB.12757.1|N2_PB.8974.1
ME_8024	T1_PB.11413.1|N1_PB.10358.2|T2_PB.12901.2
ME_21718	T1_PB.11035.1|N1_PB.10008.2|T2_PB.12473.1
ME_15369	T1_PB.3826.1|N1_PB.3453.1|T2_PB.4296.1|N2_PB.3072.1
ME_6497	T1_PB.480.3|T2_PB.500.8
ME_1364	T1_PB.5987.1|T2_PB.6753.2
ME_5140	T1_PB.8929.1|N1_PB.8098.1|T2_PB.10059.1|N2_PB.7077.2
ME_11924	T1_PB.10728.1|N1_PB.9739.1|T2_PB.12141.1|N2_PB.8559.1
ME_17409	T1_PB.7404.2|N1_PB.6711.1|T2_PB.8364.1|N2_PB.5879.1|N2_PB.5879.3
ME_1300	T1_PB.5707.1|N1_PB.5120.1|T2_PB.6413.1|N2_PB.4474.1
ME_7367	T1_PB.10045.1|N1_PB.9154.1|T2_PB.11336.1|N2_PB.8008.1
ME_6797	T1_PB.1991.1|N1_PB.1783.1|T2_PB.2253.1
ME_22390	T1_PB.3850.2|N1_PB.3472.1|T2_PB.4330.1
ME_16349	T1_PB.5259.1|T2_PB.5892.2
ME_18118	T1_PB.10458.1|N1_PB.9512.2|N1_PB.9512.1|T2_PB.11813.1|N2_PB.8350.1
ME_2204	T1_PB.3634.4|T2_PB.4071.4
ME_11650	T1_PB.9575.4|T1_PB.9575.3|N1_PB.8675.6|T2_PB.10779.3|T2_PB.10779.4|N1_PB.8675.5|N2_PB.7586.4
ME_317	T1_PB.6763.2|N1_PB.6135.1|T2_PB.7623.1|N2_PB.5358.1
ME_1529	T1_PB.5786.1|N1_PB.5208.1|T2_PB.6510.2
ME_6522	T1_PB.5280.2|T2_PB.5922.3
ME_5725	T1_PB.10185.9|N1_PB.9266.2|T2_PB.11492.5|T2_PB.11492.8|N2_PB.8117.1
ME_9800	T1_PB.6525.2|N1_PB.5930.2|T2_PB.7366.5
ME_3535	T1_PB.834.3|N1_PB.714.2|T2_PB.938.3|N2_PB.647.2
ME_5508	T1_PB.8023.1|N1_PB.7264.1|T2_PB.9029.3|N2_PB.6349.1
ME_7618	T1_PB.8733.1|N1_PB.7898.3|T2_PB.9828.4|N2_PB.6899.1
ME_2340	T1_PB.6589.2|N1_PB.5991.3|T2_PB.7438.3|N2_PB.5212.1
ME_1106	T1_PB.6321.1|N1_PB.5748.2|T2_PB.7140.1|N2_PB.4998.1
ME_7036	T1_PB.3260.1|T2_PB.3647.3
ME_6988	T1_PB.2654.3|N1_PB.2393.5|T2_PB.2995.3|N2_PB.2137.4
ME_11237	T1_PB.4878.1|N1_PB.4395.1|T2_PB.5486.1
ME_6516	T1_PB.1971.1|T2_PB.2226.1|N2_PB.1560.1
ME_7941	T1_PB.9513.3|N1_PB.8611.1|T2_PB.10708.1|N2_PB.7538.1
ME_8581	T1_PB.5916.1|T2_PB.6659.1|N1_PB.5338.1
ME_20633	T1_PB.7840.1|T2_PB.8839.1
ME_19974	T1_PB.1147.1|N1_PB.1023.1|T2_PB.1299.2|N2_PB.903.1
ME_13950	T1_PB.7369.1|N1_PB.6680.1|T2_PB.8330.1|N2_PB.5858.1
ME_16882	T1_PB.11404.1|T2_PB.12893.1|N2_PB.9080.1
ME_272	T1_PB.269.1|N1_PB.204.1|T2_PB.243.1|N2_PB.180.1
ME_5074	T1_PB.1188.1|T2_PB.1359.1
ME_13654	T1_PB.7222.2|N1_PB.6548.2|T2_PB.8166.3
ME_14637	T1_PB.7505.3|N1_PB.6819.3|T2_PB.8495.2|N2_PB.5973.3
ME_11546	T1_PB.2921.2|N1_PB.2660.1|T2_PB.3298.3|N1_PB.2660.2
ME_14464	T1_PB.5858.4|N1_PB.5273.7|T2_PB.6597.3
ME_21358	T1_PB.1945.1|N1_PB.1735.1|T2_PB.2202.1|N2_PB.1539.1
ME_21577	T1_PB.3707.1|N1_PB.3353.1|T2_PB.4162.1|N2_PB.2975.1
ME_9253	T1_PB.9610.1|N1_PB.8709.2|T2_PB.10818.1|N2_PB.7623.1
ME_3551	T1_PB.8931.1|N1_PB.8102.1|T2_PB.10062.1
ME_18620	T1_PB.7979.1|N1_PB.7220.3|T2_PB.8986.1|N2_PB.6320.1|N1_PB.7220.2
ME_1101	T1_PB.8479.1|N1_PB.7657.4|T2_PB.9541.1|N2_PB.6685.1
ME_16776	T1_PB.5609.1|N1_PB.5023.3|T2_PB.6279.1|N2_PB.4400.2
ME_5817	T1_PB.6330.1|N1_PB.5755.2|T2_PB.7147.3|T2_PB.7147.4|N2_PB.5005.2
ME_8444	T1_PB.5016.1|N1_PB.4513.2|T2_PB.5637.1
ME_129	T1_PB.3741.2|T2_PB.4201.1|N2_PB.2998.2
ME_10653	T1_PB.10807.2|T1_PB.10807.3|T2_PB.12223.2|T2_PB.12223.1|N2_PB.8613.2
ME_12883	T1_PB.4003.3|T2_PB.4516.4
ME_16729	T1_PB.5928.5|N1_PB.5352.4|T2_PB.6677.6
ME_22352	T1_PB.2939.2|T2_PB.3322.1
ME_10188	T1_PB.2752.1|N1_PB.2481.1|N2_PB.2198.1|T2_PB.3095.1
ME_17082	T1_PB.8402.2|N1_PB.7589.1|T2_PB.9441.1|N2_PB.6625.1
ME_89	T1_PB.6614.2|N1_PB.6012.2|T2_PB.7464.4|N2_PB.5228.3
ME_15518	T1_PB.5584.2|T2_PB.6244.4
ME_12118	T1_PB.7638.1|T2_PB.8621.1
ME_11533	T1_PB.5644.1|N1_PB.5065.2|T2_PB.6324.2
ME_13586	T1_PB.3629.1|N1_PB.3274.1|T2_PB.4065.1
ME_6030	T1_PB.10905.4|T2_PB.12337.3
ME_3655	T1_PB.8486.12|N1_PB.7663.9|T2_PB.9546.16
ME_3626	T1_PB.4729.4|N1_PB.4263.2|T2_PB.5313.3|N2_PB.3758.3
ME_8250	T1_PB.7015.1|N1_PB.6357.1|T2_PB.7916.3|N2_PB.5561.1
ME_4152	T1_PB.7422.2|N1_PB.6727.1|T2_PB.8390.2
ME_16082	T1_PB.1605.1|T2_PB.1827.1|N2_PB.1266.1
ME_18421	T1_PB.8206.1|T2_PB.9224.1
ME_20801	T1_PB.1303.3|N1_PB.1156.2|T2_PB.1500.2|N2_PB.1034.3
ME_10045	T1_PB.5417.2|N1_PB.4864.1|T2_PB.6064.1|N2_PB.4257.1
ME_2960	T1_PB.3266.1|N1_PB.2975.1|N1_PB.2975.2|T2_PB.3656.2|N2_PB.2612.1|N2_PB.2612.2|T2_PB.3656.1
ME_14043	T1_PB.9493.5|N1_PB.8599.8|T2_PB.10689.9
ME_6046	T1_PB.4107.2|T2_PB.4623.1
ME_4644	T1_PB.4314.1|T2_PB.4857.5|N2_PB.3449.2
ME_5878	T1_PB.7373.2|N1_PB.6685.3|T2_PB.8334.2|N2_PB.5862.3
ME_12374	T1_PB.1588.1|N1_PB.1404.1|T2_PB.1806.1|N2_PB.1253.1
ME_5100	T1_PB.9333.2|N1_PB.8465.1|T2_PB.10507.1
ME_20270	T1_PB.3614.1|T2_PB.4051.5
ME_12648	T1_PB.5335.1|N1_PB.4779.1|T2_PB.5977.1|N2_PB.4194.1
ME_13257	T1_PB.4747.3|N1_PB.4283.3|T2_PB.5337.2
ME_10890	T1_PB.7194.1|N1_PB.6522.1|T2_PB.8135.1|N2_PB.5712.2
ME_8336	T1_PB.10229.3|N1_PB.9310.2|T2_PB.11551.1|N2_PB.8153.2
ME_18080	T1_PB.4512.1|T2_PB.5078.1|N2_PB.3592.1
ME_22597	T1_PB.3375.2|T2_PB.3785.2
ME_8487	T1_PB.11034.2|N1_PB.10009.1|T2_PB.12472.3
ME_12021	T1_PB.1990.1|N1_PB.1782.1|T2_PB.2252.3|N2_PB.1582.2
ME_20238	T1_PB.8791.1|T2_PB.9903.3
ME_4687	T1_PB.8109.1|N1_PB.7345.1|T2_PB.9120.1|N2_PB.6412.1
ME_12536	T1_PB.6405.1|N1_PB.5823.1|T2_PB.7241.1
ME_2246	T1_PB.6504.2|T2_PB.7342.4
ME_8464	T1_PB.5595.1|T2_PB.6259.1
ME_2585	T1_PB.3912.1|N1_PB.3520.1|T2_PB.4407.1|N2_PB.3127.1
ME_20758	T1_PB.9848.2|T2_PB.11103.2
ME_17070	T1_PB.10827.2|N1_PB.9811.1|T2_PB.12243.2
ME_3575	T1_PB.9627.2|T2_PB.10838.2|N2_PB.7636.1
ME_19508	T1_PB.1045.1|N1_PB.918.1|T2_PB.1172.1|N2_PB.817.1
ME_974	T1_PB.5581.1|T2_PB.6244.2
ME_20041	T1_PB.7567.1|N2_PB.6019.2|N1_PB.6872.2|T2_PB.8555.1
ME_9017	T1_PB.6946.5|N1_PB.6289.6|N1_PB.6289.7|T2_PB.7836.3|T2_PB.7836.6|N2_PB.5510.3
ME_13648	T1_PB.1460.2|T2_PB.1677.1
ME_14570	T1_PB.9648.4|T2_PB.10869.2|N2_PB.7654.2
ME_21303	T1_PB.10908.1|T2_PB.12340.1|N2_PB.8693.2
ME_427	T1_PB.9504.1|N1_PB.8604.1|T2_PB.10699.1|N2_PB.7530.1
ME_2274	T1_PB.5125.2|N1_PB.4606.1|T2_PB.5759.1|N2_PB.4060.1
ME_15225	T1_PB.10806.2|T2_PB.12222.1
ME_3122	T1_PB.1434.1|N1_PB.1278.1|T2_PB.1655.1|N2_PB.1155.1
ME_17499	T1_PB.9132.1|T2_PB.10276.2
ME_12671	T1_PB.9234.1|N1_PB.8366.2|T2_PB.10380.1|N2_PB.7295.1
ME_6564	T1_PB.2753.3|T2_PB.3096.5|N2_PB.2199.3
ME_21414	T1_PB.5084.2|N1_PB.4576.1|T2_PB.5718.4
ME_15131	T1_PB.243.1|N1_PB.182.1|T2_PB.216.2|N2_PB.160.2
ME_9383	T1_PB.1242.3|T2_PB.1416.4
ME_15220	T1_PB.1977.1|N1_PB.1768.1|T2_PB.2235.2|T2_PB.2235.4
ME_13922	T1_PB.9420.1|N1_PB.8542.1|T2_PB.10617.1
ME_7745	T1_PB.1638.1|N1_PB.1453.1|T2_PB.1861.1|N2_PB.1294.1
ME_15726	T1_PB.9086.1|N1_PB.8238.1|T2_PB.10222.1|N2_PB.7188.2
ME_13570	T1_PB.578.4|T2_PB.619.7|N2_PB.424.4
ME_12935	T1_PB.1775.2|T1_PB.1775.1|N1_PB.1577.1|T2_PB.2008.1
ME_10392	T1_PB.2321.8|N1_PB.2071.5|T2_PB.2620.9|N2_PB.1840.9
ME_18278	T1_PB.9723.2|N1_PB.8811.1|N1_PB.8811.4|T2_PB.10942.4|N2_PB.7718.4
ME_820	T1_PB.5603.1|N1_PB.5017.1|T2_PB.6273.1|N2_PB.4394.1
ME_22518	T1_PB.68.1|N1_PB.51.1|T2_PB.59.1
ME_4081	T1_PB.7778.2|T2_PB.8764.3
ME_21757	T1_PB.9830.1|N1_PB.8920.2|T2_PB.11077.2|N2_PB.7807.1
ME_3078	T1_PB.474.1|T2_PB.493.1
ME_16444	T1_PB.3846.3|N1_PB.3468.1|T2_PB.4322.1|N2_PB.3084.1
ME_6423	T1_PB.5484.1|N1_PB.4922.1|T2_PB.6141.1|N2_PB.4314.1
ME_21185	T1_PB.9484.1|N1_PB.8594.1|T2_PB.10683.1|N2_PB.7516.1
ME_11674	T1_PB.8331.1|N1_PB.7519.1|T2_PB.9359.1|N2_PB.6564.2
ME_9996	T1_PB.3404.1|N1_PB.3094.1|T2_PB.3816.2|T1_PB.3404.2|N1_PB.3094.3
ME_18259	T1_PB.3434.1|N1_PB.3119.1|T2_PB.3850.1|N2_PB.2748.1
ME_13804	T1_PB.5351.1|N1_PB.4791.1|T2_PB.5993.1|N2_PB.4206.1
ME_18936	T1_PB.8783.1|T2_PB.9896.1|N2_PB.6950.1
ME_18001	T1_PB.4571.2|N1_PB.4125.1|T2_PB.5144.1|N2_PB.3630.1
ME_17900	T1_PB.3523.1|N1_PB.3180.1|T2_PB.3932.1|N2_PB.2810.1
ME_2634	T1_PB.4112.1|N1_PB.3709.1|T2_PB.4629.3|N2_PB.3305.1
ME_14663	T1_PB.1431.1|N1_PB.1276.1|T2_PB.1652.1|N2_PB.1154.1
ME_13987	T1_PB.5174.1|N1_PB.4644.1|T2_PB.5812.1|N2_PB.4094.1
ME_19725	T1_PB.9097.2|T2_PB.10234.2
ME_5005	T1_PB.9078.1|N1_PB.8232.1|T2_PB.10218.1|N2_PB.7183.1
ME_2152	T1_PB.5276.1|N1_PB.4724.1|T2_PB.5918.1|N2_PB.4156.1
ME_19852	T1_PB.580.1|N1_PB.486.1|T2_PB.620.1|N2_PB.426.1
ME_12968	T1_PB.1460.1|T2_PB.1677.2
ME_16079	T1_PB.1610.2|N1_PB.1429.1|T2_PB.1834.1
ME_4822	T1_PB.876.1|T2_PB.987.4|T2_PB.987.5|N2_PB.677.1
ME_2196	T1_PB.3133.2|N1_PB.2855.1|T2_PB.3517.1
ME_1191	T1_PB.10394.2|N1_PB.9460.3|T2_PB.11742.3|N2_PB.8286.2
ME_19172	T1_PB.3815.6|N1_PB.3444.1|T2_PB.4285.1|N2_PB.3063.1
ME_3356	T1_PB.668.1|N1_PB.571.1|T2_PB.735.1
ME_2032	T1_PB.9321.3|N1_PB.8449.1|T2_PB.10492.1|N2_PB.7366.1
ME_7385	T1_PB.2286.1|N1_PB.2038.1|T2_PB.2579.1
ME_8903	T1_PB.7045.1|T2_PB.7953.3|N2_PB.5591.1
ME_18217	T1_PB.3824.1|T2_PB.4295.1
ME_5431	T1_PB.2530.1|T2_PB.2861.1|N2_PB.2024.1
ME_16595	T1_PB.9938.1|N1_PB.9038.1|T2_PB.11201.1|N2_PB.7898.1
ME_17139	T1_PB.4455.4|T2_PB.5016.1|T2_PB.5016.2
ME_4722	T1_PB.1339.2|N1_PB.1193.1|T2_PB.1544.1
ME_5532	T1_PB.7763.1|T2_PB.8740.2
ME_16714	T1_PB.6222.1|T1_PB.6222.5|N1_PB.5634.1|N1_PB.5634.2|T2_PB.7009.1|T2_PB.7009.4|N2_PB.4905.4|N2_PB.4905.6
ME_20621	T1_PB.1501.9|N1_PB.1326.6|T2_PB.1718.7|N2_PB.1197.5
ME_5046	T1_PB.1483.5|N1_PB.1312.3|T2_PB.1703.4
ME_7476	T1_PB.7985.2|T1_PB.7985.3|N1_PB.7225.1|N1_PB.7225.3|T2_PB.8991.2|N2_PB.6324.1|N2_PB.6324.2
ME_17137	T1_PB.1664.2|N1_PB.1471.1|T2_PB.1885.4|N2_PB.1311.2
ME_8632	T1_PB.7761.1|T2_PB.8739.5|N1_PB.7034.5
ME_18905	T1_PB.8037.1|N1_PB.7271.2|T2_PB.9045.2
ME_9141	T1_PB.2712.3|N1_PB.2456.2|T2_PB.3060.1|N2_PB.2179.2
ME_8937	T1_PB.478.3|N1_PB.392.5|T2_PB.498.6
ME_12823	T1_PB.4436.1|N1_PB.4019.1|T2_PB.4995.2|N2_PB.3538.2
ME_17790	T1_PB.8780.1|N1_PB.7961.2|T2_PB.9892.1|N2_PB.6947.1
ME_22761	T1_PB.11386.1|N1_PB.10330.1|T2_PB.12872.1|N2_PB.9062.1
ME_5510	T1_PB.593.2|T2_PB.634.1
ME_6227	T1_PB.10488.4|T2_PB.11858.5
ME_14306	T1_PB.10252.1|N1_PB.9338.1|T2_PB.11580.1|N2_PB.8175.1
ME_11686	T1_PB.3947.1|T2_PB.4450.1
ME_13765	T1_PB.6916.2|T2_PB.7803.4
ME_6987	T1_PB.2654.2|T1_PB.2654.1|N1_PB.2393.4|T2_PB.2995.2|N2_PB.2137.1
ME_18763	T1_PB.6751.1|N1_PB.6122.1|T2_PB.7611.1|N2_PB.5341.1
ME_21386	T1_PB.6199.6|N1_PB.5615.5|T2_PB.6987.5|N2_PB.4887.3
ME_6053	T1_PB.8077.3|T2_PB.9092.4
ME_1922	T1_PB.11153.1|N1_PB.10112.1|T2_PB.12609.1|N2_PB.8866.1
ME_13831	T1_PB.1314.1|T2_PB.1517.1|N2_PB.1049.1|N2_PB.1049.3|T1_PB.1314.2|N1_PB.1168.1|T2_PB.1517.2
ME_14579	T1_PB.4429.2|T2_PB.4985.1
ME_11480	T1_PB.1558.2|N1_PB.1374.2|T2_PB.1771.1|N2_PB.1232.1
ME_19107	T1_PB.2571.2|N1_PB.2321.1|T2_PB.2909.2|N2_PB.2067.1
ME_5523	T1_PB.8802.1|N1_PB.7986.1|T2_PB.9913.1|N2_PB.6964.1
ME_14012	T1_PB.1172.1|N1_PB.1047.1|T2_PB.1335.2|N2_PB.924.2
ME_5169	T1_PB.11325.2|N1_PB.10266.1|T2_PB.12801.1|N2_PB.9004.1
ME_15905	T1_PB.6749.1|N1_PB.6120.1|N1_PB.6120.2|T2_PB.7609.2|N2_PB.5339.2
ME_16479	T1_PB.8212.2|N1_PB.7431.1|T2_PB.9228.3|N2_PB.6480.1
ME_18102	T1_PB.3768.2|N1_PB.3409.1|T2_PB.4234.1
ME_1416	T1_PB.2514.1|T2_PB.2845.1|N2_PB.2008.1
ME_2996	T1_PB.6589.4|T2_PB.7438.4
ME_21166	T1_PB.4670.1|N1_PB.4211.1|T2_PB.5244.2|N2_PB.3706.2
ME_3771	T1_PB.11413.2|T2_PB.12901.1
ME_2458	T1_PB.760.2|T2_PB.848.2
ME_4131	T1_PB.7228.1|N1_PB.6555.2|T2_PB.8171.2|N2_PB.5746.1
ME_18806	T1_PB.2504.2|T2_PB.2832.2|N2_PB.2000.2
ME_17555	T1_PB.442.1|T2_PB.453.2|T2_PB.453.3|N2_PB.312.2|N2_PB.312.3|T2_PB.453.1|N2_PB.312.1
ME_8614	T1_PB.6854.1|N1_PB.6210.1|T2_PB.7733.1|N2_PB.5430.1
ME_5764	T1_PB.732.3|N1_PB.633.2|T2_PB.821.2|N2_PB.564.2
ME_20674	T1_PB.8614.1|T2_PB.9697.1|N2_PB.6795.1
ME_9064	T1_PB.3433.3|T2_PB.3848.4|N2_PB.2747.3
ME_249	T1_PB.302.2|N1_PB.233.4|T2_PB.280.3
ME_8532	T1_PB.2319.2|N1_PB.2069.3|T2_PB.2618.3
ME_4786	T1_PB.6485.1|N1_PB.5892.1|T2_PB.7324.1
ME_18032	T1_PB.700.1|N1_PB.599.1|T2_PB.777.1|N2_PB.535.1
ME_8068	T1_PB.10200.1|N1_PB.9288.2|T2_PB.11509.1
ME_12558	T1_PB.846.2|T2_PB.953.1
ME_15860	T1_PB.6666.2|N1_PB.6056.5|T2_PB.7520.5|N2_PB.5267.3
ME_3901	T1_PB.8259.1|N1_PB.7473.1|T2_PB.9278.1|N2_PB.6510.2
ME_20306	T1_PB.10312.2|N1_PB.9387.3|T2_PB.11648.4|N2_PB.8223.2
ME_1147	T1_PB.7096.2|N1_PB.6440.2|N1_PB.6440.3|T2_PB.8015.3
ME_226	T1_PB.6587.1|N1_PB.5988.1|T2_PB.7434.1|N2_PB.5208.1
ME_3464	T1_PB.4332.1|T2_PB.4876.2|N2_PB.3466.1
ME_15161	T1_PB.2622.4|N1_PB.2368.4|T2_PB.2955.5|N2_PB.2116.3
ME_4750	T1_PB.7647.1|T2_PB.8627.1
ME_9743	T1_PB.4117.1|T2_PB.4635.1
ME_6334	T1_PB.5604.1|N1_PB.5018.2|T2_PB.6274.1
ME_6811	T1_PB.8110.1|T2_PB.9121.1
ME_19609	T1_PB.5970.4|N1_PB.5389.7|T2_PB.6733.4|N2_PB.4694.1
ME_18797	T1_PB.9393.7|T2_PB.10580.10
ME_6014	T1_PB.7881.2|N1_PB.7132.1|T2_PB.8878.1
ME_11970	T1_PB.8800.1|T2_PB.9910.1
ME_11337	T1_PB.10110.4|N1_PB.9203.4|T2_PB.11409.1|N2_PB.8058.6|T1_PB.10110.3|T2_PB.11409.5
ME_8202	T1_PB.1072.1|T2_PB.1205.1
ME_435	T1_PB.2108.2|N1_PB.1893.3|T2_PB.2379.6|N2_PB.1683.4|N2_PB.1683.5
ME_18829	T1_PB.2454.1|N1_PB.2190.1|T2_PB.2779.1|N2_PB.1951.1
ME_8209	T1_PB.813.1|T2_PB.912.1
ME_9037	T1_PB.2215.2|T2_PB.2513.1
ME_2316	T1_PB.776.13|N1_PB.666.12|T2_PB.867.16|N2_PB.596.9
ME_8920	T1_PB.150.1|N1_PB.106.1|T2_PB.123.1|N2_PB.93.2
ME_342	T1_PB.4558.2|T2_PB.5126.1
ME_3195	T1_PB.3875.1|T2_PB.4359.3
ME_15142	T1_PB.2597.3|T2_PB.2928.7
ME_22672	T1_PB.5933.3|T2_PB.6688.6
ME_22179	T1_PB.1596.2|N1_PB.1413.1|T2_PB.1813.1|N2_PB.1260.1
ME_16639	T1_PB.257.1|N1_PB.192.1|T2_PB.229.1
ME_4776	T1_PB.11284.1|T2_PB.12758.1|N2_PB.8975.2
ME_11496	T1_PB.2182.4|N1_PB.1956.1|T2_PB.2479.5
ME_21437	T1_PB.9362.1|N1_PB.8492.1|T2_PB.10541.1|N2_PB.7413.1
ME_10300	T1_PB.1421.3|T2_PB.1636.2
ME_2417	T1_PB.2672.1|N1_PB.2415.2|T2_PB.3019.2|N2_PB.2150.1
ME_16806	T1_PB.8333.2|T2_PB.9361.1|N2_PB.6565.2|N1_PB.7520.2
ME_104	T1_PB.6419.2|T2_PB.7258.2
ME_19574	T1_PB.2768.2|N1_PB.2499.3|T2_PB.3113.1
ME_17508	T1_PB.419.3|N1_PB.336.8|T2_PB.419.4|N2_PB.286.3
ME_20950	T1_PB.3832.1|N1_PB.3460.2|T2_PB.4308.1
ME_9593	T1_PB.8123.1|T2_PB.9133.4|N2_PB.6418.4
ME_10768	T1_PB.7649.1|N1_PB.6944.1|T2_PB.8631.2
ME_2704	T1_PB.2271.2|T2_PB.2565.5
ME_6683	T1_PB.7477.3|N1_PB.6792.3|T2_PB.8463.5|N2_PB.5948.1
ME_19795	T1_PB.8972.2|T2_PB.10101.2|N2_PB.7105.2
ME_8124	T1_PB.5225.1|N1_PB.4686.1|T2_PB.5859.2|N2_PB.4122.1
ME_7390	T1_PB.5909.5|T2_PB.6651.7
ME_18401	T1_PB.352.3|N1_PB.271.1|T2_PB.346.1|N2_PB.242.1
ME_2347	T1_PB.3271.1|N1_PB.2981.2|T2_PB.3664.2|T1_PB.3271.7
ME_14922	T1_PB.8788.1|N1_PB.7969.1|T2_PB.9899.2
ME_2479	T1_PB.6150.2|N1_PB.5567.1|T2_PB.6940.2|N2_PB.4850.2
ME_6120	T1_PB.5234.1|N1_PB.4694.1|T2_PB.5867.1
ME_10974	T1_PB.3943.2|N1_PB.3561.1|T2_PB.4442.1|N2_PB.3157.1
ME_8496	T1_PB.7951.1|T2_PB.8958.1
ME_5835	T1_PB.7885.1|N1_PB.7138.1|T2_PB.8883.2|N2_PB.6256.1
ME_13309	T1_PB.2099.1|N1_PB.1882.1|T2_PB.2371.1|N2_PB.1675.1
ME_2671	T1_PB.6605.1|N1_PB.6007.1|T2_PB.7458.1|N2_PB.5224.1
ME_17421	T1_PB.11219.2|N1_PB.10176.1|T2_PB.12689.1|N2_PB.8918.2|N2_PB.8918.3
ME_1345	T1_PB.7842.2|T2_PB.8841.3
ME_6322	T1_PB.7819.1|T1_PB.7819.2|N1_PB.7081.1|N1_PB.7081.2|T2_PB.8819.2
ME_1708	T1_PB.1443.1|T2_PB.1664.2
ME_4966	T1_PB.2194.5|T2_PB.2491.2
ME_16674	T1_PB.7090.2|N1_PB.6434.5|T2_PB.8010.1|N2_PB.5627.1
ME_7006	T1_PB.3986.1|N1_PB.3602.1|T2_PB.4498.2|N2_PB.3199.1
ME_17316	T1_PB.9920.2|T2_PB.11176.1
ME_16985	T1_PB.224.3|T2_PB.199.1
ME_10781	T1_PB.6998.1|N1_PB.6342.1|T2_PB.7894.1|N2_PB.5552.1
ME_10026	T1_PB.6377.1|N1_PB.5795.2|T2_PB.7205.1|N2_PB.5047.1
ME_11527	T1_PB.6389.1|T2_PB.7223.2
ME_10134	T1_PB.1239.1|N1_PB.1102.1|T2_PB.1411.1|N2_PB.978.1
ME_6311	T1_PB.10417.1|T1_PB.10417.2|T2_PB.11767.1
ME_10757	T1_PB.1800.2|N1_PB.1606.1|T2_PB.2039.1
ME_4253	T1_PB.4998.1|T2_PB.5617.1
ME_2294	T1_PB.8232.1|N1_PB.7453.3|T2_PB.9256.2
ME_14900	T1_PB.5493.1|T2_PB.6148.4
ME_21232	T1_PB.850.1|N1_PB.729.1|T2_PB.960.1
ME_19880	T1_PB.2085.1|T2_PB.2352.1
ME_21271	T1_PB.5334.1|N1_PB.4778.1|T2_PB.5976.1
ME_8997	T1_PB.6443.3|N1_PB.5855.2|T2_PB.7279.3
ME_7254	T1_PB.1176.1|N1_PB.1052.1|T2_PB.1341.2|N2_PB.929.1
ME_17321	T1_PB.4633.1|T2_PB.5202.2
ME_6167	T1_PB.6705.2|T2_PB.7564.4
ME_21108	T1_PB.9254.1|T2_PB.10407.2
ME_17923	T1_PB.1270.1|N1_PB.1125.2|T2_PB.1455.1|N2_PB.1004.1
ME_19230	T1_PB.4621.1|T2_PB.5188.2
ME_5598	T1_PB.6281.2|N1_PB.5713.4|T2_PB.7102.2|N2_PB.4968.3
ME_3106	T1_PB.4341.1|N1_PB.3924.1|T2_PB.4889.1|N2_PB.3472.1
ME_5427	T1_PB.2693.2|N1_PB.2441.1|T2_PB.3040.1|N2_PB.2165.3
ME_10369	T1_PB.10179.2|T2_PB.11485.2
ME_1880	T1_PB.11320.2|T2_PB.12795.4|N2_PB.9000.1
ME_12179	T1_PB.6189.1|N1_PB.5602.1|T2_PB.6978.2|N2_PB.4882.1
ME_2118	T1_PB.10318.1|N1_PB.9392.1|T2_PB.11651.2|N2_PB.8225.1|N1_PB.9392.3
ME_7064	T1_PB.7393.1|T2_PB.8353.1
ME_14501	T1_PB.10966.1|N1_PB.9946.1|T2_PB.12399.1|N2_PB.8730.1
ME_15762	T1_PB.2869.1|N1_PB.2608.1|T2_PB.3242.1|N2_PB.2295.1
ME_5937	T1_PB.2105.1|T2_PB.2378.1|N2_PB.1681.2
ME_16850	T1_PB.2978.1|T2_PB.3358.1
ME_15651	T1_PB.2303.2|N1_PB.2056.1|T2_PB.2597.1|N2_PB.1822.1
ME_14151	T1_PB.776.14|N1_PB.666.13|T2_PB.867.17
ME_14929	T1_PB.2398.3|N1_PB.2134.5|T2_PB.2702.2|N2_PB.1899.3
ME_9184	T1_PB.3847.1|N1_PB.3469.1|T2_PB.4323.1
ME_24	T1_PB.9940.3|N1_PB.9040.1|T2_PB.11202.1|N2_PB.7900.2
ME_3905	T1_PB.6710.2|T2_PB.7571.1|N2_PB.5308.1
ME_10937	T1_PB.2906.1|T1_PB.2906.4|N1_PB.2648.1|T2_PB.3284.2|N2_PB.2325.4|T1_PB.2906.9|N1_PB.2648.4|T2_PB.3284.4|N2_PB.2325.5
ME_19889	T1_PB.265.2|N1_PB.200.2|T2_PB.238.1
ME_12181	T1_PB.8362.3|T2_PB.9397.5
ME_18843	T1_PB.2526.4|N1_PB.2263.2|T2_PB.2855.3|N2_PB.2019.3
ME_6728	T1_PB.4291.1|T2_PB.4834.1|N2_PB.3435.1
ME_459	T1_PB.9247.2|N1_PB.8379.2|T2_PB.10400.4|N2_PB.7307.1
ME_18069	T1_PB.4854.1|N1_PB.4377.3|T2_PB.5459.1
ME_20848	T1_PB.1750.8|N1_PB.1554.5|T2_PB.1987.10|N2_PB.1394.4
ME_10942	T1_PB.7216.2|N1_PB.6541.1|T2_PB.8158.2
ME_7099	T1_PB.3758.2|N1_PB.3398.2|T2_PB.4219.1|N2_PB.3014.1
ME_798	T1_PB.4116.1|T2_PB.4634.1
ME_19355	T1_PB.3884.1|T2_PB.4366.1
ME_1169	T1_PB.8171.1|N1_PB.7403.1|T2_PB.9195.1|N2_PB.6454.1
ME_15564	T1_PB.65.1|N1_PB.47.1|T2_PB.57.2
ME_9457	T1_PB.10375.2|N1_PB.9447.2|T2_PB.11726.2|N2_PB.8274.2
ME_12784	T1_PB.4248.2|T2_PB.4782.1
ME_4389	T1_PB.6229.2|N1_PB.5652.1|T2_PB.7031.1|N2_PB.4918.1
ME_7054	T1_PB.10735.2|T1_PB.10735.4|T1_PB.10735.1|N1_PB.9743.2|N1_PB.9743.5|T2_PB.12148.2|N2_PB.8564.2|N2_PB.8564.3|N1_PB.9743.1|T2_PB.12148.3|N2_PB.8564.1
ME_10997	T1_PB.9139.5|T1_PB.9139.4|N1_PB.8289.1|N1_PB.8289.3|T2_PB.10284.1|T2_PB.10284.3|N2_PB.7232.2|N2_PB.7232.3
ME_20161	T1_PB.2725.1|N1_PB.2464.2|T2_PB.3071.1|N2_PB.2188.1
ME_12324	T1_PB.10279.1|N1_PB.9357.1|T2_PB.11607.1|N2_PB.8196.1
ME_11887	T1_PB.7744.1|T1_PB.7744.2|N1_PB.7024.1|N1_PB.7024.2|T2_PB.8724.1|T2_PB.8724.2|N2_PB.6141.1
ME_15447	T1_PB.6038.1|N1_PB.5454.2|T2_PB.6807.3|N2_PB.4762.1
ME_727	T1_PB.10550.2|N1_PB.9592.2|T2_PB.11932.1|N2_PB.8416.2
ME_15136	T1_PB.5503.1|N1_PB.4936.3|T2_PB.6157.1|N2_PB.4327.2
ME_68	T1_PB.3185.1|T2_PB.3562.1
ME_22035	T1_PB.8522.2|N1_PB.7693.1|T2_PB.9590.2|N2_PB.6726.2
ME_6060	T1_PB.4700.4|N1_PB.4236.6|T2_PB.5276.7
ME_15996	T1_PB.7310.1|N1_PB.6637.1|N1_PB.6637.3|T2_PB.8270.1|N2_PB.5816.1
ME_8363	T1_PB.10527.1|N1_PB.9572.1|T2_PB.11902.2
ME_9756	T1_PB.1878.1|N1_PB.1676.1|T2_PB.2132.1|N2_PB.1483.1
ME_13500	T1_PB.461.1|N1_PB.376.1|T2_PB.469.1|N2_PB.335.1
ME_12284	T1_PB.10796.1|N1_PB.9788.3|T2_PB.12211.1|N2_PB.8607.1
ME_7754	T1_PB.355.1|N1_PB.273.1|N1_PB.273.2|T2_PB.350.1|T2_PB.350.2|N2_PB.245.1
ME_16947	T1_PB.1622.2|N1_PB.1437.1|T2_PB.1845.2
ME_22207	T1_PB.4422.2|N1_PB.4003.1|T2_PB.4981.3
ME_10326	T1_PB.6495.1|T2_PB.7331.1|N2_PB.5135.2
ME_22641	T1_PB.6261.1|T1_PB.6261.2|N1_PB.5683.1|N1_PB.5683.2|T2_PB.7075.1|T2_PB.7075.2|N2_PB.4953.1
ME_16103	T1_PB.6320.1|N1_PB.5747.1|T2_PB.7139.1
ME_3295	T1_PB.7375.2|T2_PB.8335.2
ME_15432	T1_PB.5472.2|T2_PB.6130.1|N2_PB.4305.1
ME_8849	T1_PB.10217.1|N1_PB.9299.1|T2_PB.11526.1|N2_PB.8141.1
ME_15472	T1_PB.4541.1|N1_PB.4103.1|T2_PB.5107.1
ME_22624	T1_PB.9763.2|N1_PB.8849.1|T2_PB.10985.1|T2_PB.10985.4
ME_19823	T1_PB.6702.1|T2_PB.7562.3|N2_PB.5301.1
ME_2653	T1_PB.9926.1|N1_PB.9019.3|T2_PB.11185.2|N2_PB.7888.3
ME_8437	T1_PB.2461.2|N1_PB.2198.1|T2_PB.2785.1
ME_7921	T1_PB.5339.2|N1_PB.4783.1|T2_PB.5982.2
ME_16267	T1_PB.5354.2|T2_PB.5995.2
ME_20551	T1_PB.1401.4|N1_PB.1241.1|T2_PB.1612.5|N2_PB.1121.3
ME_14756	T1_PB.5285.1|N1_PB.4732.1|T2_PB.5927.1|N2_PB.4162.2
ME_13748	T1_PB.6681.2|T2_PB.7541.2
ME_22372	T1_PB.9849.1|N1_PB.8944.2|T2_PB.11105.1|N2_PB.7827.1
ME_22648	T1_PB.714.1|N1_PB.614.3|T2_PB.795.4|N2_PB.549.2
ME_10822	T1_PB.7385.1|N1_PB.6692.1|T2_PB.8344.1
ME_15547	T1_PB.2710.2|T2_PB.3059.4|T2_PB.3059.5|N2_PB.2177.3
ME_1408	T1_PB.9109.1|N1_PB.8259.3|T2_PB.10252.1|N2_PB.7211.1
ME_2544	T1_PB.5282.1|N1_PB.4730.1|T2_PB.5924.2|N2_PB.4160.1
ME_200	T1_PB.2075.1|T2_PB.2346.1
ME_16114	T1_PB.3808.1|T2_PB.4279.1|N2_PB.3059.1
ME_4964	T1_PB.1940.2|N1_PB.1728.1|T2_PB.2195.2|N2_PB.1531.1
ME_2530	T1_PB.4658.2|T2_PB.5234.3
ME_18171	T1_PB.9008.2|T2_PB.10143.2
ME_8387	T1_PB.664.1|T2_PB.729.1
ME_922	T1_PB.5702.1|N1_PB.5114.1|T2_PB.6406.1
ME_14686	T1_PB.8956.1|T2_PB.10084.2
ME_18199	T1_PB.3168.2|N1_PB.2878.1|T2_PB.3544.2|N2_PB.2518.1
ME_10576	T1_PB.73.1|N1_PB.55.3|T2_PB.64.1|N2_PB.46.2
ME_19490	T1_PB.4521.2|T2_PB.5089.3
ME_12427	T1_PB.4288.1|N1_PB.3869.1|T2_PB.4828.2|N2_PB.3431.1
ME_12586	T1_PB.10240.4|N1_PB.9323.2|T2_PB.11561.2|N2_PB.8160.2
ME_1806	T1_PB.11292.2|T2_PB.12768.2|N2_PB.8983.2
ME_22495	T1_PB.5590.1|N1_PB.5004.1|T2_PB.6251.1
ME_16896	T1_PB.7642.1|T2_PB.8624.2
ME_11722	T1_PB.468.2|N1_PB.383.1|T2_PB.482.3|T2_PB.482.5|N2_PB.343.1|T1_PB.468.1|N1_PB.383.4|T2_PB.482.2|N2_PB.343.2
ME_10184	T1_PB.8894.1|T2_PB.10023.2|N2_PB.7047.1
ME_5497	T1_PB.5914.3|T1_PB.5914.5|N1_PB.5336.2|N1_PB.5336.3|T2_PB.6657.2|N2_PB.4644.1
ME_8576	T1_PB.554.2|T2_PB.592.1
ME_1242	T1_PB.9837.1|N1_PB.8931.3|T2_PB.11088.3|N2_PB.7813.2
ME_1939	T1_PB.7384.2|T2_PB.8343.1
ME_5710	T1_PB.5002.2|N1_PB.4498.2|T2_PB.5623.1|N2_PB.3975.1
ME_8560	T1_PB.6617.2|T2_PB.7467.2|N2_PB.5230.2
ME_22660	T1_PB.9253.1|T2_PB.10406.3
ME_5670	T1_PB.9275.1|T2_PB.10430.1|N2_PB.7333.1
ME_12164	T1_PB.3894.2|N1_PB.3508.1|T2_PB.4384.1
ME_11163	T1_PB.9520.2|N1_PB.8616.1|T2_PB.10711.1|N2_PB.7541.3|T1_PB.9520.1|N2_PB.7541.1
ME_22589	T1_PB.682.4|T2_PB.754.2|N2_PB.525.1
ME_5847	T1_PB.7663.7|T2_PB.8643.4
ME_8554	T1_PB.4001.1|T2_PB.4514.1|N2_PB.3211.1
ME_2517	T1_PB.11346.1|N1_PB.10286.1|T2_PB.12823.1
ME_21644	T1_PB.7423.1|N1_PB.6728.1|T2_PB.8391.1|N2_PB.5894.1
ME_11420	T1_PB.5767.2|T2_PB.6484.1|N2_PB.4516.1
ME_11501	T1_PB.8209.1|T2_PB.9225.1
ME_11848	T1_PB.9139.2|N1_PB.8289.2|T2_PB.10284.2
ME_21452	T1_PB.8019.1|T2_PB.9023.3|N2_PB.6347.1
ME_21971	T1_PB.7471.1|N1_PB.6788.1|T2_PB.8457.1|N2_PB.5944.2
ME_4764	T1_PB.7246.1|T2_PB.8205.1
ME_9197	T1_PB.7046.1|N1_PB.6387.1|T2_PB.7954.1
ME_4117	T1_PB.5013.1|N1_PB.4511.1|T2_PB.5635.2|N2_PB.3988.1
ME_20358	T1_PB.5768.1|T2_PB.6485.1
ME_18868	T1_PB.6668.1|N1_PB.6058.1|T2_PB.7523.2|N2_PB.5269.1
ME_9646	T1_PB.2578.1|T2_PB.2916.1
ME_15149	T1_PB.838.1|N1_PB.719.2|T2_PB.946.1|N2_PB.651.1
ME_4148	T1_PB.8034.2|N1_PB.7269.3|T2_PB.9042.2|N2_PB.6352.2
ME_19658	T1_PB.2761.1|N1_PB.2493.1|T2_PB.3108.1|N2_PB.2208.1
ME_2056	T1_PB.9606.3|N1_PB.8701.1|T2_PB.10810.1|N2_PB.7619.1
ME_4811	T1_PB.7007.2|N1_PB.6348.1|T2_PB.7906.1|N2_PB.5558.2
ME_7619	T1_PB.8733.2|N1_PB.7898.1|T2_PB.9828.2|N2_PB.6899.2
ME_19316	T1_PB.8521.1|N1_PB.7692.1|T2_PB.9589.1|N2_PB.6723.1
ME_19637	T1_PB.9902.1|T2_PB.11158.1|N2_PB.7864.1
ME_20562	T1_PB.6345.2|N1_PB.5769.3|N1_PB.5769.2|T2_PB.7159.3|T2_PB.7159.4|N2_PB.5017.4|N2_PB.5017.3
ME_11635	T1_PB.7146.1|N1_PB.6483.1|T2_PB.8076.1|N2_PB.5670.1
ME_11927	T1_PB.3416.3|N1_PB.3104.2|T2_PB.3829.4
ME_6889	T1_PB.778.2|N1_PB.668.2|T2_PB.870.1|N2_PB.600.1
ME_9231	T1_PB.8149.1|T2_PB.9163.1
ME_4761	T1_PB.9536.1|N1_PB.8633.1|T2_PB.10735.1|N2_PB.7556.1
ME_6530	T1_PB.3802.1|N1_PB.3435.4|T2_PB.4272.1
ME_17931	T1_PB.9613.2|T2_PB.10822.4
ME_17532	T1_PB.10206.1|N1_PB.9292.1|T2_PB.11517.1|N2_PB.8133.1
ME_14129	T1_PB.6952.1|N1_PB.6298.2|T2_PB.7844.1|N2_PB.5515.1
ME_17589	T1_PB.3597.3|N1_PB.3246.2|T2_PB.4022.2
ME_725	T1_PB.629.1|N1_PB.531.1|T2_PB.682.2
ME_3033	T1_PB.1982.1|N1_PB.1771.1|T2_PB.2237.1|N2_PB.1571.1
ME_18486	T1_PB.10144.1|N1_PB.9235.1|T2_PB.11441.2|T2_PB.11441.1|N2_PB.8087.2
ME_20791	T1_PB.6854.2|N1_PB.6210.4|T2_PB.7733.3
ME_1078	T1_PB.7749.1|N1_PB.7028.1|T2_PB.8730.3|N2_PB.6145.1
ME_2821	T1_PB.4045.2|N1_PB.3654.2|T2_PB.4558.1|N2_PB.3249.1
ME_6886	T1_PB.5120.1|N1_PB.4603.1|T2_PB.5751.1|N2_PB.4054.1
ME_15855	T1_PB.8000.3|N1_PB.7241.2|N1_PB.7241.5|T2_PB.9006.1|N2_PB.6331.2
ME_9609	T1_PB.5971.2|N1_PB.5392.1|T2_PB.6734.2|N2_PB.4696.1
ME_5973	T1_PB.6742.4|T1_PB.6742.1|N1_PB.6116.2|N1_PB.6116.1|T2_PB.7601.3
ME_17874	T1_PB.429.4|T2_PB.433.8
ME_19134	T1_PB.10116.1|T2_PB.11414.2|N2_PB.8063.1
ME_17233	T1_PB.10839.2|N1_PB.9822.3|T2_PB.12256.2
ME_16407	T1_PB.8335.2|T2_PB.9363.1
ME_1511	T1_PB.6027.1|N1_PB.5443.2|T2_PB.6796.1
ME_20537	T1_PB.4774.1|N1_PB.4310.1|N1_PB.4310.4|T2_PB.5377.1|N2_PB.3802.1|T2_PB.5377.4|N2_PB.3802.2
ME_5114	T1_PB.6456.1|N1_PB.5869.1|T2_PB.7298.1|N2_PB.5109.1
ME_5754	T1_PB.2108.1|T1_PB.2108.3|N1_PB.1893.2|N1_PB.1893.4|T2_PB.2379.7|N2_PB.1683.6
ME_11746	T1_PB.9839.1|N1_PB.8933.1|T2_PB.11090.1|N2_PB.7815.1
ME_9939	T1_PB.1255.1|T2_PB.1437.1
ME_22780	T1_PB.7796.1|T2_PB.8789.1|N2_PB.6185.1
ME_8608	T1_PB.10030.1|N1_PB.9142.1|T2_PB.11318.1
ME_15377	T1_PB.3627.2|N1_PB.3273.3|N2_PB.2903.1|T2_PB.4063.3
ME_1765	T1_PB.9198.2|N1_PB.8342.2|T2_PB.10344.5
ME_1934	T1_PB.1779.1|T2_PB.2014.2|N2_PB.1409.1
ME_11825	T1_PB.10289.2|N1_PB.9370.2|T2_PB.11625.2|N2_PB.8207.2
ME_10968	T1_PB.9696.2|N1_PB.8785.2|T2_PB.10915.3|N2_PB.7696.2
ME_21940	T1_PB.9903.1|N1_PB.8991.1|T2_PB.11159.1
ME_19291	T1_PB.7223.2|T2_PB.8167.1
ME_22702	T1_PB.1678.1|N1_PB.1485.1|T2_PB.1901.2|N2_PB.1326.1
ME_12297	T1_PB.500.4|T2_PB.524.7
ME_969	T1_PB.2150.3|N1_PB.1931.3|T2_PB.2439.3|N2_PB.1714.2
ME_13566	T1_PB.8730.7|T2_PB.9823.7|T2_PB.9823.9
ME_16100	T1_PB.10158.1|N1_PB.9247.1|N1_PB.9247.5|T2_PB.11455.1
ME_13521	T1_PB.374.1|T2_PB.371.1|N2_PB.261.1
ME_18898	T1_PB.7652.1|T2_PB.8635.1
ME_7171	T1_PB.4697.1|N1_PB.4232.1|T2_PB.5271.2
ME_4321	T1_PB.4437.3|T2_PB.4997.1
ME_16485	T1_PB.1934.1|N1_PB.1722.2|T2_PB.2189.1|N2_PB.1526.3
ME_8810	T1_PB.6498.1|N1_PB.5905.2|T2_PB.7336.2|N2_PB.5140.2
ME_4594	T1_PB.3350.1|N1_PB.3048.1|N1_PB.3048.2|T2_PB.3756.1|N2_PB.2686.1
ME_17022	T1_PB.3640.1|N1_PB.3284.2|T2_PB.4076.1|N2_PB.2913.2
ME_5593	T1_PB.4444.1|T2_PB.5003.2|N2_PB.3545.2
ME_20332	T1_PB.7213.2|T2_PB.8153.2|N2_PB.5729.2
ME_19497	T1_PB.7433.5|T2_PB.8405.6
ME_267	T1_PB.4622.2|T1_PB.4622.4|N1_PB.4163.2|T2_PB.5191.3|N2_PB.3662.3
ME_7650	T1_PB.774.1|N1_PB.664.3|T2_PB.864.1
ME_16924	T1_PB.10534.2|N1_PB.9577.3|T2_PB.11909.4|N2_PB.8402.1
ME_9375	T1_PB.4200.1|N1_PB.3793.1|T2_PB.4730.1|N2_PB.3376.1
ME_8902	T1_PB.11162.1|N1_PB.10123.2|T2_PB.12623.1|N2_PB.8876.1
ME_817	T1_PB.5023.1|N1_PB.4522.1|T2_PB.5647.2|N2_PB.3996.1
ME_9294	T1_PB.5286.1|N1_PB.4733.1|T2_PB.5929.2|N2_PB.4163.1
ME_4744	T1_PB.4262.1|T2_PB.4798.1|N2_PB.3413.1
ME_15205	T1_PB.429.7|N1_PB.343.3|N2_PB.297.5|T2_PB.433.9
ME_1495	T1_PB.10301.5|N1_PB.9380.5|T2_PB.11636.8
ME_2287	T1_PB.776.5|N1_PB.666.2|T2_PB.867.1|T2_PB.867.3|N2_PB.596.3
ME_9855	T1_PB.8674.1|N1_PB.7848.1|T2_PB.9758.1
ME_5774	T1_PB.10973.1|N1_PB.9956.1|T2_PB.12412.2|N2_PB.8732.1
ME_12131	T1_PB.10586.1|N1_PB.9619.1|T2_PB.11969.2
ME_5258	T1_PB.1400.1|N1_PB.1240.4|T2_PB.1611.3
ME_4340	T1_PB.10788.1|T1_PB.10788.3|N1_PB.9781.1|N1_PB.9781.4|T2_PB.12205.3|N2_PB.8605.2
ME_16035	T1_PB.5103.1|T2_PB.5735.1
ME_7604	T1_PB.7927.3|T2_PB.8933.4
ME_5154	T1_PB.583.1|T2_PB.625.2|N2_PB.431.2
ME_21788	T1_PB.7321.2|N1_PB.6646.1|T2_PB.8283.2|N2_PB.5824.1
[truncated: 20,393 more rows]

## Sheet: Novel_Tumor_FL_HQ_Isoforms
Isoform_cluster	Isoforms
ME_181	T1_PB.2191.2|T2_PB.2487.1|N2_PB.1746.1
ME_242	T1_PB.7254.2|N1_PB.6589.3|T2_PB.8213.5|N2_PB.5778.1
ME_241	T1_PB.3082.9|T2_PB.3459.6
ME_217	T1_PB.3392.1|T2_PB.3808.3
ME_256	T1_PB.2863.1|T2_PB.3237.1|N2_PB.2289.1
ME_244	T1_PB.5884.1|N1_PB.5301.1|T2_PB.6622.1
ME_167	T1_PB.9780.2|N1_PB.8864.1|T2_PB.11007.1|N2_PB.7759.1
ME_243	T1_PB.7254.3|N1_PB.6589.1|T2_PB.8213.2
ME_89	T1_PB.9682.1
ME_324	T1_PB.5958.1|N2_PB.4683.1
ME_303	T1_PB.8113.2
ME_4	T1_PB.7349.1
ME_195	T1_PB.5606.1
ME_291	T1_PB.10187.1
ME_180	T1_PB.2191.1
ME_307	T1_PB.10108.1
ME_173	T1_PB.5159.1
ME_134	T1_PB.8997.2
ME_144	T1_PB.9593.1|N2_PB.7608.1
ME_34	T1_PB.10364.1
ME_30	T1_PB.7254.1
ME_170	T1_PB.11146.1
ME_245	T1_PB.5884.2
ME_10	T1_PB.8308.2
ME_66	T1_PB.1213.1
ME_121	T1_PB.1592.2
ME_313	T1_PB.50.1
ME_264	T1_PB.10686.1
ME_177	T1_PB.905.1
ME_124	T1_PB.3563.1
ME_165	T1_PB.9016.1
ME_321	T1_PB.6764.1|N2_PB.5360.1
ME_62	T1_PB.7173.1
ME_259	T1_PB.4226.1
ME_204	T1_PB.7628.1|N1_PB.6926.3
ME_309	T1_PB.6976.1|N1_PB.6321.1
ME_120	T1_PB.9764.1
ME_312	T1_PB.1136.1
ME_302	T1_PB.2612.1|N1_PB.2362.1
ME_19	T1_PB.1395.5
ME_18	T1_PB.5730.1
ME_33	T1_PB.10491.4
ME_106	T1_PB.6676.1
ME_72	T1_PB.10859.1
ME_319	T1_PB.6581.1
ME_189	T1_PB.1145.1
ME_169	T1_PB.2884.1
ME_293	T1_PB.8593.1
ME_188	T1_PB.3048.1
ME_247	T1_PB.9780.4
ME_44	T1_PB.9649.3
ME_198	T1_PB.7351.1
ME_295	T1_PB.7628.2
ME_171	T1_PB.3017.1
ME_28	T1_PB.2912.1
ME_57	T1_PB.4100.1
ME_82	T1_PB.6914.1
ME_222	T1_PB.3081.1
ME_166	T1_PB.9780.1
ME_197	T1_PB.6933.1
ME_282	T1_PB.1910.1
ME_111	T1_PB.5915.1
ME_12	T1_PB.8308.1
ME_299	T1_PB.1112.1
ME_116	T1_PB.6582.1
ME_137	T1_PB.10456.1|N1_PB.9510.3|N2_PB.8347.1
ME_141	T1_PB.3965.1
ME_114	T1_PB.1603.1
ME_83	T1_PB.7293.1
ME_322	T1_PB.6764.2
ME_63	T1_PB.10704.1
ME_225	T1_PB.7042.1
ME_262	T1_PB.5915.2
ME_147	T1_PB.8525.1
ME_122	T1_PB.6676.3
ME_308	T1_PB.10154.2
ME_193	T1_PB.2926.1
ME_207	T1_PB.4376.2
ME_50	T1_PB.1145.2|N1_PB.1022.1
ME_164	T1_PB.9694.1
ME_174	T1_PB.1275.1
ME_305	T1_PB.1395.4
ME_78	T1_PB.1184.1
ME_151	T1_PB.3556.1
ME_17	T1_PB.3447.1
ME_201	T1_PB.3796.1
ME_11	T1_PB.8308.3
ME_230	T1_PB.7351.2|N1_PB.6663.2
ME_88	T1_PB.10571.1
ME_65	T1_PB.2610.1|N2_PB.2106.1
ME_49	T1_PB.1592.1
ME_240	T1_PB.2119.1
ME_24	T1_PB.6676.2
ME_148	T2_PB.7793.1
ME_42	T2_PB.6658.1
ME_219	T2_PB.7422.1
ME_156	T2_PB.3024.1
ME_126	T2_PB.12242.1
ME_224	T2_PB.6631.1
ME_35	T2_PB.12226.1
ME_1	T2_PB.6712.1
ME_263	T2_PB.5707.2
ME_52	T2_PB.11495.1|N2_PB.8118.1
ME_255	T2_PB.4120.1
ME_327	T2_PB.8161.5
ME_25	T2_PB.9785.3
ME_55	T2_PB.8213.3|N2_PB.5778.2
ME_85	N1_PB.3217.2|T2_PB.3992.1|N2_PB.2850.1
ME_190	T2_PB.2472.2
ME_172	T2_PB.9679.1
ME_48	T2_PB.7129.2
ME_67	T2_PB.7880.1
ME_258	T2_PB.10738.1
ME_73	T2_PB.7129.1
ME_108	T2_PB.3176.1
ME_160	T2_PB.6852.1
ME_274	T2_PB.3808.2
ME_329	T2_PB.3668.1
ME_214	T2_PB.4925.1
ME_90	T2_PB.12197.1
ME_127	T2_PB.11379.2
ME_45	T2_PB.2167.1
ME_276	T2_PB.9948.1
ME_194	T2_PB.8309.1
ME_184	T2_PB.3194.1
ME_153	T2_PB.4147.4
ME_140	T2_PB.12161.1
ME_236	T2_PB.2062.2
ME_43	T2_PB.1796.2
ME_221	T2_PB.3397.1
ME_261	T2_PB.982.6
ME_23	T2_PB.3371.1
ME_149	T2_PB.3818.1
ME_317	T2_PB.11282.1
ME_223	T2_PB.4121.1
ME_22	T2_PB.12584.1
ME_115	T2_PB.707.1
ME_191	T2_PB.12673.1
ME_113	T2_PB.7946.1
ME_270	T2_PB.12725.1
ME_298	T2_PB.5321.1
ME_58	T2_PB.5988.1
ME_233	T2_PB.5852.1
ME_162	T2_PB.10402.2
ME_102	T2_PB.6658.2
ME_142	T2_PB.1796.1
ME_97	T2_PB.3434.1
ME_128	T2_PB.9602.1
ME_40	T2_PB.3833.1
ME_279	T2_PB.8735.1
ME_311	T2_PB.11715.1
ME_237	T2_PB.2062.1
ME_86	T2_PB.3992.2
ME_136	T2_PB.9846.1
ME_192	T2_PB.66.1
ME_158	T2_PB.12949.1
ME_53	T2_PB.6649.1
ME_248	N1_PB.3216.1|T2_PB.3991.1
ME_159	T2_PB.12949.2
ME_75	T2_PB.8331.1
ME_287	T2_PB.4774.1
ME_64	T2_PB.907.1
ME_187	T2_PB.7594.1
ME_69	T2_PB.7519.1
ME_6	T2_PB.11004.1
ME_176	T2_PB.8610.1
ME_105	T2_PB.6658.4
ME_119	T2_PB.1538.1
ME_275	N1_PB.9233.1|T2_PB.11439.1|N2_PB.8086.1
ME_271	T2_PB.4604.1
ME_216	T2_PB.1385.1
ME_278	T2_PB.5797.1
ME_304	T2_PB.9123.1
ME_133	T2_PB.10962.1
ME_320	T2_PB.1604.5
ME_99	T2_PB.9323.1
ME_182	T2_PB.6827.1
ME_289	T2_PB.11559.1
ME_294	T2_PB.8213.1
ME_60	N1_PB.8382.1|T2_PB.10402.1
ME_92	T2_PB.8540.1
ME_314	T2_PB.12524.1
ME_41	T2_PB.774.1
ME_202	T2_PB.11379.1
ME_290	T2_PB.4769.1
ME_9	T2_PB.9517.1
ME_212	T2_PB.11459.1
ME_254	T2_PB.2941.1
ME_283	T2_PB.11397.1
ME_196	T2_PB.2557.1
ME_296	T2_PB.10127.1
ME_117	T2_PB.5689.6
ME_326	T2_PB.7877.12
ME_79	T2_PB.3349.2
ME_330	T2_PB.8959.1
ME_183	T2_PB.10204.1
ME_273	N1_PB.3087.2|T2_PB.3808.1
ME_56	T2_PB.7185.1
ME_129	T2_PB.8213.4
ME_3	T2_PB.7823.1
ME_31	T2_PB.7134.1
ME_104	N1_PB.7701.1|T2_PB.9599.1|N2_PB.6734.1
ME_154	T2_PB.3773.1
ME_285	T2_PB.10315.1
ME_277	T2_PB.10672.1
ME_292	T2_PB.11378.1|N2_PB.8031.1
ME_2954	T1_PB.2514.2|T2_PB.2845.3
ME_2008	T1_PB.9757.3|T2_PB.10978.2|N2_PB.7743.2
ME_9294	T1_PB.8678.2|T1_PB.8678.3|T2_PB.9762.1|N2_PB.6851.3
ME_2362	T1_PB.7777.5|T2_PB.8759.4|N2_PB.6167.1
ME_3740	T1_PB.1331.3|N1_PB.1189.1|T2_PB.1536.3|N2_PB.1066.2
ME_6331	T1_PB.4504.3|N1_PB.4068.2|T2_PB.5066.5
ME_5774	T1_PB.1247.3|N1_PB.1109.2|T2_PB.1425.1|N2_PB.990.1
ME_724	T1_PB.2577.1|N1_PB.2328.2|T2_PB.2915.2
ME_5086	T1_PB.1149.4|T2_PB.1303.7
ME_8359	T1_PB.2028.7|N1_PB.1816.2|T2_PB.2295.3|N2_PB.1618.1
ME_9055	T1_PB.10488.2|N1_PB.9543.4|T2_PB.11858.3|N2_PB.8375.4
ME_474	T1_PB.3082.23|N2_PB.2457.18|N1_PB.2812.22|T2_PB.3459.23
ME_5474	T1_PB.4905.10|T2_PB.5520.2|N2_PB.3902.5
ME_8303	T1_PB.4175.1|T2_PB.4696.1|N2_PB.3357.1
ME_6651	T1_PB.7133.4|T2_PB.8058.2
ME_4714	T1_PB.4086.1|N1_PB.3686.3|N1_PB.3686.4|T2_PB.4598.2|N2_PB.3283.2
ME_7615	T1_PB.8198.1|T2_PB.9215.1
ME_10173	T1_PB.346.1|N1_PB.268.2|T2_PB.339.2
ME_3998	T1_PB.4905.12|N1_PB.4422.6|T2_PB.5520.5|N2_PB.3902.6
ME_1335	T1_PB.4745.3|T2_PB.5333.2
ME_4616	T1_PB.1839.3|N1_PB.1634.1|T2_PB.2076.5|N2_PB.1448.5
ME_8249	T1_PB.3146.2|T2_PB.3528.3|N2_PB.2504.1
ME_1431	T1_PB.9263.1|N1_PB.8395.1|T2_PB.10418.1|N2_PB.7322.1
ME_5363	T1_PB.9393.1|N1_PB.8522.1|N2_PB.7438.3|T2_PB.10580.3
ME_5183	T1_PB.8774.2|N1_PB.7950.4|T2_PB.9881.1
ME_6538	T1_PB.5441.2|T2_PB.6085.3
ME_3831	T1_PB.4706.3|T2_PB.5282.1
ME_5830	T1_PB.9028.3|T2_PB.10167.1
ME_4057	T1_PB.8211.8|N1_PB.7430.2|T2_PB.9227.9|N2_PB.6479.3
ME_8238	T1_PB.6733.1|T2_PB.7592.1
ME_7629	T1_PB.8522.1|T2_PB.9590.1|N2_PB.6726.1
ME_6867	T1_PB.1545.9|T2_PB.1751.6
ME_3138	T1_PB.7056.3|T2_PB.7968.6
ME_923	T1_PB.1214.7|N1_PB.1087.2|T2_PB.1386.4
ME_4912	T1_PB.1961.1|T2_PB.2218.1
ME_10003	T1_PB.3992.1|T2_PB.4506.1
ME_6744	T1_PB.10154.1|N1_PB.9241.1|T2_PB.11448.1
ME_6459	T1_PB.452.1|N1_PB.368.2|T2_PB.462.2
ME_8323	T1_PB.3647.4|T2_PB.4085.5
ME_2355	T1_PB.1106.1|T2_PB.1255.3
ME_5036	T1_PB.6747.4|N1_PB.6118.6|T2_PB.7606.5
ME_5715	T1_PB.4082.3|T2_PB.4596.1
ME_4831	T1_PB.10495.6|T2_PB.11867.4|N2_PB.8381.5
ME_131	T1_PB.1844.2|T2_PB.2088.2
ME_6179	T1_PB.4587.1|T2_PB.5157.1
ME_6534	T1_PB.1559.2|N1_PB.1375.1|T2_PB.1773.1
ME_754	T1_PB.7557.1|T2_PB.8539.3|N2_PB.6008.3
ME_6710	T1_PB.4234.3|N1_PB.3816.3|T2_PB.4761.4|T2_PB.4761.5|N2_PB.3391.6|N1_PB.3816.4|T2_PB.4761.6
ME_615	T1_PB.1612.4|N1_PB.1430.1|T2_PB.1836.8|N2_PB.1275.4
ME_1322	T1_PB.8939.3|T2_PB.10071.4
ME_4615	T1_PB.1839.2|N1_PB.1634.5|T2_PB.2076.3|N2_PB.1448.3
ME_5672	T1_PB.2585.4|T2_PB.2921.2|T2_PB.2921.5|N2_PB.2085.3
ME_1775	T1_PB.8819.1|T2_PB.9931.1
ME_6757	T1_PB.8941.1|N1_PB.8112.1|T2_PB.10073.1
ME_482	T1_PB.483.4|T2_PB.505.4
ME_5465	T1_PB.2589.1|T2_PB.2924.1
ME_684	T1_PB.9066.2|N1_PB.8223.2|T2_PB.10205.1|N2_PB.7174.3
ME_2364	T1_PB.1195.1|T2_PB.1365.1
ME_2171	T1_PB.748.1|T2_PB.837.1|N2_PB.576.1
ME_1561	T1_PB.10160.1|N1_PB.9250.1|T2_PB.11458.1|N2_PB.8097.1
ME_9555	T1_PB.2644.2|N1_PB.2384.1|T2_PB.2981.2|N2_PB.2131.3
ME_350	T1_PB.873.11|N1_PB.746.2|T2_PB.982.8|N2_PB.674.1
ME_8247	T1_PB.9890.1|T2_PB.11149.2
ME_9368	T1_PB.1341.5|N1_PB.1195.3|T2_PB.1548.4|N2_PB.1071.1
ME_8008	T1_PB.5411.1|T2_PB.6058.2
ME_7732	T1_PB.4445.4|T2_PB.5004.3
ME_7103	T1_PB.5121.2|N1_PB.4604.2|T2_PB.5753.2|N2_PB.4055.2
ME_2302	T1_PB.2322.2|N1_PB.2072.2|T2_PB.2621.3|N2_PB.1841.2
ME_7883	T1_PB.868.1|N1_PB.744.1|T2_PB.977.1
ME_4980	T1_PB.1257.1|T1_PB.1257.2|N1_PB.1118.2|T2_PB.1440.3|N2_PB.998.2
ME_4298	T1_PB.5329.1|T2_PB.5969.1
ME_10138	T1_PB.7183.1|T2_PB.8116.1
ME_5958	T1_PB.6695.1|T2_PB.7555.1|N2_PB.5293.1
ME_8568	T1_PB.1983.1|N1_PB.1772.2|T2_PB.2238.1|N2_PB.1572.1
ME_3576	T1_PB.6106.2|N1_PB.5525.1|T2_PB.6881.2|N2_PB.4817.2
ME_911	T1_PB.4694.5|T2_PB.5269.1
ME_5473	T1_PB.4905.1|N1_PB.4422.1|T2_PB.5520.1|N2_PB.3902.3
ME_8528	T1_PB.1545.2|N1_PB.1361.4|T2_PB.1751.2|N2_PB.1220.2
ME_5420	T1_PB.8963.1|T2_PB.10092.4
ME_9373	T1_PB.2678.1|T2_PB.3024.2|N2_PB.2155.1
ME_7384	T1_PB.566.2|N1_PB.477.4|T2_PB.607.4|N2_PB.418.2
ME_5533	T1_PB.4169.3|T2_PB.4689.1
ME_2958	T1_PB.2908.6|T2_PB.3290.2
ME_1056	T1_PB.4804.1|T2_PB.5408.1
ME_6062	T1_PB.1358.1|T2_PB.1565.1
ME_8072	T1_PB.3594.2|T2_PB.4017.2
ME_8673	T1_PB.448.1|T2_PB.456.1|N2_PB.315.1
ME_7314	T1_PB.9707.1|N1_PB.8801.1|T2_PB.10925.2
ME_1691	T1_PB.83.4|T2_PB.74.2
ME_4175	T1_PB.6283.2|N1_PB.5716.3|T2_PB.7106.5
ME_742	T1_PB.6778.1|T2_PB.7638.2
ME_3967	T1_PB.3719.3|N1_PB.3364.3|T2_PB.4178.2|N2_PB.2987.3
ME_3569	T1_PB.419.2|T2_PB.419.1
ME_1301	T1_PB.10341.2|T2_PB.11673.3
ME_4949	T1_PB.9695.3|T2_PB.10914.5|N2_PB.7695.2
ME_1895	T1_PB.904.4|T2_PB.1022.1
ME_5317	T1_PB.4041.4|T2_PB.4554.4|N2_PB.3247.1
ME_416	T1_PB.2924.1|N1_PB.2663.1|T2_PB.3300.2|N2_PB.2337.6
ME_7891	T1_PB.3073.2|T2_PB.3445.2
ME_3772	T1_PB.9469.3|T2_PB.10668.2
ME_9479	T1_PB.10296.3|T2_PB.11628.1
ME_3072	T1_PB.9156.1|T2_PB.10300.4|N2_PB.7244.2
ME_3242	T1_PB.873.12|T2_PB.982.7|N2_PB.674.2
ME_3942	T1_PB.776.4|N1_PB.666.1|T2_PB.867.2|N2_PB.596.7
ME_1952	T1_PB.2321.3|N1_PB.2071.1|T2_PB.2620.3|N2_PB.1840.1
ME_253	T1_PB.4334.1|T2_PB.4881.1
ME_9406	T1_PB.10542.1|T2_PB.11921.3
ME_2628	T1_PB.4093.2|N1_PB.3690.2|T2_PB.4611.1
ME_5581	T1_PB.5785.1|T2_PB.6509.1
ME_9863	T1_PB.776.1|T2_PB.867.4
ME_9068	T1_PB.8811.1|T2_PB.9925.1
ME_4779	T1_PB.11386.2|T2_PB.12872.3
ME_2014	T1_PB.5482.1|T2_PB.6139.2
ME_5129	T1_PB.6215.6|N1_PB.5626.3|T2_PB.7002.4
ME_8697	T1_PB.7959.1|T2_PB.8965.1
ME_1117	T1_PB.7561.2|N1_PB.6865.3|T2_PB.8549.3
ME_1243	T1_PB.7603.1|N1_PB.6901.2|T2_PB.8583.1|N2_PB.6040.2
ME_2685	T1_PB.9820.1|T2_PB.11064.1|N2_PB.7795.1
ME_1277	T1_PB.7064.2|T2_PB.7979.2
ME_1815	T1_PB.3876.3|N1_PB.3495.1|T2_PB.4360.1|N2_PB.3099.1
ME_7143	T1_PB.3177.3|T2_PB.3554.1
ME_3416	T1_PB.36.3|T2_PB.32.5|N2_PB.19.3
ME_5610	T1_PB.1319.1|T2_PB.1522.1
ME_8582	T1_PB.3376.1|T2_PB.3787.3
ME_5091	T1_PB.7141.2|T2_PB.8067.1
ME_7493	T1_PB.4745.1|T2_PB.5333.1|N2_PB.3772.1
ME_462	T1_PB.2321.4|T2_PB.2620.4|N2_PB.1840.2
ME_2268	T1_PB.4798.1|T2_PB.5400.3
ME_395	T1_PB.4866.1|T2_PB.5473.1
ME_7336	T1_PB.5579.3|N1_PB.4994.1|T2_PB.6245.4|N2_PB.4376.4
ME_7015	T1_PB.65.2|T2_PB.57.1
ME_3949	T1_PB.973.2|T2_PB.1090.2
ME_2968	T1_PB.22.5|T2_PB.22.1
ME_1987	T1_PB.9066.1|N1_PB.8223.1|T2_PB.10205.3|N2_PB.7174.1
ME_4818	T1_PB.5544.1|N1_PB.4965.1|T2_PB.6210.1
ME_9707	T1_PB.4286.2|T2_PB.4826.1|N2_PB.3429.1
ME_2560	T1_PB.2238.2|T2_PB.2532.6
ME_1643	T1_PB.8924.2|N1_PB.8092.2|T2_PB.10055.1
ME_4479	T1_PB.1609.2|T2_PB.1832.4
ME_7276	T1_PB.5266.2|N1_PB.4715.2|T2_PB.5907.1
ME_5966	T1_PB.3749.1|T2_PB.4212.3
ME_2938	T1_PB.3102.2|N1_PB.2833.1|T2_PB.3489.1|N2_PB.2475.1
ME_9402	T1_PB.36.1|T2_PB.32.4
ME_5429	T1_PB.1650.2|T2_PB.1871.3
ME_7241	T1_PB.8100.1|T2_PB.9110.1
ME_3794	T1_PB.5802.1|T2_PB.6537.1
ME_5039	T1_PB.5536.1|T2_PB.6200.2
ME_3375	T1_PB.8915.2|T2_PB.10042.3
ME_8199	T1_PB.5258.1|N1_PB.4710.1|T2_PB.5891.1
ME_3675	T1_PB.3501.6|T2_PB.3913.3
ME_5833	T1_PB.6190.4|N1_PB.5604.3|T2_PB.6978.12|N2_PB.4882.10
ME_1515	T1_PB.1106.3|T2_PB.1255.2
ME_5861	T1_PB.4429.1|T2_PB.4985.2
ME_10081	T1_PB.8745.1|N1_PB.7916.1|T2_PB.9847.2|N2_PB.6913.2
ME_8747	T1_PB.9434.2|T2_PB.10636.2
ME_1121	T1_PB.1116.1|T2_PB.1264.1
ME_5823	T1_PB.629.2|N1_PB.531.3|T2_PB.682.1|N2_PB.480.2
ME_6285	T1_PB.2538.2|T2_PB.2871.1
ME_5373	T1_PB.1422.6|T2_PB.1639.6
ME_9226	T1_PB.9168.3|T2_PB.10312.3
ME_6350	T1_PB.3146.5|N1_PB.2864.4|T2_PB.3528.5
ME_9594	T1_PB.1214.2|T2_PB.1386.1
ME_4647	T1_PB.1348.1|N1_PB.1201.1|T2_PB.1557.3|N2_PB.1075.5
ME_8079	T1_PB.990.7|N1_PB.862.9|T2_PB.1111.6|N2_PB.779.11
ME_2363	T1_PB.345.4|T2_PB.338.3
ME_3181	T1_PB.8422.1|T2_PB.9467.3
ME_1821	T1_PB.4180.2|T2_PB.4699.1
ME_4160	T1_PB.4920.2|T2_PB.5533.1
ME_1639	T1_PB.7976.5|N1_PB.7219.3|T2_PB.8985.3
ME_4072	T1_PB.547.2|T2_PB.577.2
ME_1813	T1_PB.10072.11|T2_PB.11371.14
ME_173	T1_PB.2893.3|T2_PB.3267.3
ME_10190	T1_PB.1058.1|T2_PB.1189.1
ME_6572	T1_PB.4006.1|N1_PB.3621.1|T2_PB.4518.1
ME_807	T1_PB.2321.11|N1_PB.2071.4|T2_PB.2620.10
ME_7232	T1_PB.1745.3|N1_PB.1549.1|T2_PB.1979.3|N2_PB.1390.1
ME_2729	T1_PB.578.3|T2_PB.619.3
ME_8108	T1_PB.7557.7|T2_PB.8539.5|N2_PB.6008.5
ME_9106	T1_PB.7021.1|N1_PB.6361.2|T2_PB.7920.2|N2_PB.5567.1
ME_2467	T1_PB.6222.6|N1_PB.5634.4|T2_PB.7009.2
ME_4060	T1_PB.10869.2|T2_PB.12294.1
ME_1354	T1_PB.4108.2|T2_PB.4625.3
ME_3016	T1_PB.7433.1|T2_PB.8405.3
ME_7102	T1_PB.5121.1|T1_PB.5121.3|N1_PB.4604.1|T2_PB.5753.1|N2_PB.4055.1
ME_2172	T1_PB.9051.1|T2_PB.10193.1
ME_4887	T1_PB.9028.4|T2_PB.10167.4
ME_4109	T1_PB.9845.3|N1_PB.8939.8|T2_PB.11100.5
ME_2666	T1_PB.10986.1|N1_PB.9966.1|T2_PB.12422.2
ME_6633	T1_PB.6504.1|T2_PB.7342.3|T2_PB.7342.2|N2_PB.5145.1
ME_9337	T1_PB.3614.5|T2_PB.4051.4
ME_2341	T1_PB.6054.4|N1_PB.5475.3|T2_PB.6821.5|N2_PB.4776.1
ME_403	T1_PB.6882.1|T1_PB.6882.2|T2_PB.7761.3|T2_PB.7761.2|N2_PB.5457.3
ME_5873	T1_PB.6956.1|N1_PB.6303.8|T2_PB.7850.2|N2_PB.5518.1
ME_2264	T1_PB.8298.1|T2_PB.9320.2
ME_9193	T1_PB.2564.1|N1_PB.2316.1|T2_PB.2901.1|N2_PB.2061.1
ME_2525	T1_PB.2026.1|T2_PB.2289.3
ME_7628	T1_PB.8284.7|T2_PB.9303.4
ME_2195	T1_PB.19.2|T2_PB.20.2
ME_4112	T1_PB.9806.1|T2_PB.11045.2
ME_7165	T1_PB.8907.2|T2_PB.10036.1
ME_9242	T1_PB.289.2|T2_PB.267.2
ME_4947	T1_PB.815.1|N1_PB.697.1|T2_PB.914.3|N2_PB.634.1
ME_9784	T1_PB.5303.1|T2_PB.5944.1
ME_3591	T1_PB.1334.2|T2_PB.1539.5|N2_PB.1067.1
ME_517	T1_PB.9228.1|T2_PB.10373.1
ME_5730	T1_PB.1486.1|T2_PB.1707.1
ME_281	T1_PB.2402.2|T2_PB.2708.2
ME_8752	T1_PB.6939.1|T2_PB.7828.2
ME_9932	T1_PB.8065.2|T2_PB.9081.2
ME_7953	T1_PB.2716.3|T2_PB.3062.4|N2_PB.2181.2
ME_6192	T1_PB.781.2|T2_PB.875.1
ME_1723	T1_PB.9922.5|T2_PB.11179.4
ME_4496	T1_PB.4158.5|T2_PB.4678.3
ME_4968	T1_PB.7325.1|T2_PB.8287.2|N2_PB.5827.1
ME_2204	T1_PB.5895.1|N1_PB.5312.1|T2_PB.6632.1
ME_1638	T1_PB.3102.1|T2_PB.3489.3
ME_8297	T1_PB.11109.2|N1_PB.10072.1|T2_PB.12560.1
ME_7123	T1_PB.848.7|T2_PB.956.5|N2_PB.657.4
ME_4380	T1_PB.6520.3|T2_PB.7363.1
ME_1711	T1_PB.210.1|N1_PB.154.1|T2_PB.184.3|N2_PB.136.1
ME_6344	T1_PB.4591.1|T2_PB.5161.2
ME_5100	T1_PB.11109.1|N1_PB.10072.3|N1_PB.10072.4|T2_PB.12560.2
ME_2966	T1_PB.5119.3|N1_PB.4602.2|T2_PB.5750.2
ME_2528	T1_PB.5996.1|T2_PB.6763.2
ME_3256	T1_PB.990.8|T2_PB.1111.10
ME_4184	T1_PB.8944.1|T2_PB.10076.1
ME_351	T1_PB.6434.10|N1_PB.5843.9|T2_PB.7267.7
ME_4815	T1_PB.356.1|T2_PB.351.3
ME_4081	T1_PB.5146.1|T2_PB.5779.1
ME_5193	T1_PB.5481.5|N1_PB.4918.4|T2_PB.6138.2
ME_6496	T1_PB.8476.2|N1_PB.7655.1|T2_PB.9536.4
ME_5192	T1_PB.10278.3|N1_PB.9356.3|T2_PB.11606.3|N2_PB.8195.2
ME_9141	T1_PB.10979.2|T2_PB.12417.2|N2_PB.8736.3
ME_3490	T1_PB.6332.1|T2_PB.7149.3
ME_2562	T1_PB.10911.1|N1_PB.9897.1|T2_PB.12344.1
ME_9912	T1_PB.4764.2|N1_PB.4295.1|T2_PB.5363.1
ME_4255	T1_PB.6760.5|T2_PB.7619.1
ME_7034	T1_PB.10430.1|T2_PB.11782.1|T2_PB.11782.2
ME_6969	T1_PB.5213.1|T2_PB.5848.1
ME_587	T1_PB.1961.3|T2_PB.2218.3
ME_4490	T1_PB.2616.6|N1_PB.2363.6|T2_PB.2951.3|N2_PB.2111.3
ME_435	T1_PB.7433.3|N1_PB.6744.1|T2_PB.8405.2|N2_PB.5905.5
ME_1592	T1_PB.3077.2|T2_PB.3449.1
ME_9030	T1_PB.8236.2|N1_PB.7457.2|T2_PB.9259.1
ME_1963	T1_PB.10057.3|N1_PB.9164.5|T2_PB.11351.1
ME_7581	T1_PB.2941.2|N1_PB.2680.1|T2_PB.3324.5|N2_PB.2349.2
ME_8496	T1_PB.11229.2|T2_PB.12697.1
ME_7285	T1_PB.11270.3|N1_PB.10219.3|T2_PB.12743.2
ME_5184	T1_PB.8774.5|N1_PB.7950.7|T2_PB.9881.8
ME_7501	T1_PB.11322.4|N1_PB.10264.2|T2_PB.12798.2|N2_PB.9002.1
ME_636	T1_PB.9089.1|N1_PB.8240.1|T2_PB.10227.1|N2_PB.7194.1
ME_4	T1_PB.367.2|T2_PB.364.2|N2_PB.257.3
ME_6748	T1_PB.4628.2|T2_PB.5196.3|N2_PB.3669.1
ME_6255	T1_PB.9925.1|T2_PB.11184.1
ME_597	T1_PB.9616.2|N1_PB.8715.1|T2_PB.10826.2|N2_PB.7629.2
ME_3544	T1_PB.6162.8|T2_PB.6955.12
ME_1969	T1_PB.6458.1|T2_PB.7299.2
ME_6361	T1_PB.10483.3|T2_PB.11852.3
ME_10043	T1_PB.9950.1|N1_PB.9052.1|T2_PB.11217.1|N2_PB.7909.1
ME_8334	T1_PB.7469.3|T2_PB.8447.3
ME_5577	T1_PB.249.3|T2_PB.223.2
ME_10093	T1_PB.5887.1|T2_PB.6625.1
ME_6086	T1_PB.4317.1|T2_PB.4861.6
ME_3662	T1_PB.9816.1|N1_PB.8902.1|T2_PB.11059.1|N2_PB.7793.1
ME_8167	T1_PB.2644.3|N1_PB.2384.4|T2_PB.2981.1|N2_PB.2131.1
ME_8560	T1_PB.9941.4|N1_PB.9043.1|T2_PB.11204.5
ME_9117	T1_PB.7942.1|T2_PB.8948.2
ME_4518	T1_PB.6087.1|N1_PB.5507.1|T2_PB.6857.2
ME_6927	T1_PB.10905.2|N1_PB.9893.2|T2_PB.12337.1|N2_PB.8691.1
ME_7255	T1_PB.11011.2|N1_PB.9987.1|T2_PB.12451.3
ME_8818	T1_PB.6765.1|T2_PB.7625.1
ME_4397	T1_PB.7324.1|N1_PB.6648.1|T2_PB.8286.1
ME_1474	T1_PB.7427.2|N1_PB.6734.2|T2_PB.8399.1
ME_5007	T1_PB.5866.1|T2_PB.6606.3
ME_6749	T1_PB.4628.4|T2_PB.5196.5
ME_9630	T1_PB.8238.6|T2_PB.9261.6
ME_9600	T1_PB.10234.1|N1_PB.9315.2|T2_PB.11555.1|N2_PB.8154.2
ME_3880	T1_PB.8992.2|T2_PB.10124.1
ME_892	T1_PB.1094.8|N1_PB.969.1|T2_PB.1232.1
ME_7699	T1_PB.4921.3|T2_PB.5534.2
ME_4594	T1_PB.7168.3|T2_PB.8100.17
ME_5323	T1_PB.67.2|N1_PB.49.5|T2_PB.58.2|N2_PB.42.4
ME_5632	T1_PB.10788.2|T1_PB.10788.5|N1_PB.9781.2|N1_PB.9781.3|T2_PB.12205.1|T2_PB.12205.2|N2_PB.8605.1|N2_PB.8605.3|T1_PB.10788.6
ME_9965	T1_PB.1860.1|N1_PB.1657.1|T2_PB.2110.4
ME_9491	T1_PB.4006.2
ME_4439	T1_PB.11011.1
ME_7179	T1_PB.2721.1
ME_156	T1_PB.7823.1
ME_9375	T1_PB.6358.1
ME_9039	T1_PB.3210.2
ME_8823	T1_PB.4763.1
ME_3113	T1_PB.8148.1
ME_6820	T1_PB.834.1
ME_6909	T1_PB.5700.2
ME_4324	T1_PB.10639.1
ME_5756	T1_PB.2426.2
ME_3693	T1_PB.2643.1
ME_6686	T1_PB.5235.2
ME_1502	T1_PB.3182.2
ME_8688	T1_PB.5574.4
ME_85	T1_PB.6467.1
ME_8812	T1_PB.2913.1
ME_6883	T1_PB.702.1
ME_2401	T1_PB.4340.1
ME_9671	T1_PB.9180.1
ME_4744	T1_PB.5521.1
ME_5105	T1_PB.4628.3
ME_9061	T1_PB.3535.1
ME_2287	T1_PB.3647.2
ME_9070	T1_PB.9788.2
ME_9855	T1_PB.4437.1
ME_7881	T1_PB.2126.1
ME_8643	T1_PB.3314.4
ME_9781	T1_PB.3843.4
ME_286	T1_PB.5972.1
ME_5986	T1_PB.10264.1|N1_PB.9345.3
ME_10092	T1_PB.4327.4
ME_7604	T1_PB.6899.1
ME_8350	T1_PB.1992.3
ME_6010	T1_PB.8972.5|N1_PB.8135.3
ME_5154	T1_PB.9065.3
ME_6984	T1_PB.11291.1
ME_3077	T1_PB.9879.6|N1_PB.8968.2
ME_7411	T1_PB.6213.1
ME_2430	T1_PB.648.1
ME_3182	T1_PB.4245.1
ME_9431	T1_PB.5416.1
ME_1042	T1_PB.5843.1
ME_4796	T1_PB.777.5
ME_9604	T1_PB.1074.2
ME_6847	T1_PB.5300.5|N2_PB.4173.4
ME_6017	T1_PB.9908.1
ME_9099	T1_PB.2103.3
ME_2	T1_PB.7700.1
ME_7452	T1_PB.5132.1
ME_3736	T1_PB.8970.1
ME_9915	T1_PB.10264.4
ME_6506	T1_PB.10566.1
ME_9850	T1_PB.6513.3
ME_7785	T1_PB.2103.4
ME_5038	T1_PB.7815.1
ME_2192	T1_PB.3174.3
ME_6214	T1_PB.10514.2
ME_8605	T1_PB.530.1
ME_2547	T1_PB.4455.10
ME_5172	T1_PB.10740.1
ME_5948	T1_PB.3114.3
ME_5862	T1_PB.5931.1
ME_7342	T1_PB.7163.1
ME_934	T1_PB.189.1
ME_4034	T1_PB.3994.2|N2_PB.3205.1
ME_868	T1_PB.3106.4
ME_1671	T1_PB.2240.4
ME_3647	T1_PB.10640.1
ME_3800	T1_PB.5900.3
ME_262	T1_PB.2221.1
ME_1743	T1_PB.1627.1
ME_6951	T1_PB.10015.3
ME_7363	T1_PB.7208.3
ME_2832	T1_PB.5145.2
ME_8054	T1_PB.9265.2
ME_4783	T1_PB.3833.2
ME_781	T1_PB.6529.1
ME_2019	T1_PB.4886.1
ME_5712	T1_PB.1714.2
ME_8910	T1_PB.4555.2
ME_5992	T1_PB.3744.2
ME_5585	T1_PB.7228.4
ME_1285	T1_PB.6215.2|N1_PB.5626.6
ME_9500	T1_PB.10880.1|N1_PB.9865.1
ME_9992	T1_PB.8023.2
ME_9211	T1_PB.4291.2
ME_4894	T1_PB.1173.2
ME_6094	T1_PB.4201.1
ME_3502	T1_PB.823.1
ME_4497	T1_PB.8623.1
ME_3032	T1_PB.918.1
ME_2103	T1_PB.1331.4
ME_4232	T1_PB.1173.1
ME_3568	T1_PB.8611.2
ME_9441	T1_PB.8155.1
ME_3388	T1_PB.5937.2
ME_3788	T1_PB.1617.1
ME_6492	T1_PB.3224.1
ME_979	T1_PB.9139.3
ME_6567	T1_PB.8486.7
ME_3811	T1_PB.4041.3
ME_6461	T1_PB.10486.1
ME_1457	T1_PB.9995.3
ME_5447	T1_PB.2084.2
ME_656	T1_PB.8781.1
ME_2345	T1_PB.7577.1
ME_4533	T1_PB.3501.2
ME_2043	T1_PB.3793.1
ME_36	T1_PB.8486.10
ME_5692	T1_PB.6366.2
ME_3154	T1_PB.939.6
ME_2475	T1_PB.6216.4
ME_9871	T1_PB.7627.1
ME_743	T1_PB.6436.1
ME_9528	T1_PB.3257.1
ME_9182	T1_PB.5468.1
ME_4665	T1_PB.6444.1
ME_9132	T1_PB.2022.4
ME_1284	T1_PB.6908.1
ME_217	T1_PB.145.2
ME_293	T1_PB.5742.2
ME_6825	T1_PB.9017.5
ME_2030	T1_PB.3501.4
ME_5450	T1_PB.4766.2
ME_7388	T1_PB.7188.1
ME_6208	T1_PB.5306.4
ME_1608	T1_PB.4750.2
ME_3225	T1_PB.8774.6
ME_1399	T1_PB.8412.1
ME_8296	T1_PB.1223.5
ME_57	T1_PB.4073.5
ME_1112	T1_PB.3600.2
ME_3608	T1_PB.3056.3
ME_2631	T1_PB.7297.2
ME_3933	T1_PB.803.2
ME_3509	T1_PB.1433.1
ME_7270	T1_PB.4349.1
ME_7847	T1_PB.566.1
ME_1019	T1_PB.8886.3|N2_PB.7040.3
ME_8109	T1_PB.1377.1
ME_8761	T1_PB.10388.2
ME_7039	T1_PB.2321.10|N2_PB.1840.4|N2_PB.1840.5
ME_6853	T1_PB.3022.1
ME_2050	T1_PB.859.1
ME_9081	T1_PB.1908.1
ME_3619	T1_PB.990.9
ME_10180	T1_PB.6437.2
ME_809	T1_PB.10075.1|N2_PB.8030.1
ME_1887	T1_PB.11159.2
ME_9115	T1_PB.1501.4
ME_6238	T1_PB.2282.2
ME_446	T1_PB.9527.2|N1_PB.8624.2
ME_3669	T1_PB.6996.1
ME_1179	T1_PB.2238.1
ME_7954	T1_PB.8152.2|N2_PB.6436.1
ME_5307	T1_PB.5542.5
ME_7681	T1_PB.6245.4
ME_5243	T1_PB.6366.1
ME_8482	T1_PB.9950.2
ME_788	T1_PB.5524.1
ME_4972	T1_PB.7375.1
ME_5195	T1_PB.3886.3
ME_1012	T1_PB.1810.2
ME_8168	T1_PB.4722.3
ME_9882	T1_PB.1610.1
ME_3099	T1_PB.2388.1
ME_6203	T1_PB.3210.1
ME_2593	T1_PB.8280.1
ME_1165	T1_PB.4802.2
ME_9636	T1_PB.7844.1
ME_7931	T1_PB.6949.1
ME_551	T1_PB.4037.2
ME_9372	T1_PB.2678.2
ME_10151	T1_PB.10821.1
ME_5685	T1_PB.5522.1
ME_716	T1_PB.8967.3
ME_562	T1_PB.6962.1
ME_2114	T1_PB.5447.1
ME_1872	T1_PB.9719.1
ME_7491	T1_PB.11049.2
ME_409	T1_PB.7200.5
ME_2854	T1_PB.3235.2
ME_9199	T1_PB.288.2
ME_5253	T1_PB.2930.1
ME_6855	T1_PB.1062.2|N1_PB.937.3
ME_2334	T1_PB.1306.2
ME_268	T1_PB.2216.1
ME_9747	T1_PB.2906.10
ME_2242	T1_PB.11109.5
ME_6043	T1_PB.159.3
ME_3690	T1_PB.1612.5
ME_891	T1_PB.5720.1
ME_6110	T1_PB.2616.4
ME_2939	T1_PB.2491.1
ME_5321	T1_PB.7298.2
ME_7862	T1_PB.9833.1
ME_4136	T1_PB.5414.2
ME_380	T1_PB.5342.1
ME_2867	T1_PB.2380.2
ME_740	T1_PB.9555.2
ME_6786	T1_PB.750.2
ME_4280	T1_PB.8499.1
ME_6939	T1_PB.11109.4
ME_3347	T1_PB.67.3
ME_704	T1_PB.4859.2
ME_7231	T1_PB.3078.7
ME_8368	T1_PB.858.1
ME_1208	T1_PB.5482.4
ME_6946	T1_PB.9404.4|N2_PB.7449.4
ME_6376	T1_PB.10384.1
ME_4603	T1_PB.6496.5
ME_8449	T1_PB.601.1
ME_8541	T1_PB.3987.2
ME_3451	T1_PB.7741.7
ME_2124	T1_PB.2321.9
ME_5527	T1_PB.8590.1
ME_6722	T1_PB.3133.3
ME_3658	T1_PB.4511.1
ME_9923	T1_PB.10654.2
ME_1620	T1_PB.5789.1
ME_8654	T1_PB.11317.2
ME_3145	T1_PB.3359.2
ME_5022	T1_PB.7190.1
ME_8220	T1_PB.809.4
ME_7668	T1_PB.9017.2
ME_10161	T1_PB.3309.2
ME_2452	T1_PB.6634.4|N1_PB.6030.2|N2_PB.5243.4
ME_8471	T1_PB.8532.8
ME_4198	T1_PB.6761.1
ME_3892	T1_PB.6769.2
ME_917	T1_PB.9393.10
ME_7262	T1_PB.7116.2
ME_130	T1_PB.11161.1
ME_2122	T1_PB.6207.1
ME_5271	T1_PB.3402.1
ME_5031	T1_PB.5846.2
ME_320	T1_PB.4905.7
ME_9126	T1_PB.9864.1
ME_4827	T1_PB.4493.1
ME_6542	T1_PB.4858.1
ME_6157	T1_PB.11455.1
ME_2521	T1_PB.7408.1
ME_174	T1_PB.5439.1
ME_1424	T1_PB.353.1
ME_2574	T1_PB.1341.3
ME_5571	T1_PB.319.1
ME_5294	T1_PB.1334.1
ME_117	T1_PB.5465.1
ME_4415	T1_PB.10535.1
ME_1563	T1_PB.6163.4
ME_5928	T1_PB.1088.6
ME_8671	T1_PB.2003.3
ME_1272	T1_PB.5193.2
ME_397	T1_PB.9732.7
ME_2657	T1_PB.5329.2|N2_PB.4190.2
ME_6365	T1_PB.4606.1
ME_3606	T1_PB.2679.2
ME_336	T1_PB.6647.1
ME_5008	T1_PB.4572.6|N2_PB.3631.3
ME_7648	T1_PB.9343.3|N2_PB.7391.1
ME_3481	T1_PB.8834.1
ME_6949	T1_PB.9960.1
ME_2892	T1_PB.1151.6
ME_6242	T1_PB.10582.1
ME_8020	T1_PB.2321.5
ME_8035	T1_PB.2401.1
ME_7871	T1_PB.3457.2
ME_7655	T1_PB.6046.2
ME_1758	T1_PB.1796.1
ME_5790	T1_PB.1098.1
ME_7395	T1_PB.3795.2
ME_7746	T1_PB.777.11
ME_6860	T1_PB.3885.1
ME_8698	T1_PB.1888.5
ME_5667	T1_PB.4864.2
ME_3479	T1_PB.10496.1
ME_6669	T1_PB.5143.3
ME_4675	T1_PB.5256.2
ME_7138	T1_PB.8463.2
ME_1079	T1_PB.2243.2
ME_493	T1_PB.8473.2
ME_276	T1_PB.2444.1
ME_540	T1_PB.6433.1
ME_8316	T1_PB.5262.1
ME_8681	T1_PB.10555.2
ME_6137	T1_PB.1181.3
ME_8413	T1_PB.7421.1
ME_3051	T1_PB.6957.1
ME_9268	T1_PB.3608.3
ME_1587	T1_PB.4393.4
ME_1222	T1_PB.2528.1
ME_8759	T1_PB.8684.1
ME_3155	T1_PB.4465.1
ME_3625	T1_PB.5553.2
ME_5822	T1_PB.9582.1
ME_1403	T1_PB.1850.1
ME_4559	T1_PB.3599.4
ME_4139	T1_PB.7303.2
ME_3271	T1_PB.7240.1
ME_4995	T1_PB.7155.4
ME_8664	T1_PB.2258.3
ME_6929	T1_PB.7440.1|N1_PB.6751.2
ME_7242	T1_PB.1711.5
ME_6455	T1_PB.301.1
ME_7353	T1_PB.7233.1
ME_3250	T1_PB.8673.1
ME_5910	T1_PB.4255.2
ME_5013	T1_PB.1919.1
ME_1715	T1_PB.4660.2
ME_4339	T1_PB.4628.6|N1_PB.4172.6
ME_4942	T1_PB.6577.2|N2_PB.5199.2
ME_8198	T1_PB.6134.4
ME_6221	T1_PB.2814.3
ME_2629	T1_PB.6746.1
ME_771	T1_PB.3023.1
ME_308	T1_PB.8573.2|T1_PB.8573.1|N1_PB.7737.1
ME_9620	T1_PB.5172.1
ME_6475	T1_PB.7339.1
ME_310	T1_PB.11168.1
ME_1961	T1_PB.4936.3
ME_9686	T1_PB.4667.1
ME_596	T1_PB.7035.4
ME_5223	T1_PB.3818.2
ME_5942	T1_PB.9638.1
ME_5709	T1_PB.8594.2
ME_4049	T1_PB.765.2
ME_3863	T1_PB.8418.1
ME_6586	T1_PB.9115.1
ME_6624	T1_PB.7296.1
ME_4299	T1_PB.3151.3
ME_1861	T1_PB.10924.1
ME_6395	T1_PB.11311.1
ME_6286	T1_PB.10665.1
ME_93	T1_PB.930.6
ME_3849	T1_PB.9812.2
ME_3259	T1_PB.8836.3|N1_PB.8016.2
ME_5656	T1_PB.7171.3
ME_1787	T1_PB.6479.1
ME_619	T1_PB.11030.1
ME_2549	T1_PB.9239.1
ME_2974	T1_PB.2194.7
ME_2610	T1_PB.10553.1
ME_4649	T1_PB.2875.2|N1_PB.2615.2
ME_9700	T1_PB.10616.4
ME_39	T1_PB.5910.4
ME_2864	T1_PB.1620.1
ME_7751	T1_PB.1164.2|N1_PB.1042.1
ME_8352	T1_PB.4740.3
ME_6874	T1_PB.3732.1
ME_1916	T1_PB.9557.1
ME_3152	T1_PB.2855.1|N2_PB.2282.2
ME_9283	T1_PB.1610.3
ME_7787	T1_PB.11025.2
ME_5218	T1_PB.1959.3
ME_4155	T1_PB.9158.3
ME_1998	T1_PB.10495.1|N1_PB.9550.6|N2_PB.8381.4
ME_190	T1_PB.5766.1
ME_2385	T1_PB.6236.1
ME_2703	T1_PB.5858.2
ME_8379	T1_PB.7053.1
ME_6298	T1_PB.5718.1
ME_3885	T1_PB.1705.1
ME_8411	T1_PB.11453.1
ME_9049	T1_PB.2029.2|N1_PB.1818.1
ME_6920	T1_PB.840.3
ME_5211	T1_PB.9402.2|N2_PB.7447.2
ME_9681	T1_PB.1215.2
ME_1238	T1_PB.1205.1
ME_5246	T1_PB.1125.2
ME_995	T1_PB.6036.2
ME_9088	T1_PB.1698.3
ME_4491	T1_PB.2032.1
ME_6881	T1_PB.8476.9
ME_6183	T1_PB.8779.2
ME_5614	T1_PB.11335.2
ME_47	T1_PB.11383.1
ME_1175	T1_PB.2781.2
ME_5602	T1_PB.4609.1
ME_9595	T1_PB.5994.1
ME_353	T1_PB.1957.2|N2_PB.1550.1
ME_3111	T1_PB.9648.5
ME_8603	T1_PB.4249.3
ME_4531	T1_PB.7423.2
ME_5686	T1_PB.1880.1
ME_9716	T1_PB.118.1
ME_1264	T1_PB.11461.1
ME_9941	T1_PB.781.4
ME_6597	T1_PB.4566.3
ME_9656	T1_PB.1019.1
ME_9161	T1_PB.1855.2
ME_1734	T1_PB.3844.3
ME_5722	T1_PB.7931.2
ME_2659	T1_PB.2876.1
ME_5160	T1_PB.10356.3
ME_3263	T1_PB.10229.1|N2_PB.8153.1
ME_6588	T1_PB.1500.1
ME_9260	T1_PB.6786.2
ME_6012	T1_PB.4873.3
ME_345	T1_PB.1391.1
ME_1471	T1_PB.9618.1
ME_6653	T1_PB.8396.3
ME_8078	T1_PB.2531.2
ME_3748	T1_PB.8813.2
ME_8939	T1_PB.7663.2
ME_4754	T1_PB.3449.4
ME_6765	T1_PB.7141.4
ME_5695	T1_PB.2854.5
ME_4326	T1_PB.3307.1
ME_5637	T1_PB.9739.3
ME_4746	T1_PB.4340.2
ME_6480	T1_PB.4293.1|N1_PB.3878.2
ME_9666	T1_PB.904.1
ME_2625	T1_PB.4334.2|N1_PB.3917.1
ME_3412	T1_PB.801.2|N1_PB.684.1
ME_5305	T1_PB.1310.2
ME_7539	T1_PB.3503.1
ME_4242	T1_PB.8225.1
ME_147	T1_PB.301.2
ME_7851	T1_PB.345.3
ME_5746	T1_PB.6646.4
ME_954	T1_PB.5701.1
ME_290	T1_PB.432.5
ME_5011	T1_PB.3734.1
ME_9309	T1_PB.983.7
ME_7302	T1_PB.2683.2
ME_3095	T1_PB.5724.10
ME_9015	T1_PB.4236.2
ME_5118	T1_PB.7916.1
ME_8921	T1_PB.7373.3
ME_9498	T1_PB.7028.3
ME_516	T1_PB.6229.6
ME_2432	T1_PB.1568.1
ME_8836	T1_PB.10124.2
ME_1606	T1_PB.10649.1
ME_6845	T1_PB.6479.2
ME_3055	T1_PB.4929.1
ME_3868	T1_PB.22.6|N2_PB.13.3
ME_3384	T1_PB.6890.3
ME_7713	T1_PB.7227.1
ME_9421	T1_PB.10199.1
ME_9465	T1_PB.8732.2
ME_5969	T1_PB.8296.1
ME_10004	T1_PB.10436.2
ME_6960	T1_PB.5005.1
ME_1182	T1_PB.8174.1
ME_5641	T1_PB.8860.2
ME_9773	T1_PB.1954.1
ME_7479	T1_PB.8532.1
ME_1437	T1_PB.9394.3
ME_3331	T1_PB.7127.1
ME_832	T1_PB.10131.2
ME_1789	T1_PB.1094.3
ME_3179	T1_PB.3358.1
ME_3958	T1_PB.1414.2|N1_PB.1257.1
ME_6191	T1_PB.2900.3
ME_4547	T1_PB.873.1
ME_6993	T1_PB.8016.1
ME_9935	T1_PB.10106.1
ME_574	T1_PB.2088.4
ME_2881	T1_PB.3280.5
ME_264	T1_PB.9795.3
ME_10125	T1_PB.1693.1
ME_1951	T1_PB.3367.1
ME_8865	T1_PB.888.1
ME_8785	T1_PB.2052.1
ME_4638	T1_PB.1750.3
ME_3352	T1_PB.10143.1
ME_5298	T1_PB.10763.3|N1_PB.9760.3
ME_2511	T1_PB.1061.1
ME_4631	T1_PB.8198.2
ME_1280	T1_PB.6050.2
ME_6642	T1_PB.11254.2
ME_7664	T1_PB.2891.1
ME_7117	T1_PB.5132.2|N1_PB.4614.1
ME_4370	T1_PB.4644.3
ME_6796	T1_PB.8419.1
ME_9532	T1_PB.3783.1
ME_3023	T1_PB.2505.1
ME_7207	T1_PB.6956.2
ME_10178	T1_PB.2573.2
ME_5785	T1_PB.9342.2
ME_4903	T1_PB.187.3
ME_3017	T1_PB.4071.1
ME_2206	T1_PB.2072.1
ME_1034	T1_PB.4102.2
ME_44	T1_PB.9863.2
ME_5990	T1_PB.1066.2
ME_4213	T1_PB.4553.1
ME_3687	T1_PB.4498.1
ME_7472	T1_PB.9414.1
ME_4899	T1_PB.5145.3
ME_6019	T1_PB.9342.8
ME_843	T1_PB.3991.1
ME_6499	T1_PB.7192.2
ME_9997	T1_PB.4768.1
ME_9010	T1_PB.1062.5
ME_9544	T1_PB.9732.4
ME_3209	T1_PB.6163.3
ME_9526	T1_PB.9628.1
ME_9100	T1_PB.5742.1
ME_8319	T1_PB.3087.2
ME_7798	T1_PB.9575.2
ME_6571	T1_PB.4455.11
ME_6606	T1_PB.1306.4
ME_1371	T1_PB.10071.5
ME_6956	T1_PB.9237.1
ME_6565	T1_PB.7102.1
ME_4765	T1_PB.9623.1
ME_8797	T1_PB.5549.3
ME_2485	T1_PB.3409.1
ME_2093	T1_PB.9964.1
ME_5471	T1_PB.7410.1
ME_669	T1_PB.3880.1
ME_8730	T1_PB.3608.8
ME_1722	T1_PB.3431.1
ME_7060	T1_PB.6080.4
ME_8531	T1_PB.4299.1
ME_5348	T1_PB.10342.1
ME_6144	T1_PB.8194.4
ME_5453	T1_PB.388.1
ME_5445	T1_PB.2205.1|N1_PB.1972.1
ME_7397	T1_PB.9358.1
ME_3120	T1_PB.7015.3
ME_9610	T1_PB.2948.4
ME_694	T1_PB.858.2
ME_1470	T1_PB.10495.7
ME_2825	T1_PB.10387.1
ME_4052	T1_PB.5779.1
ME_1032	T1_PB.9880.2|N1_PB.8969.4|N2_PB.7848.3
ME_3920	T1_PB.11441.2
ME_9561	T1_PB.5093.1
ME_6836	T1_PB.4664.2|N2_PB.3699.2
ME_2728	T1_PB.8113.1
ME_3063	T1_PB.9146.1
ME_2633	T1_PB.427.1
ME_2835	T1_PB.4255.3
ME_7051	T1_PB.7854.3|N1_PB.7112.4
ME_7903	T1_PB.5362.1
ME_172	T1_PB.3082.22
ME_3219	T1_PB.6643.3|T1_PB.6643.4|N1_PB.6035.1
ME_5660	T1_PB.9342.5
ME_6807	T1_PB.8307.2
ME_1273	T1_PB.7243.2
ME_1234	T1_PB.7433.2
ME_4680	T1_PB.1825.1
ME_2812	T1_PB.9256.1
ME_8821	T1_PB.2321.6
ME_8501	T1_PB.8438.1
ME_1514	T1_PB.8238.4|N1_PB.7459.2
ME_8154	T1_PB.6036.1
ME_758	T1_PB.9949.1
ME_5750	T1_PB.4437.2
ME_4394	T1_PB.6332.3
ME_259	T1_PB.9480.2
ME_3758	T1_PB.11018.1
ME_4289	T1_PB.1545.1
ME_261	T1_PB.6496.6
ME_5226	T1_PB.3504.2
ME_3643	T1_PB.7113.1
ME_9502	T1_PB.8206.7
ME_9808	T1_PB.2135.1
ME_1347	T1_PB.2282.1
ME_1884	T1_PB.6406.2
ME_5699	T1_PB.1994.1
ME_2695	T1_PB.10466.1
ME_391	T1_PB.10153.4
ME_5565	T1_PB.9523.1
ME_1874	T1_PB.352.1
ME_7639	T1_PB.4876.3
ME_4958	T1_PB.8670.3
ME_128	T1_PB.9300.2
ME_6401	T1_PB.6614.3
ME_7233	T1_PB.929.5
ME_4018	T1_PB.6910.3
ME_211	T1_PB.724.2
ME_6281	T1_PB.9695.2
ME_9892	T1_PB.7558.2
ME_8355	T1_PB.5441.3
ME_2791	T1_PB.8959.4
ME_7758	T1_PB.7561.1
ME_3557	T1_PB.9063.3
ME_6058	T1_PB.7101.1
ME_9019	T1_PB.7021.2
ME_6397	T1_PB.110.1
ME_2779	T1_PB.449.1
ME_137	T1_PB.3218.3
ME_4020	T1_PB.9862.1
ME_2483	T1_PB.5799.1
ME_1073	T1_PB.5445.2
ME_4983	T1_PB.4905.11
ME_2937	T1_PB.8124.1
ME_8733	T1_PB.5903.1
ME_4908	T1_PB.10641.3
ME_4347	T1_PB.2980.1
ME_2277	T1_PB.235.2
ME_4820	T1_PB.1139.1|N1_PB.1013.1
ME_1668	T1_PB.2855.2
ME_8084	T1_PB.5046.1
ME_8474	T1_PB.9961.4|N1_PB.9065.8
ME_6033	T1_PB.8211.1
ME_4865	T1_PB.5270.2
ME_6152	T1_PB.3102.3
ME_4577	T1_PB.8782.4
ME_8763	T1_PB.5481.4
ME_4011	T1_PB.2031.1
ME_6780	T1_PB.10878.2
ME_79	T1_PB.10241.2
ME_848	T1_PB.1250.2
ME_9720	T1_PB.4455.12
ME_7860	T1_PB.3677.3
ME_10203	T1_PB.1006.1
ME_1593	T1_PB.3591.1
ME_7769	T1_PB.1645.1
ME_9148	T1_PB.9342.1
ME_2564	T1_PB.241.1
ME_1968	T1_PB.9917.4
ME_4386	T1_PB.5783.1
ME_2524	T1_PB.8108.1
ME_8490	T1_PB.7909.1
ME_8214	T1_PB.3413.2
ME_1484	T1_PB.1340.3
ME_3732	T1_PB.3109.1
ME_9573	T1_PB.1968.2
ME_5851	T1_PB.6788.4
ME_5044	T1_PB.1231.1
ME_7878	T1_PB.3744.1
ME_10197	T1_PB.8513.2
ME_6865	T1_PB.2380.4
ME_9391	T1_PB.5930.2
ME_8394	T1_PB.4327.3
ME_1864	T1_PB.3271.3
ME_9857	T1_PB.7385.2
ME_9925	T1_PB.8100.2
ME_5912	T1_PB.6860.1
ME_3712	T1_PB.7644.3
ME_51	T1_PB.7298.4
ME_6225	T1_PB.2987.1
ME_4541	T1_PB.9142.1
ME_3943	T1_PB.11362.3
ME_7347	T1_PB.6206.1
ME_7420	T1_PB.10669.1
ME_484	T1_PB.10533.2
ME_5934	T1_PB.8476.4
ME_4910	T1_PB.10433.2
ME_7081	T1_PB.10923.2
ME_8867	T1_PB.5136.2
ME_506	T1_PB.645.1
ME_6325	T1_PB.8562.5
ME_2367	T1_PB.870.1
ME_9408	T1_PB.3712.1
ME_8557	T1_PB.4455.1
ME_6367	T1_PB.8111.4
ME_7991	T1_PB.176.1
ME_2883	T1_PB.10833.1
ME_8586	T1_PB.2854.4
ME_7462	T1_PB.7455.1
ME_3746	T1_PB.11182.1
ME_928	T1_PB.2461.3
ME_7282	T1_PB.4575.1
ME_3298	T1_PB.781.3
ME_5837	T1_PB.4487.1
ME_3517	T1_PB.5485.1
ME_2382	T1_PB.5415.2|N1_PB.4862.1|N2_PB.4255.3
ME_6922	T1_PB.4343.6|N1_PB.3927.3|N2_PB.3474.1
ME_145	T1_PB.4106.2
ME_9884	T1_PB.7528.2|N2_PB.5987.2
ME_2760	T1_PB.1220.6
ME_1713	T1_PB.4625.1
ME_8513	T1_PB.6363.2
ME_2983	T1_PB.6035.4|N1_PB.5450.3
ME_7742	T1_PB.194.1
ME_10171	T1_PB.8025.1
ME_3164	T1_PB.7179.6
ME_4129	T1_PB.5226.2
ME_1577	T1_PB.11371.5
ME_364	T1_PB.7168.2
ME_9192	T1_PB.5364.1|N1_PB.4804.2
ME_3727	T1_PB.2485.4
ME_3666	T1_PB.214.2
ME_3002	T1_PB.6835.1
ME_7606	T1_PB.7531.4|N1_PB.6833.2|N2_PB.5990.1
ME_2267	T1_PB.1999.1
ME_4897	T1_PB.6497.2
ME_9727	T1_PB.4747.2
ME_8911	T1_PB.747.2
ME_7251	T1_PB.2486.2
ME_1430	T1_PB.3763.1
ME_7561	T1_PB.315.1
ME_7407	T1_PB.9931.1
ME_7789	T1_PB.10024.1
ME_1824	T1_PB.9181.3
ME_4342	T1_PB.4741.4
ME_9745	T1_PB.6283.4|N2_PB.4970.2
ME_1573	T1_PB.11124.3
ME_1224	T1_PB.2169.1
ME_4352	T1_PB.236.1
ME_443	T1_PB.1361.3
ME_9445	T1_PB.3154.8
ME_8228	T1_PB.11037.2
ME_3452	T1_PB.9956.2
ME_492	T1_PB.2565.1
ME_1170	T1_PB.1948.2
ME_652	T1_PB.3379.3
ME_8811	T1_PB.1811.2|N2_PB.1431.5
ME_8685	T1_PB.9558.3
ME_537	T1_PB.581.2
ME_1633	T1_PB.675.4
ME_9732	T1_PB.8362.4
ME_6695	T1_PB.3841.2
ME_3244	T1_PB.6861.5
ME_7195	T1_PB.3708.4
ME_10194	T1_PB.7433.4
ME_2035	T1_PB.10872.5
ME_54	T1_PB.3326.1
ME_2790	T1_PB.219.1
ME_2179	T1_PB.1590.1
ME_185	T1_PB.186.1
ME_9166	T1_PB.313.1
ME_5381	T1_PB.5676.2
ME_1395	T1_PB.2254.1
ME_5179	T1_PB.8902.1
ME_213	T1_PB.3040.5
ME_9460	T1_PB.1748.4
ME_2289	T1_PB.515.4|N1_PB.437.1
ME_7823	T1_PB.4455.2
ME_9717	T1_PB.5325.1
ME_5275	T1_PB.3067.3
ME_3615	T1_PB.2837.2
ME_747	T1_PB.7531.3
ME_5478	T1_PB.10498.10
ME_4965	T1_PB.2918.1
ME_375	T1_PB.7876.2
ME_4697	T1_PB.4812.6
ME_8381	T1_PB.1771.2
ME_2813	T1_PB.2547.9
ME_3110	T1_PB.9071.1
ME_2259	T1_PB.10677.3
ME_4001	T1_PB.3985.1
ME_163	T1_PB.11231.1
ME_7569	T1_PB.8025.3
ME_5194	T1_PB.1120.1
ME_8765	T1_PB.2679.5
ME_4536	T1_PB.1165.1
ME_10012	T1_PB.5151.2
ME_7112	T1_PB.11163.2
ME_9955	T1_PB.10662.2
ME_3025	T1_PB.10194.3
ME_3221	T1_PB.9949.3
ME_4278	T1_PB.6222.2
ME_3679	T1_PB.1802.3
ME_3333	T1_PB.5268.5
ME_203	T1_PB.3090.1|T1_PB.3090.3
ME_9085	T1_PB.5271.1
ME_5616	T1_PB.4086.2|N1_PB.3686.2|N2_PB.3283.1
ME_9111	T1_PB.3524.2
ME_6747	T1_PB.8740.2
ME_5524	T1_PB.5133.2
ME_7518	T1_PB.7943.1
ME_501	T1_PB.9437.2
ME_8630	T1_PB.939.13
ME_1661	T1_PB.4762.3|N2_PB.3792.1
ME_5885	T1_PB.9174.1
ME_3166	T1_PB.2933.3
ME_2180	T1_PB.5247.1|N1_PB.4702.1
ME_3171	T1_PB.4382.1
ME_1190	T1_PB.5900.2
ME_9	T1_PB.7594.1
ME_1001	T1_PB.3114.1
ME_4130	T1_PB.2668.1
ME_8102	T1_PB.4198.1
ME_4080	T1_PB.5405.1
ME_3340	T1_PB.7297.1
ME_7246	T1_PB.10715.1
ME_5752	T1_PB.310.1
ME_1975	T1_PB.393.3
ME_8631	T1_PB.466.1
ME_3042	T1_PB.9178.3
ME_6268	T1_PB.7923.5
ME_8637	T1_PB.6995.1
ME_4317	T1_PB.8720.1
ME_3981	T1_PB.6610.1
ME_2808	T1_PB.2327.4|N1_PB.2075.4
ME_2110	T1_PB.3858.3
ME_9360	T1_PB.10756.1
ME_6926	T1_PB.9579.3
ME_2378	T1_PB.4158.4
ME_2434	T1_PB.1527.1
ME_4329	T1_PB.8915.5
ME_2064	T1_PB.3951.1|N2_PB.3166.1
ME_4834	T1_PB.10160.4
ME_3598	T1_PB.4723.1
ME_5355	T1_PB.9240.1
ME_3041	T1_PB.9638.2
ME_2997	T1_PB.331.1
ME_9096	T1_PB.4274.3
ME_5743	T1_PB.4104.1
ME_9418	T1_PB.6891.1
ME_9286	T1_PB.7408.2
ME_6482	T1_PB.6414.2
ME_1146	T1_PB.4340.3
ME_3272	T1_PB.10962.1
ME_7284	T1_PB.8963.4
ME_4767	T1_PB.3044.1
ME_110	T1_PB.5224.2
ME_3491	T1_PB.8939.1|N1_PB.8110.4|N2_PB.7086.4
ME_6381	T1_PB.6469.3
ME_1996	T1_PB.7609.2
ME_9837	T1_PB.10098.1
ME_2220	T1_PB.6501.1
ME_8613	T1_PB.3664.1
ME_23	T1_PB.6607.1
ME_4567	T1_PB.8902.6
ME_4707	T1_PB.4688.1
ME_3697	T1_PB.10278.4
ME_7227	T1_PB.1974.3
ME_9208	T1_PB.3377.1
ME_3186	T1_PB.6987.2
ME_6843	T1_PB.10677.5
ME_5109	T1_PB.260.2
ME_2935	T1_PB.6093.2
ME_3187	T1_PB.615.1
ME_6752	T1_PB.3051.2
ME_5976	T1_PB.1225.1
ME_2700	T1_PB.1671.1
ME_8069	T1_PB.7531.1
ME_1461	T1_PB.6496.4
ME_4748	T1_PB.564.3
ME_370	T1_PB.9186.3
ME_692	T1_PB.7636.1
ME_6084	T1_PB.2470.12
ME_5843	T1_PB.183.1
ME_7368	T1_PB.10777.1
ME_7986	T1_PB.9431.1
ME_6013	T1_PB.1319.3
ME_7522	T1_PB.776.6
ME_7774	T1_PB.2886.2
ME_6525	T1_PB.873.10
ME_999	T1_PB.8952.1
ME_3862	T1_PB.10534.1
ME_3144	T1_PB.2645.2|N1_PB.2385.3
ME_6070	T1_PB.2803.2
ME_5850	T1_PB.631.1
ME_6576	T1_PB.301.3
ME_5244	T1_PB.7944.1
ME_6312	T1_PB.8719.2
ME_5491	T1_PB.1607.3
ME_5866	T1_PB.6463.3
ME_9978	T1_PB.5481.2
ME_9065	T1_PB.8963.3
ME_6599	T1_PB.1740.1
ME_9230	T1_PB.7141.3
ME_5430	T1_PB.7023.1
ME_9056	T1_PB.334.3
ME_9051	T1_PB.4189.1
ME_1228	T1_PB.9960.2
ME_8019	T1_PB.2321.2
ME_9848	T1_PB.4820.2
ME_9245	T1_PB.11182.3|N2_PB.8891.6
ME_7168	T1_PB.9786.4
ME_6897	T1_PB.2222.1
ME_8089	T1_PB.2370.1
ME_478	T1_PB.8617.1
ME_9271	T1_PB.3735.1
ME_5618	T1_PB.1612.3
ME_7157	T1_PB.9291.1
ME_533	T1_PB.11155.1
ME_9388	T1_PB.9182.1
ME_1625	T1_PB.4732.1
ME_2190	T1_PB.11102.2
ME_5759	T1_PB.3921.1
ME_2231	T1_PB.10991.2
ME_9273	T1_PB.9695.9
ME_961	T1_PB.2590.1
ME_1902	T1_PB.3901.1
ME_5189	T1_PB.7833.1
ME_7504	T1_PB.6513.1
ME_6173	T1_PB.7025.1
ME_2081	T1_PB.597.1
ME_9953	T1_PB.6542.1
ME_6009	T1_PB.8826.2
ME_8130	T1_PB.1883.1
ME_3105	T1_PB.7248.1
ME_1528	T1_PB.7726.1
ME_2115	T1_PB.3079.2
ME_7524	T1_PB.2179.1
ME_1246	T1_PB.10077.1
ME_9557	T1_PB.2470.6
ME_4486	T1_PB.5954.3
ME_7080	T1_PB.5474.2
ME_144	T1_PB.9178.1
ME_4191	T1_PB.6610.2
ME_5590	T1_PB.8042.1
ME_4579	T1_PB.483.3
ME_318	T1_PB.2120.1
ME_7599	T1_PB.5739.1
ME_5724	T1_PB.233.2
ME_3706	T1_PB.3813.1
ME_2912	T1_PB.5626.2
ME_4876	T1_PB.805.2
ME_6359	T1_PB.1189.5
ME_4260	T1_PB.2672.2
ME_5877	T1_PB.8261.3
ME_460	T1_PB.5872.1
ME_1068	T1_PB.8236.1
ME_3747	T1_PB.34.1
ME_1933	T1_PB.3617.1
ME_9481	T1_PB.5418.2
ME_9568	T1_PB.1711.1
ME_8234	T1_PB.2844.1
ME_8629	T1_PB.2896.1
ME_4464	T1_PB.49.1
ME_2293	T1_PB.6150.1
ME_9722	T1_PB.6437.1
ME_9005	T1_PB.3381.1
ME_5839	T1_PB.83.1
ME_7066	T1_PB.4344.4
ME_9624	T1_PB.3978.2
ME_9416	T1_PB.2597.5|N1_PB.2350.2|N2_PB.2093.5
ME_9396	T1_PB.866.3
ME_5802	T1_PB.5772.2
ME_8256	T1_PB.7731.1
ME_1656	T1_PB.298.1
ME_7509	T1_PB.6556.1
ME_627	T1_PB.1566.5
ME_5879	T1_PB.1692.3
ME_10199	T1_PB.10838.2
ME_6758	T1_PB.5772.1
ME_8327	T1_PB.1718.1|N1_PB.1523.1
ME_2205	T1_PB.3822.1
ME_1845	T1_PB.3210.3|N2_PB.2560.2
ME_2645	T1_PB.527.1
ME_10027	T1_PB.11390.2
ME_9927	T1_PB.977.3
ME_1260	T1_PB.9530.3
ME_927	T1_PB.1223.1
ME_6804	T1_PB.929.4
ME_2597	T1_PB.8928.1
ME_3390	T1_PB.4490.1|N2_PB.3574.1
ME_4452	T1_PB.5085.2
ME_6989	T1_PB.4491.1
ME_7391	T1_PB.8102.1
ME_10085	T1_PB.9648.6
ME_7178	T1_PB.1505.1
ME_6555	T1_PB.2248.1
ME_4607	T1_PB.7396.1
ME_3854	T1_PB.5237.4
ME_5377	T1_PB.3811.1|N1_PB.3442.1
ME_7610	T1_PB.4560.3
ME_8265	T1_PB.1545.4
ME_8132	T1_PB.2474.1
ME_6641	T1_PB.4706.2
ME_9676	T1_PB.6989.1
ME_1151	T1_PB.7852.1
ME_3991	T1_PB.4504.5
ME_5142	T1_PB.1804.2
ME_10105	T1_PB.7400.1
ME_1342	T1_PB.9084.2
ME_3536	T1_PB.1659.2
ME_1107	T1_PB.752.4
ME_242	T1_PB.10772.5
ME_6154	T1_PB.8068.1
ME_8446	T1_PB.4764.1
ME_1482	T1_PB.7149.2
ME_7091	T1_PB.2207.1
ME_2944	T1_PB.11103.1
ME_7734	T1_PB.9094.1
ME_6295	T1_PB.4161.1
ME_7173	T1_PB.6227.3
ME_6207	T1_PB.4642.1
ME_3294	T1_PB.680.2
ME_9297	T1_PB.33.2
ME_861	T1_PB.10483.2
ME_10040	T1_PB.909.2
ME_2863	T1_PB.3653.3
ME_2022	T1_PB.3535.2
ME_6345	T1_PB.321.1
ME_7811	T1_PB.5555.1
ME_67	T1_PB.4460.1
ME_9175	T1_PB.7414.2
ME_9347	T1_PB.7198.1|N1_PB.6526.1
ME_2062	T1_PB.3734.4
ME_2584	T1_PB.809.2
ME_7922	T1_PB.5801.3
ME_6372	T1_PB.6215.3
ME_2398	T1_PB.307.1
ME_9470	T1_PB.10796.3
ME_1666	T1_PB.722.2
ME_9619	T1_PB.6563.3
ME_7696	T1_PB.2907.1
ME_3317	T1_PB.5509.1
ME_2441	T1_PB.7141.1
ME_9753	T1_PB.10007.2
ME_2777	T1_PB.2453.1
ME_6283	T1_PB.5595.2
ME_62	T1_PB.2049.4
ME_5634	T1_PB.6932.2
ME_9891	T1_PB.10438.4
ME_1204	T1_PB.1545.3
ME_1768	T1_PB.10961.1
ME_5597	T1_PB.1711.3
ME_7098	T1_PB.2531.1
ME_4013	T1_PB.8364.2
ME_7567	T1_PB.2354.1
ME_8289	T1_PB.7788.3
ME_3729	T1_PB.813.2
ME_7489	T1_PB.181.1
ME_352	T1_PB.3101.3
ME_6535	T1_PB.1439.1
ME_332	T1_PB.10010.1
ME_8712	T1_PB.739.1|N1_PB.638.2
ME_6323	T1_PB.9318.1
ME_9612	T1_PB.2003.1
ME_1141	T1_PB.9626.1
ME_4816	T1_PB.7619.1
ME_1434	T1_PB.273.2
ME_7534	T1_PB.798.2
ME_9323	T1_PB.5930.1
ME_7040	T1_PB.1026.3
ME_5906	T1_PB.10202.1
ME_6038	T1_PB.10462.1
ME_1115	T1_PB.3614.2
ME_2859	T1_PB.1420.1
ME_3522	T1_PB.8661.1
ME_4381	T1_PB.6826.1
ME_4038	T1_PB.1656.1
ME_10064	T1_PB.7969.2
ME_10165	T1_PB.4728.1
ME_5219	T1_PB.10417.3
ME_10208	T1_PB.11109.3|N2_PB.8826.1
ME_2177	T1_PB.5953.1
ME_2571	T1_PB.758.1
ME_10155	T1_PB.6207.5
ME_2722	T1_PB.5456.1
ME_4202	T1_PB.10995.1
ME_8851	T1_PB.1205.3
ME_70	T1_PB.221.2
ME_8913	T1_PB.7442.2
ME_5397	T1_PB.5266.3
ME_4476	T1_PB.5059.4
ME_3822	T1_PB.4343.1
ME_5662	T1_PB.6135.4
ME_8869	T1_PB.4433.1
ME_9539	T1_PB.9732.16
ME_700	T1_PB.635.1
ME_3506	T1_PB.3435.3
ME_2108	T1_PB.4160.4
ME_9831	T1_PB.5340.1
ME_485	T1_PB.9065.4
ME_436	T1_PB.7216.3
ME_8889	T1_PB.6209.1
ME_3307	T1_PB.3315.1
ME_4503	T1_PB.10899.1
ME_8833	T1_PB.2421.3
ME_5076	T1_PB.1596.1
ME_5983	T1_PB.9879.4|N2_PB.7846.2
ME_3580	T1_PB.5240.1
ME_4359	T1_PB.3482.1
ME_6024	T1_PB.2868.1
ME_6741	T1_PB.10491.1
ME_3411	T1_PB.2127.1
ME_5548	T1_PB.11421.1
ME_7795	T1_PB.4662.1
ME_10115	T1_PB.8362.2
ME_8633	T1_PB.5554.1
ME_623	T1_PB.7142.1|N1_PB.6476.2
ME_8059	T1_PB.3549.1
ME_1785	T1_PB.1267.1
ME_5480	T1_PB.693.1
ME_3912	T1_PB.2357.1
ME_7441	T1_PB.1736.1
ME_4971	T1_PB.10445.2
ME_578	T1_PB.5602.2|N2_PB.4393.1
ME_1468	T1_PB.3518.3
ME_10175	T1_PB.2222.2
ME_6172	T1_PB.3653.1
ME_535	T1_PB.6781.1
ME_4712	T1_PB.6001.7
ME_295	T1_PB.11195.4
ME_1508	T1_PB.6260.1
ME_5531	T1_PB.2360.1
ME_158	T1_PB.2847.2
ME_3454	T1_PB.345.1|N2_PB.236.1
ME_4064	T1_PB.11186.3
ME_2582	T1_PB.2753.6
ME_7844	T1_PB.10616.1|N1_PB.9641.1|N2_PB.8452.1
ME_4214	T1_PB.7836.1
ME_1805	T1_PB.8348.1
ME_4554	T1_PB.7788.6
ME_5293	T1_PB.4602.1
ME_6180	T1_PB.6036.3|N1_PB.5452.2
ME_6917	T1_PB.9963.2
ME_9936	T1_PB.5524.3
ME_5196	T1_PB.9349.1
ME_6231	T1_PB.6162.4
ME_2619	T1_PB.3530.1
ME_5448	T1_PB.10046.1
ME_1221	T1_PB.6093.1
ME_728	T1_PB.4972.1
ME_5529	T1_PB.4266.1
ME_2829	T1_PB.8845.8
ME_6493	T1_PB.1444.2
ME_9118	T1_PB.4738.2
ME_3184	T1_PB.10827.1
ME_1931	T1_PB.10232.1
ME_1405	T1_PB.7119.3
ME_4267	T1_PB.4169.2
ME_1970	T1_PB.6700.1
ME_5994	T1_PB.10638.2|N1_PB.9659.5|N2_PB.8473.1
ME_9975	T1_PB.5886.1|N2_PB.4617.1
ME_5133	T1_PB.7884.1
ME_6789	T1_PB.7920.1
ME_9797	T1_PB.4838.1
ME_5344	T1_PB.9466.5
ME_4114	T1_PB.5450.2
ME_9525	T1_PB.3973.2
ME_1728	T1_PB.10072.9|N2_PB.8026.6
ME_7216	T1_PB.9536.2
ME_6581	T1_PB.9637.2
ME_2637	T1_PB.3956.8
ME_2413	T1_PB.7598.1
ME_7737	T1_PB.1964.1
ME_665	T1_PB.7824.2
ME_9652	T1_PB.10459.1
ME_8943	T1_PB.7166.2
ME_7674	T1_PB.2132.2
ME_1698	T1_PB.5180.1
ME_5888	T1_PB.4724.1
ME_1820	T1_PB.686.1
ME_1316	T1_PB.6500.2
ME_9045	T1_PB.960.2
ME_522	T1_PB.3876.2|N1_PB.3495.2
ME_6471	T1_PB.7484.2
ME_8357	T1_PB.2028.2
ME_5174	T1_PB.5098.1
ME_9222	T1_PB.1467.3
ME_6141	T1_PB.223.2
ME_2860	T1_PB.10033.1
ME_7992	T1_PB.4155.2
ME_6545	T1_PB.8712.2|N1_PB.7878.2
ME_8375	T1_PB.9818.1
ME_2615	T1_PB.1194.1
ME_5974	T1_PB.1099.1
ME_5733	T1_PB.8523.4
ME_1590	T1_PB.5399.1
ME_9719	T1_PB.4149.1
ME_6817	T1_PB.1440.1
ME_8779	T1_PB.9723.9|N1_PB.8811.12|N2_PB.7718.10
ME_9218	T1_PB.1336.1
ME_1192	T1_PB.3280.2
ME_4252	T1_PB.58.2
ME_5881	T1_PB.1151.5
ME_341	T1_PB.3049.2
ME_2678	T1_PB.3683.1
ME_531	T1_PB.6230.2
ME_2459	T1_PB.5413.1
ME_1270	T1_PB.9087.2
ME_9613	T1_PB.3804.1
ME_1336	T1_PB.11169.3
ME_6690	T1_PB.7689.4
ME_601	T1_PB.6349.2
ME_8965	T1_PB.4090.2
ME_9054	T1_PB.4812.1
ME_1440	T1_PB.2380.5
ME_4741	T1_PB.5997.1
ME_9597	T1_PB.5482.5|N1_PB.4919.3
ME_4315	T1_PB.2128.2
ME_8663	T1_PB.5574.2
ME_6306	T1_PB.3449.1
ME_801	T1_PB.4158.2|N1_PB.3755.1
ME_8690	T1_PB.9890.7
ME_9551	T1_PB.4090.1|N2_PB.3286.1
ME_9943	T1_PB.6509.1
ME_6079	T1_PB.9236.2
ME_4246	T1_PB.8486.4|N1_PB.7663.2
ME_3408	T1_PB.3845.1
ME_4322	T1_PB.1264.4
ME_1326	T1_PB.11242.2
ME_6754	T1_PB.3373.4
ME_893	T1_PB.9966.6
ME_5801	T1_PB.7356.2
ME_6072	T1_PB.10957.1
ME_2084	T1_PB.1262.3
ME_6878	T1_PB.11197.1
ME_1099	T1_PB.4390.1
ME_3156	T1_PB.7598.2
ME_3098	T1_PB.7097.1
ME_5006	T1_PB.1671.3
ME_6657	T1_PB.864.1
ME_2953	T1_PB.9139.1
ME_2404	T1_PB.5424.2
ME_3699	T1_PB.6458.5
ME_3556	T1_PB.409.2
ME_3904	T1_PB.5194.3|N2_PB.4100.2
ME_9003	T1_PB.6256.2
ME_3359	T1_PB.10384.2
ME_3467	T1_PB.10496.5
ME_9958	T1_PB.9026.1
ME_4534	T1_PB.3501.5|N1_PB.3161.3|N2_PB.2790.4
ME_8077	T1_PB.10306.1
ME_6637	T1_PB.1847.2
ME_2933	T1_PB.8096.1
ME_4565	T1_PB.1319.4
ME_565	T1_PB.925.1
ME_7854	T1_PB.4399.1
ME_9749	T1_PB.9857.2
ME_8607	T1_PB.959.1
ME_5113	T1_PB.3912.2|N1_PB.3520.2
ME_10157	T1_PB.499.1|N1_PB.412.1
ME_6319	T1_PB.4467.7
ME_4466	T1_PB.8738.1
ME_4371	T1_PB.2235.3
ME_9601	T1_PB.8491.1
ME_5857	T1_PB.8105.3
ME_4755	T1_PB.5432.1
ME_6778	T1_PB.3722.3
ME_1893	T1_PB.432.2
ME_7691	T1_PB.9466.3
ME_219	T1_PB.6521.4
ME_9626	T1_PB.4396.3
ME_8142	T1_PB.480.4
ME_4934	T1_PB.6496.2
ME_2425	T1_PB.7968.2
ME_3639	T1_PB.5846.1
ME_9929	T1_PB.7271.2
ME_6519	T1_PB.5786.2
ME_385	T1_PB.990.11|N2_PB.779.9
ME_7424	T1_PB.4088.1
ME_8050	T1_PB.1717.2
ME_6871	T1_PB.1645.2
ME_9742	T1_PB.9404.5
ME_4458	T1_PB.8479.2
ME_3344	T1_PB.2129.3
ME_9579	T1_PB.2403.2
ME_4107	T1_PB.2881.1
ME_1211	T1_PB.5984.3
ME_9203	T1_PB.1944.1
ME_2532	T1_PB.3695.2
ME_6406	T1_PB.2194.6
ME_9684	T1_PB.10074.3
ME_7458	T1_PB.5941.3
ME_4605	T1_PB.7200.4
ME_2801	T1_PB.6606.2
ME_8623	T1_PB.9121.3
ME_7211	T1_PB.3306.1
ME_8139	T1_PB.8091.3
ME_8017	T1_PB.7046.2
ME_7897	T1_PB.4905.3|N2_PB.3902.1
ME_8286	T1_PB.9084.3
ME_8595	T1_PB.5903.4
ME_189	T1_PB.2448.3
ME_5370	T1_PB.10869.4
ME_3257	T1_PB.273.3
ME_3770	T1_PB.8140.1
ME_3560	T1_PB.4745.2
ME_3790	T1_PB.9529.1|N2_PB.7551.2
ME_9761	T1_PB.10662.3
ME_5655	T1_PB.3113.4
ME_4483	T1_PB.10210.2
ME_4488	T1_PB.4180.1
ME_9988	T1_PB.2795.1
ME_5351	T1_PB.10763.5
ME_3589	T1_PB.3272.3
ME_7570	T1_PB.10002.2
ME_3969	T1_PB.1056.2
ME_1840	T1_PB.632.1
ME_4091	T1_PB.7359.2
ME_7488	T1_PB.3154.2
ME_5875	T1_PB.7168.1
ME_1077	T1_PB.7768.1
ME_6356	T1_PB.5970.2
ME_5832	T1_PB.2349.1
ME_4790	T1_PB.7099.2
ME_8186	T1_PB.10181.1
ME_5401	T1_PB.1862.3
ME_5255	T1_PB.4852.2
ME_6457	T1_PB.6500.1
ME_8564	T1_PB.4975.3
ME_3780	T1_PB.909.4
ME_5930	T1_PB.11029.1
ME_10058	T1_PB.129.1
ME_7191	T1_PB.11088.1
ME_2295	T1_PB.4700.2
ME_3514	T1_PB.3055.2
ME_5606	T1_PB.2347.1
ME_5991	T1_PB.10808.1
ME_9434	T1_PB.7096.4
ME_6521	T1_PB.2507.2
ME_7018	T1_PB.3580.1|N1_PB.3230.2
ME_5513	T1_PB.6089.1
ME_5433	T1_PB.3154.4
ME_8030	T1_PB.4865.2
ME_7343	T1_PB.2112.1
ME_5586	T1_PB.11288.4|N1_PB.10237.3|N2_PB.8977.1
ME_4684	T1_PB.781.1
ME_7447	T1_PB.3122.1
ME_885	T1_PB.6861.4
ME_7398	T1_PB.11088.4
ME_273	T1_PB.10563.2
ME_4435	T1_PB.589.1
ME_7134	T1_PB.3177.4|N2_PB.2530.2
ME_6128	T1_PB.9414.2
ME_7547	T1_PB.8810.1
ME_1338	T1_PB.6575.1
ME_9483	T1_PB.5601.2
ME_4645	T1_PB.4729.1
ME_8240	T1_PB.8211.5
ME_5664	T1_PB.7444.1
ME_2273	T1_PB.2088.2
ME_9023	T1_PB.9252.1
ME_609	T1_PB.11278.1
ME_4147	T1_PB.7644.1
ME_4668	T1_PB.8056.2
ME_3487	T1_PB.4892.1
ME_9295	T1_PB.8678.1
ME_2406	T1_PB.228.1
ME_2921	T1_PB.6051.1
ME_9116	T1_PB.10160.2
ME_9321	T1_PB.10953.3
ME_6828	T1_PB.8959.1
ME_6900	T1_PB.9121.2
ME_5578	T1_PB.1392.1
ME_7329	T1_PB.8736.1
ME_6933	T1_PB.3192.1
ME_339	T1_PB.10133.1
ME_2372	T1_PB.5773.3
ME_7723	T1_PB.3056.2
ME_3057	T1_PB.2716.4
ME_698	T1_PB.9633.1
ME_8590	T1_PB.4905.9
ME_1166	T1_PB.4504.4
ME_1702	T1_PB.7969.4
ME_9369	T1_PB.7321.1
ME_5726	T1_PB.5571.1|N1_PB.4987.1
ME_7182	T1_PB.3641.3
ME_973	T1_PB.3303.1
ME_302	T1_PB.9220.1
ME_8916	T1_PB.3301.1
ME_2426	T1_PB.2722.1
ME_7263	T1_PB.8284.1
ME_4574	T1_PB.9574.4
ME_7675	T1_PB.1948.1
ME_4556	T1_PB.6923.1
ME_2724	T1_PB.8902.7
ME_5167	T1_PB.3719.1
ME_3820	T1_PB.5574.5
ME_6393	T1_PB.4929.3
ME_10070	T1_PB.2072.2
ME_3097	T1_PB.6928.2
ME_8952	T1_PB.546.3
ME_7830	T1_PB.6346.4
ME_5339	T1_PB.4098.1
ME_1480	T1_PB.6147.1
ME_6413	T1_PB.5311.1
ME_5799	T1_PB.493.2
ME_567	T1_PB.682.2
ME_6205	T1_PB.5965.1
ME_1231	T1_PB.4042.1
ME_7575	T1_PB.1457.1
ME_7045	T1_PB.8411.2
ME_4973	T1_PB.7567.3
ME_7292	T1_PB.5867.1
ME_5971	T1_PB.983.5
ME_5628	T1_PB.3050.1
ME_7744	T1_PB.6497.4
ME_7542	T1_PB.1173.4
ME_119	T1_PB.5030.3
ME_6049	T1_PB.3827.1
ME_3852	T1_PB.8971.4
ME_5119	T1_PB.10072.10
ME_8841	T1_PB.9036.1
ME_8438	T1_PB.3124.2
ME_239	T1_PB.7490.1
ME_7910	T1_PB.4221.1
ME_199	T1_PB.10675.1
ME_8093	T1_PB.1467.2
ME_6659	T1_PB.2138.3
ME_2955	T1_PB.9648.2
ME_9868	T1_PB.126.3
ME_4427	T1_PB.10496.4
ME_1305	T1_PB.2509.1
ME_4801	T1_PB.3425.6
ME_3839	T1_PB.1711.2
ME_6720	T1_PB.5932.2
ME_5181	T1_PB.10356.1
ME_2652	T1_PB.2948.1
ME_451	T1_PB.6334.5
ME_2478	T1_PB.8023.3
ME_5277	T1_PB.7596.2
ME_3543	T1_PB.3882.2
ME_7009	T1_PB.9335.5
ME_6727	T1_PB.810.2
ME_8991	T1_PB.5757.5
ME_1340	T1_PB.2780.3
ME_5	T1_PB.5988.1
ME_7743	T1_PB.4569.2
ME_9027	T1_PB.2485.6
ME_6806	T1_PB.8307.1
ME_6202	T1_PB.8598.3
ME_543	T1_PB.1492.1
ME_1370	T1_PB.6328.1
ME_6042	T1_PB.5170.2
ME_10202	T1_PB.9393.9
ME_4461	T1_PB.7580.2
ME_790	T1_PB.10191.3
ME_1705	T1_PB.5495.2
ME_8400	T1_PB.7196.1
ME_7094	T1_PB.11392.2
ME_6938	T1_PB.1291.2
ME_9409	T1_PB.11115.1
ME_7059	T1_PB.3638.3
ME_4812	T1_PB.7008.1
ME_1839	T1_PB.3995.1|N1_PB.3611.1
ME_7730	T1_PB.782.1
ME_9637	T1_PB.1337.1
ME_4877	T1_PB.2431.5
ME_4656	T1_PB.1164.1
ME_9466	T1_PB.1538.2
ME_7773	T1_PB.4257.4
ME_2943	T1_PB.2423.1|N1_PB.2161.1
ME_8542	T1_PB.9023.1
ME_5854	T1_PB.904.5
ME_5318	T1_PB.9179.3
ME_7708	T1_PB.9812.1
ME_715	T1_PB.7854.4
ME_6385	T1_PB.6562.3
ME_1956	T1_PB.4106.1
ME_6617	T1_PB.7066.3
ME_1321	T1_PB.10388.3
ME_5359	T1_PB.3664.5
ME_6419	T1_PB.1398.1
ME_9327	T1_PB.8499.2
ME_1210	T1_PB.3531.1
ME_7089	T1_PB.5170.3
ME_3919	T1_PB.7538.3
ME_6362	T1_PB.4802.3
ME_1478	T1_PB.9599.2
ME_3651	T1_PB.605.3
ME_3808	T1_PB.4905.5
ME_3778	T1_PB.997.1
ME_6761	T1_PB.6543.1
ME_1200	T1_PB.1262.5
ME_7132	T1_PB.9779.4
ME_7026	T1_PB.4721.1
ME_9449	T1_PB.2308.1
ME_8153	T1_PB.7716.2
ME_6543	T1_PB.3889.2
ME_10209	T1_PB.1933.2
ME_8083	T1_PB.9249.1
ME_1423	T1_PB.2693.4
ME_7120	T1_PB.8828.2
ME_1569	T1_PB.2006.1
ME_3442	T1_PB.10224.1
ME_1562	T1_PB.2069.1
ME_3260	T1_PB.9407.5
ME_9746	T1_PB.311.2
ME_6477	T1_PB.5329.3
ME_4062	T1_PB.10549.1
ME_9380	T1_PB.10377.2
ME_7049	T1_PB.929.8
ME_392	T1_PB.7961.1
ME_8466	T1_PB.11051.1
ME_4468	T1_PB.4261.1
ME_4163	T1_PB.6953.1
ME_8596	T1_PB.1167.1
ME_8448	T1_PB.6046.1|N1_PB.5467.1
ME_8806	T1_PB.11357.1
ME_2931	T1_PB.118.2
ME_3349	T1_PB.4398.2
ME_1209	T1_PB.4800.1
ME_3753	T1_PB.1385.1
ME_7500	T1_PB.6490.2
ME_7978	T1_PB.6088.1
ME_289	T1_PB.4998.3
ME_8722	T1_PB.4673.1
ME_9385	T1_PB.9570.2
ME_6341	T1_PB.606.3
ME_4736	T1_PB.3805.1
ME_6063	T1_PB.4109.2
ME_7337	T1_PB.9364.1
ME_7870	T1_PB.3357.2
ME_2487	T1_PB.154.1
ME_10030	T1_PB.2380.3
ME_6662	T1_PB.3303.2
ME_3893	T1_PB.8709.1
ME_3684	T1_PB.4608.1
ME_3320	T1_PB.11373.1
ME_8651	T1_PB.11322.7|N1_PB.10264.8
ME_6108	T1_PB.10761.1
ME_2490	T1_PB.441.2
ME_9022	T1_PB.9506.2
ME_6723	T1_PB.9737.1
ME_2164	T1_PB.1467.1
ME_496	T1_PB.4674.1
ME_6118	T1_PB.8218.1
ME_1644	T1_PB.3855.3
ME_5808	T1_PB.9197.1
ME_473	T1_PB.678.1
ME_1852	T1_PB.10988.2|N1_PB.9967.1
ME_2882	T1_PB.1172.3|N2_PB.924.4
ME_7153	T1_PB.7839.2
ME_1292	T1_PB.2696.2
ME_6392	T1_PB.4134.4
ME_1452	T1_PB.1554.1
ME_3516	T1_PB.7446.3
ME_3088	T1_PB.7237.3
ME_8301	T1_PB.3540.1
ME_8569	T1_PB.6281.4
[truncated: 12,494 more rows]

## Sheet: Tumo_Canonical_Fusions
Fusion	Isoforms	Chromosome	Strand	Fusion_Genes	Sample(s)
SRCCfusion1	T1_PB.6496.2	chr20	-	ENSG00000088833.17_ENSG00000196209.12	T1
SRCCfusion2	T2_PB.8051.1|T1_PB.7127.1|N1_PB.6461.1	chr22	-	ENSG00000100197.22_ENSG00000205702.11	T1|T2|N1
SRCCfusion3	T2_PB.4288.1	chr16	+	ENSG00000103202.13_ENSG00000236829.9	T2
SRCCfusion4	T2_PB.10869.6|T2_PB.10869.5|T1_PB.9648.2	chr7	+	ENSG00000106392.10_ENSG00000230825.2	T1|T2
SRCCfusion5	T2_PB.10103.4|T2_PB.10103.3|T2_PB.10103.2|N2_PB.7108.3|N2_PB.7108.2|N2_PB.7108.1|N1_PB.8140.3|N1_PB.8140.2|N1_PB.8140.1	chr5	+	ENSG00000113303.11_ENSG00000168903.8	T2|N1|N2
SRCCfusion6	T1_PB.7598.2|N1_PB.6898.1	chr3	-	ENSG00000121577.13_ENSG00000138495.6	T1|N1
SRCCfusion7	T1_PB.9252.1	chr6	-	ENSG00000124731.13_ENSG00000184106.8	T1
SRCCfusion8	T1_PB.5447.1	chr19	-	ENSG00000130755.13_ENSG00000268262.1_ENSG00000128011.4	T1
SRCCfusion9	T2_PB.6389.1	chr2	-	ENSG00000134326.11_ENSG00000225964.6	T2
SRCCfusion10	T1_PB.9732.7|N2_PB.7724.5	chr7	-	ENSG00000136250.11_ENSG00000230539.1	T1|N2
SRCCfusion11	T1_PB.506.1	chr1	+	ENSG00000137942.16_ENSG00000224093.5	T1
SRCCfusion12	T2_PB.12768.1	chrX	+	ENSG00000147234.10_ENSG00000147224.11	T2
SRCCfusion13	T1_PB.2129.3	chr11	+	ENSG00000150787.8_ENSG00000250303.4	T1
SRCCfusion14	T2_PB.4662.1|N2_PB.3334.1|N1_PB.3742.1	chr16	-	ENSG00000159714.11_ENSG00000159713.11	T2|N1|N2
SRCCfusion15	T1_PB.6912.1	chr21	-	ENSG00000160226.16_ENSG00000241728.5	T1
SRCCfusion16	T1_PB.777.3|N1_PB.667.4	chr1	+	ENSG00000163564.14_ENSG00000163565.18	T1|N1
SRCCfusion17	T2_PB.645.1	chr1	+	ENSG00000173212.4_ENSG00000163393.13	T2
SRCCfusion18	T2_PB.147.2	chr1	-	ENSG00000179163.11_ENSG00000188822.8	T2
SRCCfusion19	T2_PB.10930.4|T2_PB.10930.2|N2_PB.7711.2|N2_PB.7711.1	chr7	+	ENSG00000180354.16_ENSG00000251660.1	T2|N2
SRCCfusion20	T2_PB.3489.4|T2_PB.3489.3|T2_PB.3489.2|T2_PB.3489.1|T1_PB.3102.3|T1_PB.3102.2|T1_PB.3102.1|N2_PB.2475.1|N1_PB.2833.1	chr14	+	ENSG00000187630.17_ENSG00000157326.19	T1|T2|N1|N2
SRCCfusion21	T1_PB.7280.4	chr3	-	ENSG00000188167.9_ENSG00000170266.16	T1
SRCCfusion22	T2_PB.4281.1|T1_PB.3811.1|N1_PB.3442.1	chr16	+	ENSG00000206172.8_ENSG00000188536.13	T1|T2|N1
SRCCfusion23	T2_PB.10963.6|T2_PB.10963.5|T1_PB.9740.8|N1_PB.8826.2	chr7	-	ENSG00000211689.7_ENSG00000211695.2	T1|T2|N1
SRCCfusion24	T1_PB.11425.1|N2_PB.9096.1	chrX	+	ENSG00000224533.4_ENSG00000225393.1	T1|N2
SRCCfusion25	T2_PB.3874.3|T1_PB.3457.1	chr14	+	ENSG00000226777.7_ENSG00000244620.1	T1|T2
SRCCfusion26	T1_PB.9740.1	chr7	-	ENSG00000227191.8_ENSG00000211689.7	T1
SRCCfusion27	T2_PB.7274.1|N1_PB.5850.2	chr2	+	ENSG00000230385.1_ENSG00000283164.1	T2|N1
SRCCfusion28	T2_PB.6073.2	chr19	-	ENSG00000232677.8_ENSG00000142065.14	T2
SRCCfusion29	T1_PB.7151.1	chr22	-	ENSG00000235111.1_ENSG00000188511.12	T1
SRCCfusion30	T2_PB.9664.14	chr5	-	ENSG00000235558.3_ENSG00000215630.6	T2
SRCCfusion31	T1_PB.532.1|N2_PB.382.1	chr1	+	ENSG00000235795.1_ENSG00000162695.12	T1|N2
SRCCfusion32	T2_PB.6653.2|N1_PB.5333.1	chr2	+	ENSG00000237576.2_ENSG00000163219.11	T2|N1
SRCCfusion33	T1_PB.1652.1	chr11	-	ENSG00000239920.2_ENSG00000224295.3	T1
SRCCfusion34	T1_PB.9300.1	chr6	-	ENSG00000243955.6_ENSG00000223622.2	T2
SRCCfusion35	T2_PB.6306.1	chr19	-	ENSG00000244482.10_ENSG00000204577.11	T2
SRCCfusion36	T2_PB.3875.5	chr14	-	ENSG00000253364.2_ENSG00000211893.4	T2
SRCCfusion37	T1_PB.10466.1|N1_PB.9528.1|T2_PB.11830.1	chr8	-	ENSG00000253819.2_ENSG00000255325.2	T1|T2|N1
SRCCfusion38	T2_PB.11481.1	chr8	+	ENSG00000254340.2_ENSG00000104626.14	T2
SRCCfusion39	T2_PB.9664.5|N2_PB.6766.1	chr5	-	ENSG00000254701.3_ENSG00000253816.3	T2|N2
SRCCfusion40	T1_PB.1825.1	chr11	-	ENSG00000254786.1_ENSG00000255240.6	T1
SRCCfusion41	T2_PB.2620.6	chr12	+	ENSG00000256660.6_ENSG00000172322.14	T2
SRCCfusion42	T2_PB.4598.1	chr16	-	ENSG00000260078.3_ENSG00000259962.1	T2
SRCCfusion43	T2_PB.5063.1	chr17	+	ENSG00000260287.4_ENSG00000261499.2	T2
SRCCfusion44	T2_PB.5011.2	chr17	+	ENSG00000266111.2_ENSG00000160551.11	T2
SRCCfusion45	T2_PB.5298.1	chr17	-	ENSG00000266173.7_ENSG00000136490.9	T2
SRCCfusion46	T2_PB.5077.1	chr17	-	ENSG00000274487.2_ENSG00000274611.3	T2
SRCCfusion47	T2_PB.5076.1	chr17	+	ENSG00000278599.5_ENSG00000274615.1	T2
SRCCfusion48	T1_PB.10079.1	chr7	-	ENSG00000283528.2_ENSG00000253882.6	T1
SRCCfusion49	T1_PB.10486.1	chr8	-	ENSG00000286010.1_ENSG00000246228.6	T1
SRCCfusion50	T1_PB.6500.2|N2_PB.5142.1|N1_PB.5906.1	chr20	-	ENSG00000286288.1_ENSG00000276649.1	T1|N1|N2
SRCCfusion51	T2_PB.8190.2	chr3	+	ENSG00000287377.1_ENSG00000154814.14	T2

## Sheet: Tumor_Non_Canonical_Fusions
Fusion_Isoform	Chromosome	Strand	Fusion_Genes
T2_PB.3565.1	chr14	-	ENSG00000100483.14_ENSG00000100485.12_ENSG00000214900.10
T1_PB.8974.1	chr5	+	ENSG00000113303.11_ENSG00000168903.8
T2_PB.8401.1	chr3	+	ENSG00000114841.17_ENSG00000168237.18
T1_PB.9264.1	chr6	+	ENSG00000124713.6_ENSG00000231113.2_ENSG00000137161.16
T2_PB.11099.1	chr7	+	ENSG00000135205.15_ENSG00000259628.1
T2_PB.4785.3	chr16	-	ENSG00000141012.13_ENSG00000198931.10
T2_PB.4381.3	chr16	-	ENSG00000153406.13_ENSG00000089486.17
T2_PB.6316.1	chr19	+	ENSG00000167633.18_ENSG00000264257.1_ENSG00000189013.14
N1_PB.8803.1	chr7	+	ENSG00000180354.16_ENSG00000251660.1
T1_PB.3987.1	chr16	-	ENSG00000196502.11_ENSG00000197165.11
T2_PB.10271.1	chr6	-	ENSG00000204525.16_ENSG00000234745.11
T2_PB.7877.9	chr22	+	ENSG00000211664.3_ENSG00000254709.7
T2_PB.7877.8	chr22	+	ENSG00000211666.2_ENSG00000253451.1
T1_PB.6982.11	chr22	+	ENSG00000211666.2_ENSG00000253451.1
N1_PB.6324.7	chr22	+	ENSG00000211666.2_ENSG00000253451.1
N2_PB.5540.5	chr22	+	ENSG00000211666.2_ENSG00000254709.7
N1_PB.6324.11	chr22	+	ENSG00000211673.2_ENSG00000254709.7
T1_PB.9740.7	chr7	-	ENSG00000211689.7_ENSG00000211695.2
N2_PB.7730.3	chr7	-	ENSG00000211689.7_ENSG00000211695.2
N1_PB.8826.5	chr7	-	ENSG00000211689.7_ENSG00000211695.2
N1_PB.8826.4	chr7	-	ENSG00000211689.7_ENSG00000211695.2
N1_PB.8826.3	chr7	-	ENSG00000211689.7_ENSG00000211695.2
N2_PB.7730.6	chr7	-	ENSG00000211697.4_ENSG00000228668.1
T1_PB.10072.1	chr7	+	ENSG00000211710.3_ENSG00000211751.9
N1_PB.9179.2	chr7	+	ENSG00000211716.2_ENSG00000211772.11
T2_PB.11371.1	chr7	+	ENSG00000211734.3_ENSG00000211751.9
T1_PB.10072.3	chr7	+	ENSG00000211734.3_ENSG00000211751.9
T1_PB.10072.2	chr7	+	ENSG00000211734.3_ENSG00000211772.11
N1_PB.9179.3	chr7	+	ENSG00000211747.3_ENSG00000211751.9
T2_PB.11371.8	chr7	+	ENSG00000211747.3_ENSG00000211772.11
T1_PB.10072.8	chr7	+	ENSG00000211747.3_ENSG00000211772.11
N2_PB.8026.3	chr7	+	ENSG00000211747.3_ENSG00000211772.11
N1_PB.9179.4	chr7	+	ENSG00000211753.4_ENSG00000211772.11
T2_PB.11371.5	chr7	+	ENSG00000211772.11_ENSG00000278030.1
N2_PB.8026.1	chr7	+	ENSG00000211772.11_ENSG00000278030.1
T2_PB.11371.4	chr7	+	ENSG00000211772.11_ENSG00000282939.1
T1_PB.10072.5	chr7	+	ENSG00000211772.11_ENSG00000282939.1
T2_PB.3459.1	chr14	+	ENSG00000211777.2_ENSG00000277734.8
T1_PB.3082.1	chr14	+	ENSG00000211777.2_ENSG00000277734.8
N2_PB.2457.2	chr14	+	ENSG00000211777.2_ENSG00000277734.8
T2_PB.3459.2	chr14	+	ENSG00000211778.2_ENSG00000277734.8
N1_PB.2812.2	chr14	+	ENSG00000211778.2_ENSG00000277734.8
N1_PB.2812.1	chr14	+	ENSG00000211778.2_ENSG00000277734.8
T2_PB.3459.4	chr14	+	ENSG00000211786.3_ENSG00000277734.8
T2_PB.3459.7	chr14	+	ENSG00000211789.2_ENSG00000277734.8
T1_PB.3082.10	chr14	+	ENSG00000211789.2_ENSG00000277734.8
N1_PB.2812.6	chr14	+	ENSG00000211789.2_ENSG00000277734.8
N1_PB.2812.7	chr14	+	ENSG00000211791.2_ENSG00000277734.8
T1_PB.3082.11	chr14	+	ENSG00000211793.2_ENSG00000277734.8
N2_PB.2457.9	chr14	+	ENSG00000211793.2_ENSG00000277734.8
N2_PB.2457.10	chr14	+	ENSG00000211794.3_ENSG00000277734.8
N1_PB.2812.10	chr14	+	ENSG00000211794.3_ENSG00000277734.8
N1_PB.2812.12	chr14	+	ENSG00000211799.3_ENSG00000277734.8
T2_PB.3459.12	chr14	+	ENSG00000211801.3_ENSG00000277734.8
T2_PB.3459.11	chr14	+	ENSG00000211801.3_ENSG00000277734.8
T2_PB.3459.15	chr14	+	ENSG00000211809.2_ENSG00000277734.8
N2_PB.2457.15	chr14	+	ENSG00000211814.1_ENSG00000277734.8
N2_PB.2457.11	chr14	+	ENSG00000211829.9_ENSG00000211804.3
N1_PB.2812.14	chr14	+	ENSG00000211829.9_ENSG00000211804.3
N1_PB.2812.13	chr14	+	ENSG00000211829.9_ENSG00000211804.3
T2_PB.3459.19	chr14	+	ENSG00000211829.9_ENSG00000211821.2
T2_PB.3459.18	chr14	+	ENSG00000211829.9_ENSG00000211821.2
T1_PB.3082.19	chr14	+	ENSG00000211829.9_ENSG00000211821.2
T1_PB.3082.18	chr14	+	ENSG00000211829.9_ENSG00000211821.2
T1_PB.3082.17	chr14	+	ENSG00000211829.9_ENSG00000211821.2
T1_PB.3082.16	chr14	+	ENSG00000211829.9_ENSG00000211821.2
N2_PB.2457.17	chr14	+	ENSG00000211829.9_ENSG00000211821.2
N2_PB.2457.16	chr14	+	ENSG00000211829.9_ENSG00000211821.2
N1_PB.2812.21	chr14	+	ENSG00000211829.9_ENSG00000211821.2
N1_PB.2812.20	chr14	+	ENSG00000211829.9_ENSG00000211821.2
T2_PB.3875.1	chr14	-	ENSG00000211890.4_ENSG00000211938.2_ENSG00000211895.5
N1_PB.3137.1	chr14	-	ENSG00000211890.4_ENSG00000211945.2_ENSG00000211895.5
T2_PB.3875.2	chr14	-	ENSG00000211890.4_ENSG00000211956.2_ENSG00000211895.5
T1_PB.3460.8	chr14	-	ENSG00000211895.5_ENSG00000211937.3
T1_PB.3460.9	chr14	-	ENSG00000211895.5_ENSG00000211938.2
T2_PB.3875.12	chr14	-	ENSG00000211895.5_ENSG00000211949.3
T2_PB.3875.10	chr14	-	ENSG00000211895.5_ENSG00000211949.3
N2_PB.2766.7	chr14	-	ENSG00000211895.5_ENSG00000211949.3
T2_PB.3875.11	chr14	-	ENSG00000211895.5_ENSG00000211959.2
N1_PB.3137.3	chr14	-	ENSG00000211895.5_ENSG00000211959.2
T2_PB.3875.9	chr14	-	ENSG00000211895.5_ENSG00000211964.3
N2_PB.2766.6	chr14	-	ENSG00000211895.5_ENSG00000282122.1
T1_PB.3460.5	chr14	-	ENSG00000211896.7_ENSG00000211942.3
T2_PB.3875.8	chr14	-	ENSG00000211896.7_ENSG00000211947.2
T1_PB.3460.12	chr14	-	ENSG00000211896.7_ENSG00000211959.2
T2_PB.3875.15	chr14	-	ENSG00000211896.7_ENSG00000211966.2
N2_PB.2766.10	chr14	-	ENSG00000211896.7_ENSG00000211966.2
N1_PB.3137.4	chr14	-	ENSG00000211898.7_ENSG00000211945.2
T2_PB.3875.18	chr14	-	ENSG00000211898.7_ENSG00000211964.3
N2_PB.2766.14	chr14	-	ENSG00000211898.7_ENSG00000280411.1
N2_PB.2766.18	chr14	-	ENSG00000211899.10_ENSG00000211933.2
N1_PB.3137.7	chr14	-	ENSG00000211899.10_ENSG00000211955.2
T1_PB.3460.16	chr14	-	ENSG00000211899.10_ENSG00000211956.2
N1_PB.3137.6	chr14	-	ENSG00000211899.10_ENSG00000211956.2
N1_PB.3137.11	chr14	-	ENSG00000211899.10_ENSG00000211956.2
T2_PB.3875.27	chr14	-	ENSG00000211899.10_ENSG00000211964.3
T1_PB.3460.19	chr14	-	ENSG00000211899.10_ENSG00000211965.4
T2_PB.3875.26	chr14	-	ENSG00000211899.10_ENSG00000211966.2
N2_PB.2766.17	chr14	-	ENSG00000211899.10_ENSG00000211966.2
N1_PB.3137.14	chr14	-	ENSG00000211899.10_ENSG00000253763.1
T1_PB.3460.18	chr14	-	ENSG00000211899.10_ENSG00000270550.1
N2_PB.2766.16	chr14	-	ENSG00000211899.10_ENSG00000280411.1
N2_PB.2766.4	chr14	-	ENSG00000211934.3_ENSG00000211896.7
N2_PB.2766.12	chr14	-	ENSG00000211934.3_ENSG00000211897.9
T1_PB.3460.13	chr14	-	ENSG00000211943.2_ENSG00000211896.7
T1_PB.3460.2	chr14	-	ENSG00000211945.2_ENSG00000211893.4
T1_PB.3460.6	chr14	-	ENSG00000211945.2_ENSG00000211896.7
T1_PB.3460.3	chr14	-	ENSG00000211949.3_ENSG00000211896.7
T1_PB.3460.20	chr14	-	ENSG00000211952.3_ENSG00000211899.10
T2_PB.3875.6	chr14	-	ENSG00000211962.2_ENSG00000211893.4
T2_PB.3875.7	chr14	-	ENSG00000211962.2_ENSG00000211896.7
N1_PB.3137.13	chr14	-	ENSG00000211962.2_ENSG00000211899.10
T2_PB.3875.14	chr14	-	ENSG00000224373.3_ENSG00000211896.7
T2_PB.3875.17	chr14	-	ENSG00000224373.3_ENSG00000211898.7
N2_PB.2766.15	chr14	-	ENSG00000224373.3_ENSG00000211898.7
T1_PB.9740.5	chr7	-	ENSG00000227191.8_ENSG00000211689.7
N2_PB.7730.1	chr7	-	ENSG00000227191.8_ENSG00000211689.7_ENSG00000211695.2
N1_PB.8826.1	chr7	-	ENSG00000227191.8_ENSG00000211695.2
T1_PB.9740.3	chr7	-	ENSG00000227191.8_ENSG00000211696.2
T2_PB.10963.3	chr7	-	ENSG00000227191.8_ENSG00000211699.2
T2_PB.10963.1	chr7	-	ENSG00000227191.8_ENSG00000233306.2
T1_PB.9740.2	chr7	-	ENSG00000227191.8_ENSG00000233306.2
N2_PB.7253.1	chr6	-	ENSG00000232629.9_ENSG00000179344.16
N1_PB.8314.1	chr6	-	ENSG00000232629.9_ENSG00000179344.16
T2_PB.11371.10	chr7	+	ENSG00000232869.2_ENSG00000211772.11
T2_PB.10963.4	chr7	-	ENSG00000233306.2_ENSG00000211689.7_ENSG00000211698.2
N1_PB.9179.1	chr7	+	ENSG00000237702.2_ENSG00000211751.9
T1_PB.6001.5	chr2	-	ENSG00000239855.1_ENSG00000240040.6
T2_PB.6765.6	chr2	-	ENSG00000241351.3_ENSG00000244437.1
T2_PB.6765.2	chr2	-	ENSG00000243466.1_ENSG00000240040.6
N1_PB.5421.5	chr2	-	ENSG00000243466.1_ENSG00000240040.6
T2_PB.6765.5	chr2	-	ENSG00000244116.3_ENSG00000240040.6
T1_PB.6001.1	chr2	-	ENSG00000244116.3_ENSG00000240040.6
N1_PB.6324.6	chr22	+	ENSG00000253451.1_ENSG00000211660.3
N2_PB.2766.2	chr14	-	ENSG00000253755.1_ENSG00000274576.2_ENSG00000211893.4
T2_PB.9664.1	chr5	-	ENSG00000254701.3_ENSG00000235558.3_ENSG00000196302.5_ENSG00000215630.6
T1_PB.6982.9	chr22	+	ENSG00000254709.7_ENSG00000211653.2
T1_PB.6982.10	chr22	+	ENSG00000254709.7_ENSG00000211653.2
N2_PB.5540.3	chr22	+	ENSG00000254709.7_ENSG00000211659.2
T1_PB.6982.13	chr22	+	ENSG00000254709.7_ENSG00000211660.3
N2_PB.2457.1	chr14	+	ENSG00000256553.1_ENSG00000277734.8
T1_PB.3460.4	chr14	-	ENSG00000270550.1_ENSG00000211896.7
N2_PB.2766.11	chr14	-	ENSG00000270550.1_ENSG00000211896.7
T2_PB.11371.6	chr7	+	ENSG00000274752.1_ENSG00000211772.11
N2_PB.8026.2	chr7	+	ENSG00000274752.1_ENSG00000211772.11
T2_PB.11371.7	chr7	+	ENSG00000275743.1_ENSG00000211751.9
T1_PB.10072.7	chr7	+	ENSG00000275743.1_ENSG00000211772.11
T1_PB.10072.6	chr7	+	ENSG00000276953.1_ENSG00000211772.11
N2_PB.2457.4	chr14	+	ENSG00000277734.8_ENSG00000211780.3
N2_PB.2457.3	chr14	+	ENSG00000277734.8_ENSG00000211780.3
T1_PB.3082.5	chr14	+	ENSG00000277734.8_ENSG00000211782.2
T1_PB.3082.6	chr14	+	ENSG00000277734.8_ENSG00000211785.1
T1_PB.3082.8	chr14	+	ENSG00000277734.8_ENSG00000211787.1
N2_PB.2457.7	chr14	+	ENSG00000277734.8_ENSG00000211788.2
N1_PB.2812.5	chr14	+	ENSG00000277734.8_ENSG00000211788.2
T2_PB.3459.9	chr14	+	ENSG00000277734.8_ENSG00000211790.2
N2_PB.2457.8	chr14	+	ENSG00000277734.8_ENSG00000211790.2
N1_PB.2812.9	chr14	+	ENSG00000277734.8_ENSG00000211792.2
N1_PB.2812.8	chr14	+	ENSG00000277734.8_ENSG00000211792.2
N1_PB.2812.11	chr14	+	ENSG00000277734.8_ENSG00000211797.2
T1_PB.3082.13	chr14	+	ENSG00000277734.8_ENSG00000211805.1
N2_PB.2457.12	chr14	+	ENSG00000277734.8_ENSG00000211805.1
N2_PB.2457.13	chr14	+	ENSG00000277734.8_ENSG00000211810.3
N1_PB.2812.15	chr14	+	ENSG00000277734.8_ENSG00000211815.3
N1_PB.2812.17	chr14	+	ENSG00000277734.8_ENSG00000211817.2
N1_PB.2812.16	chr14	+	ENSG00000277734.8_ENSG00000211817.2
N1_PB.2812.18	chr14	+	ENSG00000277734.8_ENSG00000211820.1
T2_PB.11371.3	chr7	+	ENSG00000283063.1_ENSG00000211772.11
T2_PB.11371.2	chr7	+	ENSG00000283063.1_ENSG00000211772.11
T1_PB.10072.4	chr7	+	ENSG00000283063.1_ENSG00000211772.11

## Sheet: All_Tumor_Isoforms_Coding
Isoform_Cluster	Coding	Isoform_Type
ME_3547	coding	Annotated
SE2_6229	non_coding	Annotated
SE2_326	non_coding	Annotated
ME_972	coding	Annotated
SE2_4415	non_coding	Annotated
SE2_4857	non_coding	Annotated
SE2_4858	non_coding	Annotated
ME_6584	coding	Annotated
ME_6487	coding	Annotated
ME_151	coding	Annotated
ME_6655	coding	Annotated
SE2_3874	coding	Annotated
SE2_6316	non_coding	Annotated
SE2_456	coding	Annotated
SE2_7754	non_coding	Annotated
ME_14621	coding	Annotated
ME_13428	coding	Annotated
SE2_6077	non_coding	Annotated
ME_13299	coding	Annotated
ME_13298	coding	Annotated
ME_13239	coding	Annotated
ME_11778	coding	Annotated
ME_16132	coding	Annotated
SE2_2378	non_coding	Annotated
SE2_4973	non_coding	Annotated
ME_12971	coding	Annotated
ME_2043	coding	Annotated
ME_13338	coding	Annotated
ME_22277	coding	Annotated
ME_4728	coding	Annotated
ME_15967	coding	Annotated
ME_1040	coding	Annotated
ME_22760	coding	Annotated
ME_17520	coding	Annotated
SE2_499	non_coding	Annotated
SE2_498	non_coding	Annotated
ME_9087	coding	Annotated
SE2_8767	coding	Annotated
ME_20881	coding	Annotated
ME_13325	coding	Annotated
ME_5503	coding	Annotated
SE2_8427	coding	Annotated
ME_22214	coding	Annotated
ME_917	non_coding	Annotated
SE2_6446	coding	Annotated
SE2_6547	non_coding	Annotated
SE2_1082	non_coding	Annotated
ME_14131	coding	Annotated
ME_825	coding	Annotated
ME_2461	coding	Annotated
ME_3168	coding	Annotated
ME_7725	coding	Annotated
SE2_4183	non_coding	Annotated
ME_19657	coding	Annotated
SE2_1902	non_coding	Annotated
ME_666	coding	Annotated
ME_15313	coding	Annotated
SE2_1953	non_coding	Annotated
SE2_1952	non_coding	Annotated
SE2_8964	non_coding	Annotated
ME_19036	coding	Annotated
SE2_8965	non_coding	Annotated
ME_19632	coding	Annotated
ME_20923	coding	Annotated
SE2_4184	non_coding	Annotated
ME_13657	coding	Annotated
SE2_891	non_coding	Annotated
SE2_7976	coding	Annotated
ME_19914	coding	Annotated
ME_20427	coding	Annotated
ME_21741	coding	Annotated
ME_2397	coding	Annotated
SE2_2086	coding	Annotated
ME_12007	coding	Annotated
SE2_6708	non_coding	Annotated
ME_9451	coding	Annotated
ME_6844	coding	Annotated
ME_21613	coding	Annotated
ME_15525	coding	Annotated
ME_4183	coding	Annotated
ME_16516	coding	Annotated
SE2_3701	non_coding	Annotated
ME_20239	coding	Annotated
ME_3493	coding	Annotated
ME_19457	coding	Annotated
ME_6017	coding	Annotated
ME_1277	coding	Annotated
ME_9200	coding	Annotated
ME_21576	coding	Annotated
ME_7166	coding	Annotated
ME_469	coding	Annotated
ME_16352	coding	Annotated
ME_1859	coding	Annotated
ME_21050	coding	Annotated
ME_21049	coding	Annotated
ME_22616	coding	Annotated
ME_8961	coding	Annotated
ME_8010	non_coding	Annotated
ME_16477	coding	Annotated
SE2_6057	non_coding	Annotated
SE2_1759	non_coding	Annotated
SE2_8610	coding	Annotated
ME_6344	coding	Annotated
ME_3053	non_coding	Annotated
SE2_3421	coding	Annotated
ME_11681	coding	Annotated
ME_18659	coding	Annotated
ME_18658	coding	Annotated
ME_7962	coding	Annotated
ME_1174	non_coding	Annotated
SE2_3999	non_coding	Annotated
ME_8637	coding	Annotated
SE2_3998	non_coding	Annotated
SE2_3997	coding	Annotated
ME_3470	non_coding	Annotated
ME_3672	coding	Annotated
ME_998	coding	Annotated
SE2_4062	non_coding	Annotated
SE2_3056	non_coding	Annotated
ME_21494	coding	Annotated
ME_6493	coding	Annotated
ME_19685	coding	Annotated
ME_21055	coding	Annotated
ME_4823	coding	Annotated
SE2_5947	non_coding	Annotated
SE2_6200	non_coding	Annotated
ME_3243	non_coding	Annotated
SE2_5499	non_coding	Annotated
ME_5460	coding	Annotated
ME_10443	coding	Annotated
ME_21554	coding	Annotated
ME_1857	coding	Annotated
ME_17568	coding	Annotated
ME_15238	non_coding	Annotated
ME_5348	coding	Annotated
SE2_2643	non_coding	Annotated
ME_7545	coding	Annotated
ME_5119	coding	Annotated
SE2_1559	non_coding	Annotated
ME_22731	non_coding	Annotated
SE2_6904	non_coding	Annotated
SE2_1995	non_coding	Annotated
ME_7666	coding	Annotated
ME_20158	coding	Annotated
ME_20187	coding	Annotated
ME_21404	non_coding	Annotated
ME_8696	coding	Annotated
ME_4267	coding	Annotated
ME_13567	coding	Annotated
ME_214	coding	Annotated
SE2_2739	coding	Annotated
ME_416	coding	Annotated
ME_6807	coding	Annotated
SE2_1920	non_coding	Annotated
ME_19112	non_coding	Annotated
ME_11316	coding	Annotated
ME_4305	coding	Annotated
SE2_6268	non_coding	Annotated
ME_6273	non_coding	Annotated
ME_2253	coding	Annotated
SE2_8146	non_coding	Annotated
ME_18316	coding	Annotated
ME_12056	coding	Annotated
ME_15415	coding	Annotated
ME_13706	coding	Annotated
SE2_3099	coding	Annotated
SE2_3098	coding	Annotated
ME_196	coding	Annotated
SE2_3413	non_coding	Annotated
ME_22577	coding	Annotated
SE2_917	coding	Annotated
SE2_916	coding	Annotated
SE2_2596	non_coding	Annotated
ME_14321	non_coding	Annotated
SE2_8061	non_coding	Annotated
SE2_8060	non_coding	Annotated
ME_6362	coding	Annotated
SE2_3925	coding	Annotated
SE2_7925	non_coding	Annotated
ME_2750	coding	Annotated
ME_13060	coding	Annotated
ME_3853	non_coding	Annotated
ME_18629	coding	Annotated
ME_13873	coding	Annotated
SE2_807	non_coding	Annotated
ME_19647	coding	Annotated
ME_11142	coding	Annotated
ME_20756	coding	Annotated
SE2_5029	non_coding	Annotated
ME_20256	coding	Annotated
ME_10833	coding	Annotated
ME_13071	coding	Annotated
ME_4607	coding	Annotated
ME_19019	coding	Annotated
SE2_328	non_coding	Annotated
ME_5017	coding	Annotated
SE2_4880	coding	Annotated
ME_5794	coding	Annotated
ME_1524	coding	Annotated
SE2_7805	non_coding	Annotated
ME_1237	coding	Annotated
SE2_1399	non_coding	Annotated
ME_14547	coding	Annotated
SE2_4851	non_coding	Annotated
SE2_4852	non_coding	Annotated
SE2_4850	non_coding	Annotated
SE2_8943	non_coding	Annotated
ME_18738	coding	Annotated
ME_9868	coding	Annotated
SE2_6332	non_coding	Annotated
ME_12949	coding	Annotated
SE2_2330	non_coding	Annotated
SE2_6331	non_coding	Annotated
ME_14442	coding	Annotated
SE2_8740	non_coding	Annotated
ME_2446	coding	Annotated
ME_3421	non_coding	Annotated
ME_4614	coding	Annotated
SE2_6256	non_coding	Annotated
SE2_1880	non_coding	Annotated
ME_22826	coding	Annotated
SE2_2774	non_coding	Annotated
SE2_5505	non_coding	Annotated
ME_5195	coding	Annotated
ME_15344	coding	Annotated
SE2_5504	coding	Annotated
ME_17538	coding	Annotated
ME_1127	coding	Annotated
ME_21324	coding	Annotated
ME_15436	coding	Annotated
ME_7748	coding	Annotated
ME_3716	coding	Annotated
SE2_2372	coding	Annotated
SE2_2388	non_coding	Annotated
ME_3368	non_coding	Annotated
ME_21409	coding	Annotated
ME_12269	coding	Annotated
ME_11881	non_coding	Annotated
ME_10019	coding	Annotated
ME_19709	coding	Annotated
ME_22525	coding	Annotated
ME_12473	coding	Annotated
ME_20983	coding	Annotated
SE2_2273	non_coding	Annotated
ME_3946	coding	Annotated
ME_9362	coding	Annotated
ME_13403	coding	Annotated
ME_7112	coding	Annotated
ME_5148	coding	Annotated
ME_15825	coding	Annotated
ME_16227	coding	Annotated
ME_3742	coding	Annotated
ME_12306	coding	Annotated
ME_12305	coding	Annotated
SE2_7332	non_coding	Annotated
ME_1308	coding	Annotated
SE2_5851	coding	Annotated
ME_14049	coding	Annotated
ME_22638	coding	Annotated
ME_20024	coding	Annotated
ME_4268	coding	Annotated
ME_2373	coding	Annotated
ME_17987	coding	Annotated
SE2_6931	non_coding	Annotated
ME_20739	coding	Annotated
ME_16933	coding	Annotated
ME_12798	coding	Annotated
ME_2115	non_coding	Annotated
ME_20025	coding	Annotated
ME_11215	coding	Annotated
ME_14495	coding	Annotated
ME_18222	coding	Annotated
ME_8811	coding	Annotated
ME_11169	coding	Annotated
ME_10638	coding	Annotated
ME_3539	coding	Annotated
ME_3574	coding	Annotated
ME_17747	coding	Annotated
ME_11613	coding	Annotated
SE2_5759	non_coding	Annotated
ME_21504	coding	Annotated
SE2_1980	non_coding	Annotated
SE2_9172	non_coding	Annotated
ME_22870	non_coding	Annotated
ME_957	coding	Annotated
SE2_1191	non_coding	Annotated
ME_7624	coding	Annotated
ME_13849	coding	Annotated
SE2_55	non_coding	Annotated
ME_14346	coding	Annotated
SE2_4040	non_coding	Annotated
ME_18828	coding	Annotated
ME_4933	coding	Annotated
SE2_3483	coding	Annotated
SE2_6923	coding	Annotated
ME_11145	coding	Annotated
ME_11144	non_coding	Annotated
ME_21886	coding	Annotated
ME_21885	coding	Annotated
ME_230	coding	Annotated
SE2_4918	non_coding	Annotated
ME_14987	coding	Annotated
ME_7504	coding	Annotated
SE2_4620	non_coding	Annotated
ME_9951	coding	Annotated
ME_19401	coding	Annotated
ME_19913	coding	Annotated
ME_18813	coding	Annotated
ME_11312	coding	Annotated
SE2_3341	non_coding	Annotated
ME_4048	coding	Annotated
ME_508	coding	Annotated
SE2_424	non_coding	Annotated
ME_650	coding	Annotated
ME_3219	coding	Annotated
SE2_426	coding	Annotated
ME_3218	coding	Annotated
SE2_422	non_coding	Annotated
ME_9655	non_coding	Annotated
SE2_425	non_coding	Annotated
SE2_423	non_coding	Annotated
ME_21819	coding	Annotated
SE2_3055	non_coding	Annotated
ME_4553	coding	Annotated
ME_18492	coding	Annotated
ME_18491	coding	Annotated
ME_13628	coding	Annotated
ME_2135	coding	Annotated
ME_22540	coding	Annotated
ME_15724	coding	Annotated
ME_7734	coding	Annotated
SE2_9179	non_coding	Annotated
ME_4289	coding	Annotated
ME_15994	non_coding	Annotated
SE2_7018	non_coding	Annotated
SE2_7017	non_coding	Annotated
SE2_7019	coding	Annotated
ME_7906	coding	Annotated
ME_16286	coding	Annotated
ME_13532	coding	Annotated
ME_4902	coding	Annotated
ME_16521	coding	Annotated
ME_1731	coding	Annotated
ME_13161	coding	Annotated
ME_482	coding	Annotated
SE2_1403	non_coding	Annotated
ME_4058	coding	Annotated
SE2_3479	coding	Annotated
SE2_4328	non_coding	Annotated
ME_14408	coding	Annotated
ME_3559	coding	Annotated
ME_8795	coding	Annotated
SE2_2666	non_coding	Annotated
ME_4510	coding	Annotated
SE2_3909	non_coding	Annotated
SE2_3297	non_coding	Annotated
ME_4974	coding	Annotated
ME_11154	coding	Annotated
ME_856	coding	Annotated
SE2_1655	non_coding	Annotated
SE2_789	coding	Annotated
SE2_9315	non_coding	Annotated
SE2_788	non_coding	Annotated
ME_6253	coding	Annotated
SE2_6361	non_coding	Annotated
SE2_8449	non_coding	Annotated
SE2_8448	non_coding	Annotated
SE2_3252	non_coding	Annotated
ME_15542	coding	Annotated
ME_1461	non_coding	Annotated
SE2_2667	non_coding	Annotated
ME_12566	coding	Annotated
ME_20266	coding	Annotated
SE2_6071	non_coding	Annotated
SE2_9145	non_coding	Annotated
ME_7013	coding	Annotated
ME_9314	coding	Annotated
ME_9439	coding	Annotated
ME_1702	coding	Annotated
ME_13451	coding	Annotated
ME_2878	non_coding	Annotated
ME_6749	coding	Annotated
ME_3790	coding	Annotated
ME_1858	coding	Annotated
SE2_5443	non_coding	Annotated
SE2_6988	non_coding	Annotated
ME_174	coding	Annotated
ME_16362	coding	Annotated
ME_12417	coding	Annotated
SE2_6513	non_coding	Annotated
ME_18958	coding	Annotated
SE2_1481	non_coding	Annotated
ME_6145	coding	Annotated
SE2_9287	coding	Annotated
SE2_9286	non_coding	Annotated
ME_10724	coding	Annotated
ME_12866	coding	Annotated
ME_12865	coding	Annotated
ME_18194	coding	Annotated
ME_18195	coding	Annotated
SE2_4566	non_coding	Annotated
SE2_4567	coding	Annotated
ME_20185	coding	Annotated
ME_7213	coding	Annotated
ME_6536	coding	Annotated
ME_3419	coding	Annotated
ME_4986	coding	Annotated
ME_4502	coding	Annotated
ME_10422	coding	Annotated
ME_10421	coding	Annotated
ME_7843	coding	Annotated
ME_4063	coding	Annotated
SE2_5276	non_coding	Annotated
ME_8607	coding	Annotated
ME_8939	coding	Annotated
ME_9175	coding	Annotated
ME_4596	coding	Annotated
ME_22152	coding	Annotated
ME_3511	non_coding	Annotated
ME_22450	coding	Annotated
ME_17504	coding	Annotated
ME_15958	coding	Annotated
ME_6165	non_coding	Annotated
SE2_7971	non_coding	Annotated
ME_20149	coding	Annotated
ME_4818	coding	Annotated
SE2_4970	coding	Annotated
SE2_3221	non_coding	Annotated
ME_15673	coding	Annotated
SE2_1351	non_coding	Annotated
SE2_1352	non_coding	Annotated
ME_7459	coding	Annotated
ME_1849	coding	Annotated
ME_2284	coding	Annotated
ME_13812	non_coding	Annotated
ME_13513	coding	Annotated
SE2_5531	non_coding	Annotated
ME_22292	coding	Annotated
ME_12399	coding	Annotated
ME_579	coding	Annotated
SE2_8319	coding	Annotated
SE2_8318	coding	Annotated
ME_20390	coding	Annotated
ME_21495	coding	Annotated
SE2_6645	non_coding	Annotated
SE2_6644	non_coding	Annotated
ME_20474	coding	Annotated
SE2_6643	non_coding	Annotated
SE2_6646	non_coding	Annotated
ME_20776	coding	Annotated
ME_3363	coding	Annotated
SE2_692	non_coding	Annotated
ME_9923	coding	Annotated
ME_7104	coding	Annotated
SE2_3861	non_coding	Annotated
SE2_3811	coding	Annotated
ME_5996	coding	Annotated
ME_5735	coding	Annotated
ME_8012	coding	Annotated
ME_6440	coding	Annotated
ME_20919	coding	Annotated
SE2_8074	non_coding	Annotated
ME_1948	coding	Annotated
ME_4168	coding	Annotated
ME_1052	coding	Annotated
SE2_8785	non_coding	Annotated
SE2_8058	non_coding	Annotated
ME_5350	non_coding	Annotated
ME_13055	non_coding	Annotated
SE2_1695	non_coding	Annotated
ME_22273	coding	Annotated
ME_18009	coding	Annotated
SE2_8202	non_coding	Annotated
SE2_8201	non_coding	Annotated
SE2_702	non_coding	Annotated
SE2_7214	non_coding	Annotated
ME_2881	coding	Annotated
ME_11853	coding	Annotated
ME_11852	coding	Annotated
SE2_4554	non_coding	Annotated
SE2_4553	non_coding	Annotated
ME_18220	coding	Annotated
ME_22223	coding	Annotated
ME_6583	coding	Annotated
ME_16241	coding	Annotated
ME_12122	coding	Annotated
ME_12241	coding	Annotated
ME_19642	coding	Annotated
ME_9032	coding	Annotated
ME_16361	coding	Annotated
ME_678	non_coding	Annotated
ME_12924	coding	Annotated
SE2_7652	non_coding	Annotated
ME_22517	coding	Annotated
ME_5157	non_coding	Annotated
ME_10348	coding	Annotated
SE2_7183	non_coding	Annotated
ME_6928	coding	Annotated
ME_6927	coding	Annotated
ME_12700	non_coding	Annotated
ME_10645	coding	Annotated
ME_18837	coding	Annotated
ME_7164	coding	Annotated
SE2_2313	non_coding	Annotated
SE2_2482	non_coding	Annotated
ME_355	coding	Annotated
ME_11873	coding	Annotated
SE2_8918	non_coding	Annotated
ME_19689	coding	Annotated
ME_12497	coding	Annotated
SE2_1047	coding	Annotated
SE2_1046	coding	Annotated
ME_22594	coding	Annotated
ME_11085	coding	Annotated
ME_17481	coding	Annotated
SE2_4079	non_coding	Annotated
ME_4571	coding	Annotated
SE2_4078	non_coding	Annotated
ME_5376	non_coding	Annotated
ME_11086	coding	Annotated
ME_17631	coding	Annotated
SE2_4077	non_coding	Annotated
SE2_6376	non_coding	Annotated
ME_3273	non_coding	Annotated
ME_19693	coding	Annotated
ME_63	coding	Annotated
ME_14649	coding	Annotated
ME_1441	coding	Annotated
ME_15430	coding	Annotated
SE2_4148	non_coding	Annotated
ME_16845	coding	Annotated
ME_3384	non_coding	Annotated
SE2_561	non_coding	Annotated
ME_22039	coding	Annotated
SE2_3703	non_coding	Annotated
SE2_3704	non_coding	Annotated
ME_16891	coding	Annotated
ME_12257	non_coding	Annotated
ME_18140	coding	Annotated
ME_9470	coding	Annotated
SE2_6772	non_coding	Annotated
ME_6613	coding	Annotated
ME_20417	coding	Annotated
SE2_3153	coding	Annotated
ME_6238	coding	Annotated
SE2_5762	non_coding	Annotated
ME_19638	coding	Annotated
ME_1184	coding	Annotated
ME_7828	coding	Annotated
ME_5181	coding	Annotated
ME_13808	coding	Annotated
ME_20393	coding	Annotated
ME_19542	coding	Annotated
ME_9263	coding	Annotated
ME_10876	non_coding	Annotated
SE2_1581	coding	Annotated
ME_6126	coding	Annotated
ME_17017	coding	Annotated
SE2_6058	coding	Annotated
ME_9719	coding	Annotated
SE2_4540	non_coding	Annotated
ME_21600	coding	Annotated
ME_21652	coding	Annotated
SE2_1038	non_coding	Annotated
SE2_255	non_coding	Annotated
SE2_254	non_coding	Annotated
ME_70	coding	Annotated
SE2_3793	non_coding	Annotated
ME_69	coding	Annotated
SE2_2093	non_coding	Annotated
SE2_7077	non_coding	Annotated
SE2_5187	non_coding	Annotated
SE2_5186	non_coding	Annotated
SE2_5231	non_coding	Annotated
SE2_5230	non_coding	Annotated
ME_18509	coding	Annotated
SE2_3039	non_coding	Annotated
ME_6812	coding	Annotated
SE2_7064	non_coding	Annotated
ME_11434	coding	Annotated
ME_11433	coding	Annotated
SE2_6974	non_coding	Annotated
SE2_2491	coding	Annotated
ME_8039	coding	Annotated
ME_10239	coding	Annotated
ME_9046	coding	Annotated
ME_5632	coding	Annotated
ME_5631	coding	Annotated
ME_12082	coding	Annotated
SE2_5745	non_coding	Annotated
SE2_5744	non_coding	Annotated
SE2_13	non_coding	Annotated
ME_4688	coding	Annotated
ME_22490	coding	Annotated
ME_7959	coding	Annotated
SE2_56	non_coding	Annotated
SE2_6605	non_coding	Annotated
ME_1573	non_coding	Annotated
ME_10217	coding	Annotated
ME_10218	coding	Annotated
ME_7431	coding	Annotated
SE2_4334	non_coding	Annotated
ME_6736	coding	Annotated
ME_19568	coding	Annotated
ME_3954	coding	Annotated
SE2_1105	non_coding	Annotated
ME_19775	coding	Annotated
ME_15923	coding	Annotated
ME_22681	coding	Annotated
ME_4656	non_coding	Annotated
ME_22212	coding	Annotated
ME_22037	coding	Annotated
ME_4345	coding	Annotated
SE2_627	non_coding	Annotated
ME_4223	non_coding	Annotated
SE2_447	non_coding	Annotated
ME_15562	non_coding	Annotated
ME_21704	coding	Annotated
ME_7565	coding	Annotated
SE2_2450	non_coding	Annotated
ME_1119	non_coding	Annotated
ME_22626	coding	Annotated
SE2_1734	non_coding	Annotated
ME_17767	coding	Annotated
SE2_1735	non_coding	Annotated
SE2_7794	non_coding	Annotated
ME_3025	coding	Annotated
ME_11760	coding	Annotated
ME_2668	coding	Annotated
ME_1467	coding	Annotated
ME_22543	coding	Annotated
SE2_6603	coding	Annotated
ME_21851	non_coding	Annotated
SE2_2662	non_coding	Annotated
ME_10450	coding	Annotated
SE2_2028	non_coding	Annotated
ME_10107	coding	Annotated
ME_19392	coding	Annotated
ME_19391	coding	Annotated
SE2_715	coding	Annotated
ME_12360	coding	Annotated
ME_16374	coding	Annotated
ME_15031	coding	Annotated
SE2_6195	non_coding	Annotated
ME_1574	coding	Annotated
ME_10601	non_coding	Annotated
SE2_6016	non_coding	Annotated
SE2_6423	non_coding	Annotated
ME_1610	coding	Annotated
ME_19894	non_coding	Annotated
ME_201	coding	Annotated
ME_22514	coding	Annotated
ME_1484	coding	Annotated
SE2_7967	non_coding	Annotated
ME_22679	coding	Annotated
ME_8275	coding	Annotated
SE2_7372	non_coding	Annotated
ME_19936	coding	Annotated
ME_10864	coding	Annotated
ME_2872	coding	Annotated
SE2_6159	non_coding	Annotated
ME_1781	coding	Annotated
ME_21318	coding	Annotated
ME_3426	coding	Annotated
ME_11329	coding	Annotated
ME_4766	coding	Annotated
SE2_1113	non_coding	Annotated
ME_17464	coding	Annotated
ME_19224	coding	Annotated
SE2_7272	non_coding	Annotated
SE2_4051	non_coding	Annotated
SE2_9351	non_coding	Annotated
ME_7477	coding	Annotated
ME_9115	coding	Annotated
ME_3512	coding	Annotated
ME_237	coding	Annotated
ME_21122	coding	Annotated
SE2_5399	non_coding	Annotated
ME_21017	coding	Annotated
ME_15530	non_coding	Annotated
ME_14843	coding	Annotated
ME_20580	coding	Annotated
ME_8016	coding	Annotated
ME_16276	coding	Annotated
ME_786	coding	Annotated
ME_785	coding	Annotated
SE2_6894	coding	Annotated
ME_16759	coding	Annotated
ME_22877	non_coding	Annotated
ME_22380	non_coding	Annotated
ME_19499	coding	Annotated
ME_3041	coding	Annotated
ME_21590	coding	Annotated
ME_21713	coding	Annotated
ME_1439	coding	Annotated
SE2_3022	coding	Annotated
ME_9572	coding	Annotated
SE2_2080	non_coding	Annotated
SE2_1926	non_coding	Annotated
ME_16429	coding	Annotated
SE2_7582	non_coding	Annotated
ME_421	coding	Annotated
ME_16211	coding	Annotated
SE2_5106	non_coding	Annotated
SE2_7726	coding	Annotated
ME_11824	coding	Annotated
SE2_4439	non_coding	Annotated
ME_10014	coding	Annotated
ME_2395	non_coding	Annotated
ME_11309	coding	Annotated
ME_5173	coding	Annotated
ME_18255	coding	Annotated
SE2_4779	coding	Annotated
ME_20893	non_coding	Annotated
SE2_9211	non_coding	Annotated
ME_16705	coding	Annotated
SE2_1056	non_coding	Annotated
ME_15585	coding	Annotated
SE2_1055	coding	Annotated
ME_14192	coding	Annotated
ME_2995	coding	Annotated
ME_6088	coding	Annotated
SE2_6422	non_coding	Annotated
SE2_6421	coding	Annotated
SE2_6531	coding	Annotated
ME_12487	coding	Annotated
ME_20036	coding	Annotated
ME_19985	coding	Annotated
ME_19429	coding	Annotated
ME_17667	coding	Annotated
ME_1963	coding	Annotated
ME_22784	coding	Annotated
SE2_7656	non_coding	Annotated
ME_14327	coding	Annotated
SE2_927	coding	Annotated
SE2_1466	coding	Annotated
SE2_1465	coding	Annotated
ME_13799	coding	Annotated
ME_13242	coding	Annotated
SE2_8940	non_coding	Annotated
SE2_292	non_coding	Annotated
SE2_293	non_coding	Annotated
SE2_291	coding	Annotated
ME_17463	coding	Annotated
ME_21787	coding	Annotated
ME_11800	coding	Annotated
ME_4876	coding	Annotated
ME_1627	coding	Annotated
ME_499	coding	Annotated
ME_14606	coding	Annotated
SE2_2516	non_coding	Annotated
SE2_2515	coding	Annotated
ME_12827	coding	Annotated
ME_5512	coding	Annotated
SE2_9132	non_coding	Annotated
ME_17011	coding	Annotated
ME_6546	coding	Annotated
SE2_3964	non_coding	Annotated
ME_11999	coding	Annotated
ME_19935	coding	Annotated
ME_19214	coding	Annotated
SE2_1121	non_coding	Annotated
ME_11385	coding	Annotated
SE2_8276	coding	Annotated
SE2_8275	coding	Annotated
ME_4431	non_coding	Annotated
ME_5836	coding	Annotated
SE2_9117	non_coding	Annotated
ME_5865	coding	Annotated
ME_3878	coding	Annotated
ME_6842	coding	Annotated
SE2_9116	non_coding	Annotated
SE2_874	non_coding	Annotated
SE2_879	coding	Annotated
ME_3636	coding	Annotated
SE2_5241	non_coding	Annotated
SE2_2349	non_coding	Annotated
ME_3292	coding	Annotated
ME_10275	non_coding	Annotated
SE2_5283	non_coding	Annotated
SE2_5183	coding	Annotated
ME_3914	coding	Annotated
ME_19170	coding	Annotated
ME_21294	coding	Annotated
ME_595	non_coding	Annotated
ME_22720	coding	Annotated
ME_623	coding	Annotated
ME_9536	coding	Annotated
ME_3346	non_coding	Annotated
ME_21121	coding	Annotated
ME_12356	coding	Annotated
ME_16584	coding	Annotated
SE2_7848	non_coding	Annotated
ME_9886	coding	Annotated
ME_19229	coding	Annotated
ME_16165	coding	Annotated
ME_19276	coding	Annotated
ME_22723	coding	Annotated
ME_16815	coding	Annotated
ME_3000	coding	Annotated
ME_5720	coding	Annotated
ME_7965	coding	Annotated
ME_10524	coding	Annotated
ME_12495	coding	Annotated
ME_10600	coding	Annotated
ME_21036	coding	Annotated
SE2_6310	non_coding	Annotated
SE2_5418	non_coding	Annotated
ME_2834	coding	Annotated
ME_2835	coding	Annotated
ME_1341	coding	Annotated
ME_146	coding	Annotated
SE2_1087	non_coding	Annotated
SE2_1088	non_coding	Annotated
ME_12767	coding	Annotated
ME_3005	coding	Annotated
ME_21062	coding	Annotated
ME_8138	coding	Annotated
ME_12112	coding	Annotated
ME_3777	coding	Annotated
ME_4035	coding	Annotated
ME_19734	coding	Annotated
ME_22912	coding	Annotated
ME_21092	coding	Annotated
ME_17732	coding	Annotated
ME_18711	coding	Annotated
SE2_3016	non_coding	Annotated
SE2_3015	non_coding	Annotated
ME_21730	coding	Annotated
ME_11115	non_coding	Annotated
ME_12577	coding	Annotated
ME_15454	non_coding	Annotated
SE2_330	non_coding	Annotated
SE2_329	non_coding	Annotated
SE2_2615	non_coding	Annotated
ME_11605	coding	Annotated
SE2_8833	non_coding	Annotated
SE2_3395	non_coding	Annotated
SE2_3394	non_coding	Annotated
ME_2683	coding	Annotated
ME_9384	coding	Annotated
ME_5468	coding	Annotated
ME_17554	coding	Annotated
SE2_1256	non_coding	Annotated
SE2_5452	non_coding	Annotated
SE2_8727	coding	Annotated
SE2_8611	non_coding	Annotated
SE2_6132	non_coding	Annotated
ME_20615	coding	Annotated
ME_11206	coding	Annotated
SE2_131	non_coding	Annotated
ME_10570	coding	Annotated
ME_22573	coding	Annotated
SE2_6559	non_coding	Annotated
ME_12505	non_coding	Annotated
ME_14364	coding	Annotated
ME_7186	coding	Annotated
ME_575	coding	Annotated
SE2_2633	non_coding	Annotated
ME_20924	non_coding	Annotated
ME_3494	coding	Annotated
ME_18446	coding	Annotated
ME_22926	non_coding	Annotated
ME_16685	coding	Annotated
ME_19117	coding	Annotated
ME_18385	coding	Annotated
ME_5361	non_coding	Annotated
SE2_2167	non_coding	Annotated
ME_20151	coding	Annotated
ME_9071	coding	Annotated
ME_3796	coding	Annotated
SE2_5859	non_coding	Annotated
SE2_5858	non_coding	Annotated
ME_16199	coding	Annotated
ME_11771	coding	Annotated
SE2_8692	coding	Annotated
SE2_3495	non_coding	Annotated
SE2_3493	non_coding	Annotated
SE2_3494	non_coding	Annotated
SE2_8819	coding	Annotated
SE2_8820	coding	Annotated
SE2_8818	non_coding	Annotated
ME_11162	coding	Annotated
SE2_4095	non_coding	Annotated
SE2_3357	coding	Annotated
SE2_3356	non_coding	Annotated
ME_18727	non_coding	Annotated
SE2_4316	non_coding	Annotated
ME_12381	non_coding	Annotated
ME_17858	coding	Annotated
SE2_648	non_coding	Annotated
ME_16655	coding	Annotated
ME_6061	coding	Annotated
ME_19232	coding	Annotated
ME_10064	coding	Annotated
SE2_6532	non_coding	Annotated
ME_1179	coding	Annotated
ME_21210	coding	Annotated
SE2_4154	non_coding	Annotated
SE2_5278	non_coding	Annotated
ME_19779	coding	Annotated
SE2_2628	non_coding	Annotated
ME_17178	coding	Annotated
ME_21069	coding	Annotated
ME_11765	coding	Annotated
ME_11766	coding	Annotated
ME_2038	coding	Annotated
ME_14381	coding	Annotated
ME_7864	coding	Annotated
ME_633	coding	Annotated
ME_3648	coding	Annotated
SE2_5413	coding	Annotated
SE2_5412	coding	Annotated
SE2_5411	coding	Annotated
SE2_5410	coding	Annotated
ME_5547	coding	Annotated
ME_1267	coding	Annotated
ME_892	coding	Annotated
ME_12165	coding	Annotated
ME_16140	coding	Annotated
ME_2810	coding	Annotated
SE2_6100	non_coding	Annotated
ME_19842	coding	Annotated
SE2_4303	non_coding	Annotated
ME_22675	coding	Annotated
ME_13760	coding	Annotated
ME_16509	coding	Annotated
ME_10996	coding	Annotated
ME_2982	coding	Annotated
ME_2186	coding	Annotated
SE2_2810	non_coding	Annotated
ME_8150	coding	Annotated
ME_7629	non_coding	Annotated
ME_11015	coding	Annotated
SE2_2143	non_coding	Annotated
SE2_2145	non_coding	Annotated
SE2_2144	coding	Annotated
ME_4951	coding	Annotated
ME_9845	non_coding	Annotated
ME_17841	coding	Annotated
ME_22590	coding	Annotated
ME_703	coding	Annotated
ME_15794	coding	Annotated
SE2_3117	non_coding	Annotated
ME_8153	coding	Annotated
SE2_9107	non_coding	Annotated
ME_22894	coding	Annotated
ME_13757	coding	Annotated
SE2_6012	non_coding	Annotated
ME_2378	coding	Annotated
ME_2377	coding	Annotated
ME_5924	coding	Annotated
SE2_774	non_coding	Annotated
ME_21551	coding	Annotated
ME_13782	non_coding	Annotated
SE2_5299	coding	Annotated
SE2_5298	coding	Annotated
SE2_812	coding	Annotated
ME_16468	coding	Annotated
ME_19131	coding	Annotated
ME_19123	coding	Annotated
ME_14856	coding	Annotated
ME_199	coding	Annotated
SE2_8346	non_coding	Annotated
ME_13118	coding	Annotated
ME_4170	coding	Annotated
ME_15507	coding	Annotated
ME_16972	coding	Annotated
ME_16793	coding	Annotated
ME_17488	non_coding	Annotated
ME_21096	coding	Annotated
ME_18558	coding	Annotated
ME_8663	coding	Annotated
ME_11808	coding	Annotated
ME_7770	coding	Annotated
ME_2919	coding	Annotated
ME_14778	coding	Annotated
ME_5359	coding	Annotated
ME_19594	coding	Annotated
ME_17808	coding	Annotated
SE2_3340	coding	Annotated
ME_14877	non_coding	Annotated
SE2_6239	non_coding	Annotated
ME_9181	coding	Annotated
ME_12398	coding	Annotated
SE2_6440	coding	Annotated
SE2_6441	coding	Annotated
SE2_2535	non_coding	Annotated
ME_6843	coding	Annotated
ME_8629	coding	Annotated
SE2_4722	non_coding	Annotated
ME_11948	coding	Annotated
ME_22478	coding	Annotated
ME_17906	coding	Annotated
ME_8355	coding	Annotated
ME_14204	coding	Annotated
ME_8504	coding	Annotated
ME_8603	coding	Annotated
SE2_450	coding	Annotated
SE2_8715	coding	Annotated
SE2_4225	non_coding	Annotated
SE2_4226	non_coding	Annotated
SE2_7479	non_coding	Annotated
ME_2625	coding	Annotated
ME_18819	coding	Annotated
ME_2058	coding	Annotated
SE2_433	non_coding	Annotated
ME_19836	coding	Annotated
ME_16691	coding	Annotated
SE2_123	non_coding	Annotated
SE2_7709	non_coding	Annotated
ME_11807	coding	Annotated
ME_17899	non_coding	Annotated
ME_9342	coding	Annotated
ME_9994	coding	Annotated
ME_12291	coding	Annotated
SE2_8460	non_coding	Annotated
ME_18615	non_coding	Annotated
ME_16012	coding	Annotated
SE2_8459	non_coding	Annotated
ME_9252	coding	Annotated
ME_3735	coding	Annotated
ME_9806	coding	Annotated
SE2_2663	non_coding	Annotated
SE2_119	non_coding	Annotated
ME_19288	coding	Annotated
SE2_120	non_coding	Annotated
SE2_118	non_coding	Annotated
SE2_2406	coding	Annotated
SE2_4951	non_coding	Annotated
ME_9798	coding	Annotated
ME_19250	coding	Annotated
ME_21398	coding	Annotated
ME_13145	coding	Annotated
SE2_353	non_coding	Annotated
ME_1713	coding	Annotated
ME_10011	coding	Annotated
SE2_1799	non_coding	Annotated
ME_7511	coding	Annotated
ME_11598	coding	Annotated
ME_11599	coding	Annotated
ME_5444	coding	Annotated
SE2_7468	non_coding	Annotated
ME_10659	coding	Annotated
ME_18393	coding	Annotated
ME_19820	coding	Annotated
SE2_5935	non_coding	Annotated
ME_22077	coding	Annotated
ME_19976	coding	Annotated
ME_20138	coding	Annotated
ME_5396	coding	Annotated
ME_5280	non_coding	Annotated
SE2_5514	coding	Annotated
ME_20981	coding	Annotated
SE2_5140	non_coding	Annotated
SE2_261	non_coding	Annotated
ME_22361	coding	Annotated
ME_8597	coding	Annotated
ME_10665	coding	Annotated
ME_1750	coding	Annotated
SE2_3864	non_coding	Annotated
SE2_2230	non_coding	Annotated
ME_15492	coding	Annotated
ME_15493	coding	Annotated
ME_207	coding	Annotated
ME_18381	coding	Annotated
ME_2358	coding	Annotated
ME_21863	coding	Annotated
ME_21261	coding	Annotated
ME_1555	coding	Annotated
SE2_5711	non_coding	Annotated
ME_15938	coding	Annotated
ME_14859	non_coding	Annotated
SE2_6220	non_coding	Annotated
SE2_5176	non_coding	Annotated
ME_7495	non_coding	Annotated
ME_10681	non_coding	Annotated
SE2_5175	non_coding	Annotated
SE2_5861	coding	Annotated
SE2_5160	non_coding	Annotated
ME_20334	coding	Annotated
ME_13207	coding	Annotated
ME_8983	coding	Annotated
ME_15071	coding	Annotated
SE2_5161	non_coding	Annotated
SE2_5159	non_coding	Annotated
SE2_5158	non_coding	Annotated
ME_19816	coding	Annotated
SE2_6207	non_coding	Annotated
SE2_53	non_coding	Annotated
SE2_52	non_coding	Annotated
ME_8424	coding	Annotated
ME_16964	coding	Annotated
SE2_5254	non_coding	Annotated
ME_8255	coding	Annotated
ME_490	coding	Annotated
ME_14757	coding	Annotated
SE2_4059	non_coding	Annotated
SE2_7897	non_coding	Annotated
ME_11589	coding	Annotated
ME_10845	coding	Annotated
ME_418	coding	Annotated
ME_417	coding	Annotated
SE2_1845	non_coding	Annotated
ME_22530	coding	Annotated
ME_2513	coding	Annotated
ME_13703	coding	Annotated
ME_12764	coding	Annotated
SE2_7110	non_coding	Annotated
ME_18244	coding	Annotated
SE2_1899	non_coding	Annotated
ME_12228	coding	Annotated
ME_10790	coding	Annotated
ME_9793	coding	Annotated
SE2_2212	non_coding	Annotated
ME_7794	coding	Annotated
ME_858	coding	Annotated
SE2_4297	non_coding	Annotated
SE2_4298	non_coding	Annotated
ME_7203	coding	Annotated
SE2_2572	non_coding	Annotated
SE2_4500	coding	Annotated
ME_8639	coding	Annotated
ME_12383	coding	Annotated
SE2_6588	non_coding	Annotated
ME_20699	coding	Annotated
ME_405	coding	Annotated
ME_15380	non_coding	Annotated
ME_11092	coding	Annotated
ME_20433	coding	Annotated
ME_19662	coding	Annotated
ME_5746	coding	Annotated
ME_2784	coding	Annotated
SE2_4599	coding	Annotated
ME_12174	coding	Annotated
ME_4916	coding	Annotated
ME_14257	coding	Annotated
ME_8587	coding	Annotated
ME_5083	coding	Annotated
ME_14959	coding	Annotated
ME_22709	coding	Annotated
SE2_3414	non_coding	Annotated
ME_7660	coding	Annotated
ME_18693	coding	Annotated
ME_19411	non_coding	Annotated
SE2_9009	coding	Annotated
ME_22591	coding	Annotated
ME_22592	coding	Annotated
ME_8590	coding	Annotated
ME_8526	coding	Annotated
SE2_3569	non_coding	Annotated
ME_1587	non_coding	Annotated
ME_6	coding	Annotated
ME_14038	coding	Annotated
ME_12781	coding	Annotated
SE2_3157	non_coding	Annotated
ME_9847	non_coding	Annotated
SE2_2338	coding	Annotated
ME_7416	coding	Annotated
ME_11029	coding	Annotated
ME_869	non_coding	Annotated
ME_13341	coding	Annotated
ME_21075	coding	Annotated
ME_39	coding	Annotated
ME_9412	coding	Annotated
ME_21241	coding	Annotated
ME_21224	coding	Annotated
SE2_3633	coding	Annotated
ME_18451	coding	Annotated
ME_6465	coding	Annotated
ME_16108	coding	Annotated
SE2_6551	coding	Annotated
SE2_6550	coding	Annotated
ME_7142	coding	Annotated
ME_13263	coding	Annotated
ME_2506	coding	Annotated
ME_15082	coding	Annotated
ME_6042	coding	Annotated
ME_17459	coding	Annotated
ME_10554	coding	Annotated
ME_20364	coding	Annotated
SE2_7428	non_coding	Annotated
ME_7903	coding	Annotated
ME_10198	coding	Annotated
ME_10925	coding	Annotated
ME_11056	coding	Annotated
ME_16425	non_coding	Annotated
ME_21357	coding	Annotated
ME_13209	non_coding	Annotated
ME_20159	coding	Annotated
SE2_5863	non_coding	Annotated
ME_14832	coding	Annotated
SE2_2562	non_coding	Annotated
SE2_2561	non_coding	Annotated
ME_6473	coding	Annotated
ME_10821	coding	Annotated
ME_9230	coding	Annotated
SE2_8198	non_coding	Annotated
ME_11804	coding	Annotated
ME_8083	coding	Annotated
ME_4757	coding	Annotated
ME_16751	coding	Annotated
ME_3721	coding	Annotated
SE2_4516	coding	Annotated
SE2_4534	coding	Annotated
ME_10332	coding	Annotated
SE2_2099	non_coding	Annotated
SE2_2100	coding	Annotated
ME_5391	coding	Annotated
ME_10819	coding	Annotated
SE2_3336	coding	Annotated
ME_13387	coding	Annotated
ME_3928	coding	Annotated
SE2_8899	non_coding	Annotated
SE2_8898	non_coding	Annotated
ME_8513	coding	Annotated
SE2_8628	non_coding	Annotated
SE2_8629	coding	Annotated
SE2_7597	coding	Annotated
ME_6435	coding	Annotated
ME_22056	coding	Annotated
SE2_2943	non_coding	Annotated
SE2_2941	coding	Annotated
SE2_2942	coding	Annotated
ME_8806	coding	Annotated
ME_21820	coding	Annotated
ME_10165	coding	Annotated
SE2_8952	non_coding	Annotated
SE2_8951	non_coding	Annotated
ME_8668	coding	Annotated
SE2_1274	coding	Annotated
ME_10388	coding	Annotated
SE2_194	non_coding	Annotated
SE2_3831	non_coding	Annotated
SE2_8999	non_coding	Annotated
ME_306	coding	Annotated
ME_2617	coding	Annotated
SE2_210	non_coding	Annotated
ME_22783	non_coding	Annotated
ME_8545	coding	Annotated
ME_6518	coding	Annotated
SE2_7386	coding	Annotated
SE2_7388	coding	Annotated
SE2_7387	coding	Annotated
ME_4269	coding	Annotated
ME_3154	coding	Annotated
SE2_7837	non_coding	Annotated
ME_7248	coding	Annotated
SE2_3648	non_coding	Annotated
SE2_7152	non_coding	Annotated
ME_4679	non_coding	Annotated
SE2_3535	non_coding	Annotated
ME_21735	coding	Annotated
ME_17134	coding	Annotated
SE2_9028	non_coding	Annotated
ME_19398	non_coding	Annotated
SE2_5584	coding	Annotated
ME_19100	coding	Annotated
ME_9900	non_coding	Annotated
ME_18329	coding	Annotated
SE2_4066	non_coding	Annotated
ME_8818	coding	Annotated
ME_8310	coding	Annotated
ME_16910	coding	Annotated
ME_5883	coding	Annotated
ME_21026	coding	Annotated
SE2_335	non_coding	Annotated
ME_6124	non_coding	Annotated
SE2_7102	non_coding	Annotated
ME_366	coding	Annotated
ME_20329	coding	Annotated
SE2_3585	non_coding	Annotated
ME_7002	coding	Annotated
ME_11942	coding	Annotated
ME_21255	coding	Annotated
SE2_2659	non_coding	Annotated
ME_16063	coding	Annotated
ME_16792	coding	Annotated
ME_3794	coding	Annotated
ME_6901	coding	Annotated
ME_6414	coding	Annotated
ME_6850	coding	Annotated
SE2_1542	coding	Annotated
ME_4682	coding	Annotated
SE2_1541	non_coding	Annotated
ME_21217	coding	Annotated
ME_19950	coding	Annotated
SE2_5722	non_coding	Annotated
ME_21737	coding	Annotated
ME_10918	coding	Annotated
SE2_1391	non_coding	Annotated
ME_21827	coding	Annotated
ME_18589	coding	Annotated
ME_6633	non_coding	Annotated
ME_7889	non_coding	Annotated
ME_15319	coding	Annotated
ME_20459	coding	Annotated
SE2_2329	coding	Annotated
SE2_718	coding	Annotated
SE2_5445	non_coding	Annotated
ME_6735	coding	Annotated
ME_19671	coding	Annotated
SE2_5446	non_coding	Annotated
ME_15721	coding	Annotated
SE2_1459	non_coding	Annotated
SE2_2966	non_coding	Annotated
ME_1653	coding	Annotated
SE2_7051	non_coding	Annotated
ME_16912	coding	Annotated
SE2_4627	coding	Annotated
SE2_4626	coding	Annotated
ME_12177	coding	Annotated
SE2_1822	non_coding	Annotated
ME_12351	coding	Annotated
ME_9795	coding	Annotated
SE2_4745	non_coding	Annotated
ME_12916	coding	Annotated
ME_521	coding	Annotated
ME_1710	coding	Annotated
ME_1616	coding	Annotated
ME_7115	coding	Annotated
ME_180	coding	Annotated
ME_22189	coding	Annotated
ME_20907	coding	Annotated
ME_1686	coding	Annotated
SE2_7409	non_coding	Annotated
SE2_8689	coding	Annotated
SE2_3612	non_coding	Annotated
ME_14990	coding	Annotated
ME_15676	coding	Annotated
ME_2257	coding	Annotated
ME_1556	coding	Annotated
SE2_2247	non_coding	Annotated
ME_777	coding	Annotated
ME_12475	coding	Annotated
ME_10599	coding	Annotated
ME_5057	coding	Annotated
SE2_3884	coding	Annotated
ME_6857	coding	Annotated
ME_9	coding	Annotated
ME_8126	coding	Annotated
ME_16342	coding	Annotated
ME_16162	coding	Annotated
ME_8034	coding	Annotated
ME_14427	coding	Annotated
ME_10036	coding	Annotated
SE2_4939	non_coding	Annotated
ME_5285	coding	Annotated
SE2_6735	coding	Annotated
ME_8348	coding	Annotated
ME_14439	coding	Annotated
ME_2780	coding	Annotated
ME_9543	coding	Annotated
SE2_8839	non_coding	Annotated
ME_18514	coding	Annotated
ME_497	coding	Annotated
SE2_2500	non_coding	Annotated
SE2_2859	coding	Annotated
SE2_5228	non_coding	Annotated
ME_16939	coding	Annotated
ME_22552	coding	Annotated
SE2_3742	coding	Annotated
SE2_3741	non_coding	Annotated
ME_16118	coding	Annotated
ME_16752	coding	Annotated
ME_6303	coding	Annotated
ME_5400	coding	Annotated
ME_12917	coding	Annotated
SE2_673	coding	Annotated
SE2_675	non_coding	Annotated
SE2_674	non_coding	Annotated
ME_16670	coding	Annotated
ME_9305	coding	Annotated
ME_18830	coding	Annotated
ME_8645	non_coding	Annotated
ME_19745	coding	Annotated
ME_20111	coding	Annotated
ME_1759	coding	Annotated
SE2_6983	coding	Annotated
ME_17515	non_coding	Annotated
ME_9220	coding	Annotated
SE2_4254	non_coding	Annotated
ME_144	coding	Annotated
ME_14115	coding	Annotated
ME_4794	coding	Annotated
ME_16827	coding	Annotated
ME_3371	coding	Annotated
ME_6184	coding	Annotated
SE2_9219	non_coding	Annotated
ME_16266	coding	Annotated
SE2_8160	non_coding	Annotated
ME_3617	non_coding	Annotated
ME_21220	coding	Annotated
ME_22338	coding	Annotated
SE2_2446	non_coding	Annotated
SE2_2511	non_coding	Annotated
SE2_588	coding	Annotated
ME_5592	coding	Annotated
ME_941	coding	Annotated
ME_12422	coding	Annotated
SE2_3213	non_coding	Annotated
ME_5488	coding	Annotated
ME_14981	coding	Annotated
ME_14042	coding	Annotated
ME_12534	non_coding	Annotated
ME_12715	coding	Annotated
ME_19285	coding	Annotated
ME_13253	coding	Annotated
ME_21867	coding	Annotated
ME_19406	coding	Annotated
ME_13133	coding	Annotated
ME_6185	coding	Annotated
SE2_1841	non_coding	Annotated
SE2_1840	non_coding	Annotated
ME_4217	coding	Annotated
SE2_4425	non_coding	Annotated
SE2_4424	non_coding	Annotated
ME_14914	coding	Annotated
SE2_5096	coding	Annotated
SE2_8838	coding	Annotated
SE2_7371	non_coding	Annotated
ME_4813	coding	Annotated
ME_17044	non_coding	Annotated
SE2_4364	non_coding	Annotated
ME_2511	coding	Annotated
ME_5891	coding	Annotated
SE2_4768	coding	Annotated
ME_3150	non_coding	Annotated
SE2_7357	coding	Annotated
ME_3240	coding	Annotated
SE2_5497	coding	Annotated
ME_13086	coding	Annotated
SE2_1451	non_coding	Annotated
ME_3605	non_coding	Annotated
SE2_1816	non_coding	Annotated
SE2_4194	coding	Annotated
ME_4878	coding	Annotated
ME_14130	coding	Annotated
ME_19656	coding	Annotated
SE2_3156	coding	Annotated
SE2_3449	non_coding	Annotated
ME_19210	coding	Annotated
ME_21021	coding	Annotated
ME_11208	coding	Annotated
ME_19834	coding	Annotated
ME_9138	coding	Annotated
SE2_6085	non_coding	Annotated
ME_7990	coding	Annotated
SE2_248	non_coding	Annotated
ME_18880	coding	Annotated
ME_10365	coding	Annotated
ME_19184	coding	Annotated
ME_19898	coding	Annotated
ME_18030	coding	Annotated
ME_18433	coding	Annotated
ME_19371	coding	Annotated
ME_3612	coding	Annotated
ME_1383	non_coding	Annotated
ME_13692	coding	Annotated
ME_734	coding	Annotated
ME_22587	coding	Annotated
SE2_4536	non_coding	Annotated
SE2_4754	non_coding	Annotated
SE2_7097	non_coding	Annotated
SE2_7096	non_coding	Annotated
ME_22466	coding	Annotated
ME_14977	coding	Annotated
ME_14599	coding	Annotated
ME_12044	coding	Annotated
ME_3461	coding	Annotated
ME_22765	coding	Annotated
ME_20682	coding	Annotated
SE2_2292	coding	Annotated
ME_8666	coding	Annotated
ME_804	non_coding	Annotated
ME_2224	coding	Annotated
ME_12751	coding	Annotated
ME_6975	coding	Annotated
ME_7264	coding	Annotated
SE2_8378	non_coding	Annotated
ME_14729	coding	Annotated
ME_8729	coding	Annotated
SE2_2565	non_coding	Annotated
SE2_5368	coding	Annotated
ME_16299	coding	Annotated
ME_12874	coding	Annotated
SE2_6774	non_coding	Annotated
SE2_687	non_coding	Annotated
SE2_686	non_coding	Annotated
SE2_688	non_coding	Annotated
ME_7771	non_coding	Annotated
ME_20341	non_coding	Annotated
ME_10529	coding	Annotated
ME_22849	coding	Annotated
SE2_4125	non_coding	Annotated
ME_18186	coding	Annotated
SE2_3365	non_coding	Annotated
SE2_3364	coding	Annotated
ME_3188	non_coding	Annotated
ME_17257	coding	Annotated
ME_21952	coding	Annotated
ME_15190	coding	Annotated
ME_22836	coding	Annotated
SE2_2753	non_coding	Annotated
ME_21575	coding	Annotated
ME_11025	coding	Annotated
ME_15158	coding	Annotated
SE2_3817	coding	Annotated
SE2_474	non_coding	Annotated
SE2_7998	non_coding	Annotated
SE2_665	non_coding	Annotated
SE2_664	non_coding	Annotated
SE2_1077	non_coding	Annotated
ME_20908	coding	Annotated
ME_14765	coding	Annotated
ME_21374	non_coding	Annotated
SE2_5906	non_coding	Annotated
SE2_7637	coding	Annotated
SE2_2730	non_coding	Annotated
ME_15797	coding	Annotated
SE2_161	non_coding	Annotated
SE2_4928	coding	Annotated
ME_13867	coding	Annotated
SE2_3314	non_coding	Annotated
SE2_4887	coding	Annotated
ME_1546	coding	Annotated
ME_14891	coding	Annotated
ME_18284	coding	Annotated
SE2_5508	coding	Annotated
ME_17893	coding	Annotated
ME_17902	coding	Annotated
ME_9909	coding	Annotated
ME_3847	coding	Annotated
ME_10152	coding	Annotated
SE2_5502	coding	Annotated
SE2_2718	non_coding	Annotated
SE2_2717	non_coding	Annotated
SE2_6628	non_coding	Annotated
ME_9681	coding	Annotated
SE2_2462	non_coding	Annotated
SE2_2438	non_coding	Annotated
SE2_3912	non_coding	Annotated
SE2_4390	coding	Annotated
ME_22857	coding	Annotated
ME_14343	coding	Annotated
ME_10684	coding	Annotated
ME_20288	coding	Annotated
SE2_4075	non_coding	Annotated
ME_12819	coding	Annotated
ME_21132	coding	Annotated
ME_9534	coding	Annotated
ME_18994	non_coding	Annotated
ME_573	coding	Annotated
ME_10231	coding	Annotated
SE2_3011	coding	Annotated
ME_16174	coding	Annotated
ME_18808	coding	Annotated
SE2_4151	coding	Annotated
SE2_8543	coding	Annotated
SE2_8542	coding	Annotated
ME_13576	coding	Annotated
ME_8672	coding	Annotated
SE2_8343	non_coding	Annotated
SE2_3600	non_coding	Annotated
SE2_3599	non_coding	Annotated
ME_9290	non_coding	Annotated
ME_18913	coding	Annotated
ME_4198	coding	Annotated
ME_9999	coding	Annotated
SE2_5696	coding	Annotated
SE2_5695	coding	Annotated
SE2_5694	coding	Annotated
ME_5317	coding	Annotated
ME_2044	non_coding	Annotated
SE2_6785	non_coding	Annotated
SE2_6784	non_coding	Annotated
ME_15708	coding	Annotated
ME_17599	coding	Annotated
SE2_6783	non_coding	Annotated
ME_18690	coding	Annotated
ME_18858	coding	Annotated
ME_17263	coding	Annotated
ME_3224	coding	Annotated
ME_18876	coding	Annotated
SE2_4528	non_coding	Annotated
SE2_6027	coding	Annotated
ME_2979	coding	Annotated
SE2_9237	non_coding	Annotated
ME_11694	coding	Annotated
ME_19138	coding	Annotated
ME_14188	coding	Annotated
SE2_7162	non_coding	Annotated
ME_14233	coding	Annotated
ME_13554	coding	Annotated
SE2_8621	non_coding	Annotated
ME_3944	coding	Annotated
SE2_6196	coding	Annotated
ME_4201	coding	Annotated
ME_7292	coding	Annotated
ME_3379	coding	Annotated
ME_5752	coding	Annotated
ME_1035	coding	Annotated
SE2_8549	non_coding	Annotated
ME_1087	coding	Annotated
ME_12064	non_coding	Annotated
SE2_2493	non_coding	Annotated
SE2_6686	non_coding	Annotated
ME_7455	coding	Annotated
SE2_5016	non_coding	Annotated
SE2_4532	coding	Annotated
ME_1844	coding	Annotated
SE2_4531	coding	Annotated
ME_22718	coding	Annotated
ME_9353	non_coding	Annotated
ME_7872	non_coding	Annotated
ME_10957	coding	Annotated
ME_9370	coding	Annotated
SE2_5678	non_coding	Annotated
SE2_2149	non_coding	Annotated
SE2_9341	non_coding	Annotated
ME_7722	coding	Annotated
SE2_9340	non_coding	Annotated
SE2_2122	non_coding	Annotated
SE2_4794	non_coding	Annotated
SE2_7857	non_coding	Annotated
ME_20058	coding	Annotated
ME_6537	coding	Annotated
ME_2168	coding	Annotated
SE2_4110	non_coding	Annotated
SE2_7109	non_coding	Annotated
ME_13981	coding	Annotated
ME_5826	coding	Annotated
SE2_2373	non_coding	Annotated
ME_13074	coding	Annotated
ME_22464	coding	Annotated
ME_13921	coding	Annotated
ME_11930	coding	Annotated
ME_8574	coding	Annotated
SE2_5327	coding	Annotated
ME_20524	coding	Annotated
ME_2717	coding	Annotated
ME_2174	coding	Annotated
SE2_1688	non_coding	Annotated
SE2_2913	coding	Annotated
ME_17865	coding	Annotated
SE2_217	coding	Annotated
ME_10838	non_coding	Annotated
SE2_6728	non_coding	Annotated
ME_15495	coding	Annotated
ME_2925	coding	Annotated
SE2_6627	non_coding	Annotated
ME_3256	coding	Annotated
SE2_2820	non_coding	Annotated
SE2_46	coding	Annotated
ME_7531	coding	Annotated
ME_16942	coding	Annotated
ME_8230	coding	Annotated
ME_12424	coding	Annotated
ME_3300	coding	Annotated
ME_6486	coding	Annotated
SE2_4684	non_coding	Annotated
ME_14050	coding	Annotated
SE2_3605	coding	Annotated
ME_5925	coding	Annotated
ME_8284	coding	Annotated
ME_1551	coding	Annotated
SE2_6187	non_coding	Annotated
SE2_7730	coding	Annotated
SE2_1368	non_coding	Annotated
ME_18604	coding	Annotated
ME_16030	coding	Annotated
ME_3852	coding	Annotated
SE2_1763	non_coding	Annotated
SE2_2352	non_coding	Annotated
ME_12140	coding	Annotated
SE2_1537	non_coding	Annotated
SE2_1536	non_coding	Annotated
SE2_3107	non_coding	Annotated
SE2_3106	non_coding	Annotated
SE2_5551	non_coding	Annotated
ME_17751	non_coding	Annotated
SE2_5916	coding	Annotated
SE2_2083	coding	Annotated
ME_2898	coding	Annotated
SE2_1224	coding	Annotated
SE2_1223	non_coding	Annotated
ME_7048	coding	Annotated
ME_14764	non_coding	Annotated
ME_7458	non_coding	Annotated
ME_9289	coding	Annotated
ME_15275	coding	Annotated
ME_17275	coding	Annotated
SE2_4090	coding	Annotated
ME_18581	coding	Annotated
ME_1055	coding	Annotated
ME_21609	coding	Annotated
SE2_7202	coding	Annotated
SE2_3985	coding	Annotated
SE2_4362	non_coding	Annotated
ME_11555	coding	Annotated
ME_14905	coding	Annotated
SE2_2317	non_coding	Annotated
SE2_8184	non_coding	Annotated
SE2_2318	coding	Annotated
SE2_2316	non_coding	Annotated
SE2_6908	non_coding	Annotated
SE2_6949	coding	Annotated
SE2_3604	coding	Annotated
SE2_3780	non_coding	Annotated
ME_8670	coding	Annotated
ME_18756	coding	Annotated
SE2_3370	coding	Annotated
ME_16431	coding	Annotated
SE2_7782	coding	Annotated
ME_3173	coding	Annotated
SE2_7846	coding	Annotated
SE2_6024	non_coding	Annotated
SE2_6023	coding	Annotated
ME_6466	coding	Annotated
SE2_2018	coding	Annotated
ME_14421	coding	Annotated
ME_15221	coding	Annotated
ME_19761	coding	Annotated
SE2_8891	non_coding	Annotated
ME_3196	coding	Annotated
ME_19962	coding	Annotated
SE2_1019	non_coding	Annotated
ME_11412	coding	Annotated
ME_22610	coding	Annotated
SE2_3642	non_coding	Annotated
ME_13453	coding	Annotated
ME_5975	coding	Annotated
ME_5974	coding	Annotated
SE2_6845	non_coding	Annotated
SE2_4071	non_coding	Annotated
ME_1670	coding	Annotated
ME_13030	coding	Annotated
SE2_3771	coding	Annotated
ME_765	coding	Annotated
ME_13131	coding	Annotated
ME_11684	coding	Annotated
ME_3342	coding	Annotated
ME_8878	coding	Annotated
ME_22375	coding	Annotated
ME_2004	coding	Annotated
SE2_2097	non_coding	Annotated
SE2_1858	non_coding	Annotated
SE2_1857	non_coding	Annotated
SE2_6597	coding	Annotated
SE2_6596	coding	Annotated
ME_9152	coding	Annotated
ME_20747	coding	Annotated
SE2_4736	coding	Annotated
ME_14463	coding	Annotated
SE2_1185	non_coding	Annotated
SE2_2635	non_coding	Annotated
ME_3906	coding	Annotated
ME_8870	coding	Annotated
SE2_8194	non_coding	Annotated
SE2_8195	non_coding	Annotated
ME_16897	coding	Annotated
SE2_1820	coding	Annotated
SE2_9167	coding	Annotated
SE2_8589	non_coding	Annotated
ME_6168	coding	Annotated
ME_20808	coding	Annotated
ME_21926	coding	Annotated
ME_7016	coding	Annotated
ME_18227	non_coding	Annotated
SE2_7130	non_coding	Annotated
ME_20495	coding	Annotated
ME_7371	coding	Annotated
SE2_6455	non_coding	Annotated
SE2_6454	non_coding	Annotated
ME_17348	coding	Annotated
ME_21410	coding	Annotated
SE2_4006	coding	Annotated
ME_17637	coding	Annotated
ME_371	coding	Annotated
ME_372	coding	Annotated
ME_19421	coding	Annotated
SE2_1736	non_coding	Annotated
ME_19537	coding	Annotated
ME_22502	coding	Annotated
ME_10342	coding	Annotated
ME_7536	coding	Annotated
ME_9122	coding	Annotated
ME_9920	coding	Annotated
ME_19620	coding	Annotated
ME_15857	coding	Annotated
ME_10242	coding	Annotated
ME_22053	coding	Annotated
ME_16962	coding	Annotated
ME_21373	coding	Annotated
SE2_2903	non_coding	Annotated
ME_4270	coding	Annotated
SE2_8579	non_coding	Annotated
SE2_8578	non_coding	Annotated
ME_6081	coding	Annotated
SE2_8306	non_coding	Annotated
ME_17575	coding	Annotated
ME_6544	non_coding	Annotated
SE2_1257	non_coding	Annotated
ME_10323	coding	Annotated
ME_15624	coding	Annotated
SE2_2008	non_coding	Annotated
ME_8038	coding	Annotated
SE2_5577	non_coding	Annotated
SE2_7610	non_coding	Annotated
ME_19548	coding	Annotated
ME_20255	coding	Annotated
SE2_3844	coding	Annotated
SE2_3843	coding	Annotated
SE2_3845	non_coding	Annotated
SE2_1157	non_coding	Annotated
ME_17144	non_coding	Annotated
ME_13127	non_coding	Annotated
ME_9097	coding	Annotated
ME_7566	coding	Annotated
SE2_3779	non_coding	Annotated
ME_21812	coding	Annotated
ME_12344	non_coding	Annotated
SE2_9348	non_coding	Annotated
ME_18946	coding	Annotated
ME_2537	coding	Annotated
SE2_5737	non_coding	Annotated
ME_1285	non_coding	Annotated
ME_5884	coding	Annotated
ME_13366	coding	Annotated
ME_20325	coding	Annotated
ME_619	coding	Annotated
ME_13540	coding	Annotated
SE2_5221	non_coding	Annotated
ME_4769	coding	Annotated
ME_4230	coding	Annotated
ME_4844	coding	Annotated
SE2_7137	coding	Annotated
ME_5881	coding	Annotated
ME_2608	coding	Annotated
SE2_7039	coding	Annotated
ME_17154	coding	Annotated
ME_20567	coding	Annotated
ME_13709	non_coding	Annotated
ME_7793	non_coding	Annotated
ME_14761	coding	Annotated
ME_3640	coding	Annotated
ME_11133	non_coding	Annotated
SE2_8482	coding	Annotated
SE2_1844	coding	Annotated
ME_9796	coding	Annotated
ME_2815	coding	Annotated
ME_7066	coding	Annotated
ME_3268	coding	Annotated
SE2_8587	non_coding	Annotated
ME_20972	coding	Annotated
ME_11869	non_coding	Annotated
SE2_6776	non_coding	Annotated
ME_13241	non_coding	Annotated
ME_13493	coding	Annotated
SE2_103	non_coding	Annotated
ME_22376	coding	Annotated
ME_22884	coding	Annotated
ME_22503	non_coding	Annotated
ME_10636	coding	Annotated
ME_10212	coding	Annotated
ME_8416	coding	Annotated
SE2_1025	coding	Annotated
ME_10715	coding	Annotated
SE2_554	non_coding	Annotated
ME_11422	coding	Annotated
SE2_7601	non_coding	Annotated
SE2_2872	non_coding	Annotated
SE2_1282	coding	Annotated
SE2_1281	non_coding	Annotated
SE2_5236	non_coding	Annotated
SE2_5237	non_coding	Annotated
SE2_5235	coding	Annotated
SE2_5433	coding	Annotated
SE2_8237	coding	Annotated
SE2_8236	non_coding	Annotated
ME_7728	coding	Annotated
ME_16476	coding	Annotated
ME_8047	coding	Annotated
SE2_6773	non_coding	Annotated
ME_4400	coding	Annotated
ME_7523	coding	Annotated
SE2_2569	coding	Annotated
ME_17760	coding	Annotated
ME_13175	coding	Annotated
SE2_6321	non_coding	Annotated
ME_4983	coding	Annotated
ME_16436	coding	Annotated
ME_4606	coding	Annotated
SE2_372	non_coding	Annotated
ME_13238	non_coding	Annotated
SE2_1683	non_coding	Annotated
SE2_6282	non_coding	Annotated
ME_7229	non_coding	Annotated
SE2_6683	non_coding	Annotated
SE2_5431	non_coding	Annotated
SE2_8172	non_coding	Annotated
SE2_8171	non_coding	Annotated
ME_12190	coding	Annotated
ME_21478	coding	Annotated
ME_13399	coding	Annotated
ME_15016	coding	Annotated
ME_18591	coding	Annotated
ME_15551	coding	Annotated
ME_20425	coding	Annotated
ME_19284	coding	Annotated
ME_19874	coding	Annotated
ME_9670	coding	Annotated
ME_18525	coding	Annotated
ME_22803	coding	Annotated
ME_6437	coding	Annotated
ME_17296	coding	Annotated
ME_18362	non_coding	Annotated
ME_1047	coding	Annotated
ME_17741	coding	Annotated
ME_9343	coding	Annotated
ME_13018	non_coding	Annotated
SE2_3943	non_coding	Annotated
SE2_999	non_coding	Annotated
SE2_3140	non_coding	Annotated
ME_17186	coding	Annotated
ME_15768	non_coding	Annotated
SE2_5397	non_coding	Annotated
ME_7241	coding	Annotated
SE2_4915	non_coding	Annotated
SE2_8903	non_coding	Annotated
SE2_8902	coding	Annotated
ME_4585	coding	Annotated
SE2_7832	non_coding	Annotated
ME_19516	coding	Annotated
SE2_4437	non_coding	Annotated
ME_22469	coding	Annotated
SE2_4436	coding	Annotated
ME_3621	coding	Annotated
ME_860	coding	Annotated
SE2_2618	non_coding	Annotated
ME_18498	coding	Annotated
ME_4673	coding	Annotated
ME_20526	non_coding	Annotated
ME_16580	coding	Annotated
ME_14853	coding	Annotated
ME_7756	coding	Annotated
ME_2193	coding	Annotated
ME_695	coding	Annotated
ME_11110	coding	Annotated
ME_927	coding	Annotated
ME_1094	coding	Annotated
ME_22863	non_coding	Annotated
ME_2651	coding	Annotated
SE2_7199	non_coding	Annotated
ME_9285	coding	Annotated
ME_16113	coding	Annotated
SE2_1249	non_coding	Annotated
ME_5214	coding	Annotated
SE2_1250	non_coding	Annotated
ME_13456	coding	Annotated
ME_506	coding	Annotated
ME_10931	coding	Annotated
SE2_5965	coding	Annotated
ME_18684	coding	Annotated
SE2_1173	non_coding	Annotated
ME_11937	coding	Annotated
ME_3542	coding	Annotated
ME_6540	coding	Annotated
ME_14181	non_coding	Annotated
ME_22811	coding	Annotated
ME_19949	coding	Annotated
SE2_1546	coding	Annotated
SE2_2082	coding	Annotated
SE2_5262	coding	Annotated
ME_17141	coding	Annotated
SE2_8744	non_coding	Annotated
ME_896	coding	Annotated
ME_1324	coding	Annotated
ME_17092	coding	Annotated
ME_22583	non_coding	Annotated
ME_6805	coding	Annotated
ME_7454	coding	Annotated
ME_13667	coding	Annotated
ME_8160	coding	Annotated
SE2_2017	non_coding	Annotated
ME_1100	coding	Annotated
ME_18765	coding	Annotated
ME_19987	coding	Annotated
ME_19922	coding	Annotated
ME_6096	coding	Annotated
SE2_5266	non_coding	Annotated
ME_16375	coding	Annotated
ME_8390	coding	Annotated
ME_12019	coding	Annotated
ME_7947	coding	Annotated
SE2_5820	non_coding	Annotated
ME_14847	coding	Annotated
SE2_3447	non_coding	Annotated
ME_21640	coding	Annotated
[truncated: 34,886 more rows]

## Sheet: Muti-Samp_Tumor_Isoforms_Coding
Isoform_Cluster	Coding	Isoform_Type
ME_6658	coding	Annotated
ME_3176	coding	Annotated
ME_16664	coding	Annotated
ME_6279	coding	Annotated
ME_10991	coding	Annotated
ME_17050	coding	Annotated
ME_8823	coding	Annotated
ME_2572	coding	Annotated
ME_13660	coding	Annotated
ME_21733	coding	Annotated
ME_18793	coding	Annotated
ME_19675	coding	Annotated
ME_15823	coding	Annotated
ME_21334	coding	Annotated
ME_15035	coding	Annotated
ME_9095	coding	Annotated
ME_9251	coding	Annotated
ME_12015	coding	Annotated
ME_18299	coding	Annotated
ME_13080	coding	Annotated
ME_8777	coding	Annotated
ME_17001	coding	Annotated
ME_16033	coding	Annotated
ME_9948	coding	Annotated
ME_10956	non_coding	Annotated
ME_2904	coding	Annotated
ME_5205	coding	Annotated
ME_10434	coding	Annotated
ME_6010	coding	Annotated
ME_113	coding	Annotated
ME_20901	coding	Annotated
ME_19701	coding	Annotated
ME_21848	coding	Annotated
ME_12585	coding	Annotated
ME_9431	coding	Annotated
ME_16628	coding	Annotated
ME_17209	coding	Annotated
ME_22060	coding	Annotated
ME_5038	coding	Annotated
ME_20054	coding	Annotated
ME_20039	coding	Annotated
ME_14810	coding	Annotated
ME_8359	coding	Annotated
ME_20970	coding	Annotated
ME_7342	coding	Annotated
ME_21861	coding	Annotated
ME_6940	coding	Annotated
ME_19363	coding	Annotated
ME_11710	coding	Annotated
ME_20279	coding	Annotated
ME_14592	coding	Annotated
ME_9281	coding	Annotated
ME_16418	coding	Annotated
ME_8610	coding	Annotated
ME_5332	coding	Annotated
ME_1814	coding	Annotated
ME_19064	coding	Annotated
ME_16056	coding	Annotated
ME_18403	coding	Annotated
ME_19307	coding	Annotated
ME_22847	coding	Annotated
ME_6674	coding	Annotated
ME_10518	coding	Annotated
ME_16344	coding	Annotated
ME_5078	coding	Annotated
ME_14271	coding	Annotated
ME_19855	coding	Annotated
ME_663	coding	Annotated
ME_9768	coding	Annotated
ME_3572	coding	Annotated
ME_9992	coding	Annotated
ME_10380	coding	Annotated
ME_4894	non_coding	Annotated
ME_21868	coding	Annotated
ME_19300	coding	Annotated
ME_7945	coding	Annotated
ME_5514	coding	Annotated
ME_12121	coding	Annotated
ME_16669	coding	Annotated
ME_13431	coding	Annotated
ME_18072	non_coding	Annotated
ME_10886	coding	Annotated
ME_3811	coding	Annotated
ME_6560	coding	Annotated
ME_14299	coding	Annotated
ME_5447	coding	Annotated
ME_2255	coding	Annotated
ME_5692	coding	Annotated
ME_15892	coding	Annotated
ME_8755	coding	Annotated
ME_10221	coding	Annotated
ME_22360	coding	Annotated
ME_21800	coding	Annotated
ME_3297	coding	Annotated
ME_4665	coding	Annotated
ME_18665	coding	Annotated
ME_11842	coding	Annotated
ME_2057	coding	Annotated
ME_14675	coding	Annotated
ME_16601	coding	Annotated
ME_21182	coding	Annotated
ME_15968	coding	Annotated
ME_11484	coding	Annotated
ME_17616	coding	Annotated
ME_10306	coding	Annotated
ME_7498	coding	Annotated
ME_17157	coding	Annotated
ME_17410	coding	Annotated
ME_20375	coding	Annotated
ME_10972	coding	Annotated
ME_6800	coding	Annotated
ME_19781	coding	Annotated
ME_14322	coding	Annotated
ME_22665	coding	Annotated
ME_10372	coding	Annotated
ME_22365	coding	Annotated
ME_4044	coding	Annotated
ME_16988	coding	Annotated
ME_1689	coding	Annotated
ME_17110	coding	Annotated
ME_2902	coding	Annotated
ME_13878	coding	Annotated
ME_17565	coding	Annotated
ME_11769	coding	Annotated
ME_8737	coding	Annotated
ME_4071	coding	Annotated
ME_644	coding	Annotated
ME_7911	coding	Annotated
ME_7280	coding	Annotated
ME_22231	coding	Annotated
ME_6730	coding	Annotated
ME_6320	coding	Annotated
ME_19282	coding	Annotated
ME_4881	coding	Annotated
ME_7101	coding	Annotated
ME_9336	coding	Annotated
ME_15090	coding	Annotated
ME_9757	coding	Annotated
ME_7491	coding	Annotated
ME_3650	coding	Annotated
ME_19715	coding	Annotated
ME_3443	coding	Annotated
ME_409	coding	Annotated
ME_3065	coding	Annotated
ME_20880	coding	Annotated
ME_6855	coding	Annotated
ME_268	coding	Annotated
ME_17075	non_coding	Annotated
ME_15620	coding	Annotated
ME_768	coding	Annotated
ME_4616	coding	Annotated
ME_22563	coding	Annotated
ME_22716	coding	Annotated
ME_21656	coding	Annotated
ME_18526	non_coding	Annotated
ME_11234	coding	Annotated
ME_6939	coding	Annotated
ME_10992	coding	Annotated
ME_7277	non_coding	Annotated
ME_20697	coding	Annotated
ME_3451	coding	Annotated
ME_3528	coding	Annotated
ME_20582	coding	Annotated
ME_11646	coding	Annotated
ME_15977	coding	Annotated
ME_8184	coding	Annotated
ME_22012	coding	Annotated
ME_2669	coding	Annotated
ME_15912	coding	Annotated
ME_8220	coding	Annotated
ME_16537	coding	Annotated
ME_13444	coding	Annotated
ME_6663	coding	Annotated
ME_15680	coding	Annotated
ME_2687	coding	Annotated
ME_13574	coding	Annotated
ME_7571	coding	Annotated
ME_13926	coding	Annotated
ME_19162	coding	Annotated
ME_6102	coding	Annotated
ME_5271	coding	Annotated
ME_18679	coding	Annotated
ME_14046	coding	Annotated
ME_4827	non_coding	Annotated
ME_15133	coding	Annotated
ME_6147	coding	Annotated
ME_20245	coding	Annotated
ME_15186	coding	Annotated
ME_11322	non_coding	Annotated
ME_16192	coding	Annotated
ME_6445	coding	Annotated
ME_21142	coding	Annotated
ME_17053	coding	Annotated
ME_8548	coding	Annotated
ME_11581	coding	Annotated
ME_22823	coding	Annotated
ME_6140	coding	Annotated
ME_19005	coding	Annotated
ME_21629	non_coding	Annotated
ME_257	coding	Annotated
ME_9866	coding	Annotated
ME_2209	coding	Annotated
ME_14784	coding	Annotated
ME_7648	coding	Annotated
ME_13810	coding	Annotated
ME_15962	coding	Annotated
ME_20079	coding	Annotated
ME_6080	coding	Annotated
ME_13682	non_coding	Annotated
ME_19771	coding	Annotated
ME_21708	non_coding	Annotated
ME_15181	coding	Annotated
ME_10413	coding	Annotated
ME_6860	coding	Annotated
ME_19135	coding	Annotated
ME_13095	non_coding	Annotated
ME_9399	coding	Annotated
ME_4057	coding	Annotated
ME_8261	coding	Annotated
ME_16066	coding	Annotated
ME_15919	coding	Annotated
ME_12450	coding	Annotated
ME_21143	coding	Annotated
ME_20948	coding	Annotated
ME_16353	coding	Annotated
ME_9188	coding	Annotated
ME_14888	coding	Annotated
ME_7596	coding	Annotated
ME_3360	coding	Annotated
ME_21617	coding	Annotated
ME_15636	coding	Annotated
ME_26	coding	Annotated
ME_8300	coding	Annotated
ME_20984	coding	Annotated
ME_19201	coding	Annotated
ME_10189	coding	Annotated
ME_8333	coding	Annotated
ME_15006	coding	Annotated
ME_8123	coding	Annotated
ME_19261	coding	Annotated
ME_7528	coding	Annotated
ME_1652	coding	Annotated
ME_10936	coding	Annotated
ME_6249	coding	Annotated
ME_4719	coding	Annotated
ME_275	coding	Annotated
ME_5858	coding	Annotated
ME_7614	coding	Annotated
ME_21298	coding	Annotated
ME_15846	coding	Annotated
ME_18317	coding	Annotated
ME_7349	coding	Annotated
ME_12560	coding	Annotated
ME_15951	coding	Annotated
ME_3555	coding	Annotated
ME_6459	coding	Annotated
ME_3180	coding	Annotated
ME_10109	coding	Annotated
ME_7840	coding	Annotated
ME_3259	coding	Annotated
ME_14919	coding	Annotated
ME_5282	coding	Annotated
ME_13676	coding	Annotated
ME_5964	coding	Annotated
ME_5177	coding	Annotated
ME_8352	coding	Annotated
ME_7580	non_coding	Annotated
ME_1916	coding	Annotated
ME_8071	coding	Annotated
ME_13188	coding	Annotated
ME_12873	coding	Annotated
ME_5715	coding	Annotated
ME_17478	coding	Annotated
ME_22688	coding	Annotated
ME_16951	coding	Annotated
ME_20308	coding	Annotated
ME_1238	coding	Annotated
ME_5241	coding	Annotated
ME_13712	coding	Annotated
ME_8860	coding	Annotated
ME_15065	coding	Annotated
ME_12453	coding	Annotated
ME_12406	coding	Annotated
ME_6183	coding	Annotated
ME_15985	coding	Annotated
ME_14904	coding	Annotated
ME_11526	coding	Annotated
ME_18613	coding	Annotated
ME_9710	coding	Annotated
ME_9113	coding	Annotated
ME_10663	coding	Annotated
ME_6597	coding	Annotated
ME_10770	coding	Annotated
ME_1904	coding	Annotated
ME_14280	coding	Annotated
ME_11446	coding	Annotated
ME_1471	coding	Annotated
ME_754	coding	Annotated
ME_19536	coding	Annotated
ME_20089	non_coding	Annotated
ME_3412	coding	Annotated
ME_16922	coding	Annotated
ME_21960	coding	Annotated
ME_21786	coding	Annotated
ME_7686	coding	Annotated
ME_5356	coding	Annotated
ME_19623	coding	Annotated
ME_22855	coding	Annotated
ME_10546	coding	Annotated
ME_17606	coding	Annotated
ME_17246	coding	Annotated
ME_22795	coding	Annotated
ME_15859	coding	Annotated
ME_17026	coding	Annotated
ME_3645	coding	Annotated
ME_16016	coding	Annotated
ME_21855	coding	Annotated
ME_4498	coding	Annotated
ME_21906	coding	Annotated
ME_12221	coding	Annotated
ME_9773	coding	Annotated
ME_1437	coding	Annotated
ME_7963	coding	Annotated
ME_8556	coding	Annotated
ME_13562	coding	Annotated
ME_16472	coding	Annotated
ME_13089	coding	Annotated
ME_558	coding	Annotated
ME_264	coding	Annotated
ME_12353	coding	Annotated
ME_8814	coding	Annotated
ME_21914	coding	Annotated
ME_3341	coding	Annotated
ME_16876	coding	Annotated
ME_6161	coding	Annotated
ME_4251	coding	Annotated
ME_12367	coding	Annotated
ME_13408	coding	Annotated
ME_19376	coding	Annotated
ME_6019	coding	Annotated
ME_11293	coding	Annotated
ME_20333	coding	Annotated
ME_2047	coding	Annotated
ME_449	coding	Annotated
ME_12302	coding	Annotated
ME_20443	coding	Annotated
ME_3209	non_coding	Annotated
ME_208	coding	Annotated
ME_2017	coding	Annotated
ME_6606	coding	Annotated
ME_15085	coding	Annotated
ME_2734	coding	Annotated
ME_21625	coding	Annotated
ME_16143	coding	Annotated
ME_4514	coding	Annotated
ME_12712	coding	Annotated
ME_14988	coding	Annotated
ME_19704	coding	Annotated
ME_4765	coding	Annotated
ME_8305	coding	Annotated
ME_13952	coding	Annotated
ME_7152	coding	Annotated
ME_7110	coding	Annotated
ME_15122	coding	Annotated
ME_21150	coding	Annotated
ME_6144	coding	Annotated
ME_9794	coding	Annotated
ME_21604	coding	Annotated
ME_20092	coding	Annotated
ME_17455	coding	Annotated
ME_18518	coding	Annotated
ME_15574	coding	Annotated
ME_11023	coding	Annotated
ME_20397	coding	Annotated
ME_14996	coding	Annotated
ME_7051	coding	Annotated
ME_19366	coding	Annotated
ME_7532	coding	Annotated
ME_22118	coding	Annotated
ME_10802	coding	Annotated
ME_5750	coding	Annotated
ME_22902	coding	Annotated
ME_9555	coding	Annotated
ME_8460	coding	Annotated
ME_20952	coding	Annotated
ME_9502	coding	Annotated
ME_15648	coding	Annotated
ME_10857	coding	Annotated
ME_6346	coding	Annotated
ME_21932	coding	Annotated
ME_7639	coding	Annotated
ME_7732	coding	Annotated
ME_21506	coding	Annotated
ME_4659	non_coding	Annotated
ME_17120	coding	Annotated
ME_1389	coding	Annotated
ME_22203	coding	Annotated
ME_16512	coding	Annotated
ME_10585	non_coding	Annotated
ME_4020	coding	Annotated
ME_5310	coding	Annotated
ME_16863	coding	Annotated
ME_10535	coding	Annotated
ME_14341	coding	Annotated
ME_13618	coding	Annotated
ME_9028	coding	Annotated
ME_18576	coding	Annotated
ME_22017	coding	Annotated
ME_722	coding	Annotated
ME_11726	coding	Annotated
ME_4577	coding	Annotated
ME_21594	coding	Annotated
ME_12185	coding	Annotated
ME_14382	non_coding	Annotated
ME_5066	coding	Annotated
ME_18054	coding	Annotated
ME_4980	coding	Annotated
ME_21008	coding	Annotated
ME_17650	non_coding	Annotated
ME_10687	non_coding	Annotated
ME_4386	coding	Annotated
ME_2524	coding	Annotated
ME_21532	coding	Annotated
ME_13817	coding	Annotated
ME_11678	coding	Annotated
ME_11703	coding	Annotated
ME_18847	coding	Annotated
ME_1570	coding	Annotated
ME_6622	coding	Annotated
ME_12478	coding	Annotated
ME_14909	coding	Annotated
ME_13112	coding	Annotated
ME_16855	coding	Annotated
ME_19015	coding	Annotated
ME_4919	coding	Annotated
ME_8164	coding	Annotated
ME_11962	coding	Annotated
ME_15657	non_coding	Annotated
ME_8757	coding	Annotated
ME_1217	coding	Annotated
ME_12261	coding	Annotated
ME_3966	coding	Annotated
ME_17012	coding	Annotated
ME_16811	coding	Annotated
ME_2692	coding	Annotated
ME_6745	coding	Annotated
ME_7462	coding	Annotated
ME_21278	coding	Annotated
ME_21838	coding	Annotated
ME_5406	coding	Annotated
ME_4768	coding	Annotated
ME_22618	coding	Annotated
ME_5768	coding	Annotated
ME_9910	coding	Annotated
ME_11464	coding	Annotated
ME_5796	coding	Annotated
ME_20413	coding	Annotated
ME_2967	coding	Annotated
ME_3215	coding	Annotated
ME_19049	coding	Annotated
ME_1853	coding	Annotated
ME_18448	coding	Annotated
ME_12002	coding	Annotated
ME_3727	coding	Annotated
ME_22299	coding	Annotated
ME_20198	non_coding	Annotated
ME_3827	coding	Annotated
ME_22676	coding	Annotated
ME_14159	coding	Annotated
ME_5838	coding	Annotated
ME_11398	coding	Annotated
ME_19289	coding	Annotated
ME_5366	coding	Annotated
ME_7938	coding	Annotated
ME_4263	coding	Annotated
ME_10234	coding	Annotated
ME_20589	coding	Annotated
ME_18354	coding	Annotated
ME_2605	coding	Annotated
ME_9292	non_coding	Annotated
ME_22247	coding	Annotated
ME_4204	coding	Annotated
ME_13143	coding	Annotated
ME_5419	coding	Annotated
ME_9599	coding	Annotated
ME_18038	coding	Annotated
ME_5607	coding	Annotated
ME_17099	coding	Annotated
ME_19769	coding	Annotated
ME_13581	coding	Annotated
ME_20620	coding	Annotated
ME_9452	coding	Annotated
ME_19171	coding	Annotated
ME_17707	coding	Annotated
ME_14144	coding	Annotated
ME_8856	coding	Annotated
ME_21433	coding	Annotated
ME_18076	coding	Annotated
ME_19143	coding	Annotated
ME_3488	non_coding	Annotated
ME_13794	coding	Annotated
ME_1453	coding	Annotated
ME_8871	coding	Annotated
ME_5487	coding	Annotated
ME_20471	coding	Annotated
ME_7823	coding	Annotated
ME_22	coding	Annotated
ME_2635	coding	Annotated
ME_22808	coding	Annotated
ME_21643	coding	Annotated
ME_18277	coding	Annotated
ME_7858	coding	Annotated
ME_9357	coding	Annotated
ME_21845	coding	Annotated
ME_15438	coding	Annotated
ME_1557	coding	Annotated
ME_17040	coding	Annotated
ME_18250	coding	Annotated
ME_863	coding	Annotated
ME_3835	coding	Annotated
ME_18778	coding	Annotated
ME_22649	coding	Annotated
ME_4661	coding	Annotated
ME_8765	coding	Annotated
ME_1865	coding	Annotated
ME_17279	coding	Annotated
ME_1993	coding	Annotated
ME_22768	coding	Annotated
ME_12864	coding	Annotated
ME_8173	coding	Annotated
ME_11768	coding	Annotated
ME_20403	coding	Annotated
ME_17153	coding	Annotated
ME_17684	coding	Annotated
ME_10377	coding	Annotated
ME_10216	coding	Annotated
ME_19557	coding	Annotated
ME_1190	non_coding	Annotated
ME_5533	coding	Annotated
ME_22429	coding	Annotated
ME_1001	coding	Annotated
ME_20272	coding	Annotated
ME_952	coding	Annotated
ME_1847	coding	Annotated
ME_22865	coding	Annotated
ME_8631	coding	Annotated
ME_4317	coding	Annotated
ME_3993	coding	Annotated
ME_2086	coding	Annotated
ME_19904	coding	Annotated
ME_6926	coding	Annotated
ME_11831	coding	Annotated
ME_12386	coding	Annotated
ME_22072	coding	Annotated
ME_21165	coding	Annotated
ME_6276	coding	Annotated
ME_12936	coding	Annotated
ME_9495	coding	Annotated
ME_8627	coding	Annotated
ME_1736	coding	Annotated
ME_9603	coding	Annotated
ME_15032	coding	Annotated
ME_5322	coding	Annotated
ME_9663	coding	Annotated
ME_21990	coding	Annotated
ME_17329	coding	Annotated
ME_16330	coding	Annotated
ME_1649	coding	Annotated
ME_21941	coding	Annotated
ME_20540	coding	Annotated
ME_2139	coding	Annotated
ME_14876	coding	Annotated
ME_6381	coding	Annotated
ME_8405	coding	Annotated
ME_17812	coding	Annotated
ME_8613	non_coding	Annotated
ME_8799	coding	Annotated
ME_11628	coding	Annotated
ME_23	coding	Annotated
ME_7783	coding	Annotated
ME_14724	coding	Annotated
ME_11300	coding	Annotated
ME_3988	coding	Annotated
ME_10969	coding	Annotated
ME_16215	coding	Annotated
ME_14019	coding	Annotated
ME_15374	coding	Annotated
ME_5843	coding	Annotated
ME_20478	coding	Annotated
ME_16360	coding	Annotated
ME_956	coding	Annotated
ME_19383	coding	Annotated
ME_2494	coding	Annotated
ME_20078	coding	Annotated
ME_20549	coding	Annotated
ME_13270	coding	Annotated
ME_21937	coding	Annotated
ME_248	coding	Annotated
ME_16956	coding	Annotated
ME_13887	coding	Annotated
ME_9224	coding	Annotated
ME_3601	coding	Annotated
ME_7183	coding	Annotated
ME_6503	coding	Annotated
ME_13447	coding	Annotated
ME_17088	coding	Annotated
ME_6533	coding	Annotated
ME_14060	coding	Annotated
ME_17124	coding	Annotated
ME_16369	non_coding	Annotated
ME_8019	coding	Annotated
ME_7168	coding	Annotated
ME_20284	coding	Annotated
ME_6897	coding	Annotated
ME_6890	coding	Annotated
ME_21070	coding	Annotated
ME_8161	coding	Annotated
ME_5618	coding	Annotated
ME_6896	coding	Annotated
ME_18444	coding	Annotated
ME_828	coding	Annotated
ME_4874	coding	Annotated
ME_3902	coding	Annotated
ME_16839	coding	Annotated
ME_8006	coding	Annotated
ME_11903	coding	Annotated
ME_4486	coding	Annotated
ME_21157	coding	Annotated
ME_14140	coding	Annotated
ME_20408	coding	Annotated
ME_15552	coding	Annotated
ME_3485	coding	Annotated
ME_11170	coding	Annotated
ME_10381	coding	Annotated
ME_18049	coding	Annotated
ME_12843	coding	Annotated
ME_3967	coding	Annotated
ME_13320	coding	Annotated
ME_5403	coding	Annotated
ME_9492	coding	Annotated
ME_18986	coding	Annotated
ME_8589	coding	Annotated
ME_11113	coding	Annotated
ME_21175	coding	Annotated
ME_7940	coding	Annotated
ME_9568	coding	Annotated
ME_21697	coding	Annotated
ME_4464	coding	Annotated
ME_5554	coding	Annotated
ME_12592	coding	Annotated
ME_9416	coding	Annotated
ME_7236	coding	Annotated
ME_9830	coding	Annotated
ME_5652	coding	Annotated
ME_19245	coding	Annotated
ME_8259	coding	Annotated
ME_13368	non_coding	Annotated
ME_10027	coding	Annotated
ME_4509	coding	Annotated
ME_16061	coding	Annotated
ME_14365	coding	Annotated
ME_13104	coding	Annotated
ME_19965	coding	Annotated
ME_7601	coding	Annotated
ME_6989	coding	Annotated
ME_16048	coding	Annotated
ME_19221	coding	Annotated
ME_10272	coding	Annotated
ME_7035	coding	Annotated
ME_3854	coding	Annotated
ME_22465	coding	Annotated
ME_4363	coding	Annotated
ME_14580	coding	Annotated
ME_22190	coding	Annotated
ME_18224	coding	Annotated
ME_9676	coding	Annotated
ME_6452	coding	Annotated
ME_2498	coding	Annotated
ME_19412	coding	Annotated
ME_19409	coding	Annotated
ME_20561	coding	Annotated
ME_1342	coding	Annotated
ME_16700	coding	Annotated
ME_19650	coding	Annotated
ME_14814	coding	Annotated
ME_6629	coding	Annotated
ME_2850	coding	Annotated
ME_9297	coding	Annotated
ME_9479	coding	Annotated
ME_22434	coding	Annotated
ME_67	coding	Annotated
ME_2899	coding	Annotated
ME_3069	coding	Annotated
ME_10817	coding	Annotated
ME_6372	coding	Annotated
ME_19038	coding	Annotated
ME_9632	coding	Annotated
ME_3529	coding	Annotated
ME_15598	coding	Annotated
ME_16073	coding	Annotated
ME_8364	coding	Annotated
ME_12057	coding	Annotated
ME_17281	coding	Annotated
ME_19460	coding	Annotated
ME_7567	coding	Annotated
ME_2640	coding	Annotated
ME_9875	coding	Annotated
ME_16501	coding	Annotated
ME_2788	coding	Annotated
ME_19507	coding	Annotated
ME_13914	coding	Annotated
ME_22364	coding	Annotated
ME_12612	coding	Annotated
ME_1588	coding	Annotated
ME_18675	coding	Annotated
ME_17190	coding	Annotated
ME_4284	coding	Annotated
ME_18974	coding	Annotated
ME_9612	coding	Annotated
ME_13336	coding	Annotated
ME_10296	coding	Annotated
ME_13972	coding	Annotated
ME_3504	coding	Annotated
ME_18789	non_coding	Annotated
ME_16391	coding	Annotated
ME_17339	coding	Annotated
ME_11199	coding	Annotated
ME_2578	coding	Annotated
ME_12669	coding	Annotated
ME_20720	coding	Annotated
ME_6038	coding	Annotated
ME_4441	coding	Annotated
ME_20757	coding	Annotated
ME_7663	coding	Annotated
ME_17694	coding	Annotated
ME_19995	coding	Annotated
ME_15226	coding	Annotated
ME_1747	coding	Annotated
ME_14114	coding	Annotated
ME_6859	coding	Annotated
ME_4040	coding	Annotated
ME_2571	coding	Annotated
ME_9213	coding	Annotated
ME_16309	coding	Annotated
ME_11488	coding	Annotated
ME_14566	coding	Annotated
ME_3663	coding	Annotated
ME_808	coding	Annotated
ME_16585	coding	Annotated
ME_22921	coding	Annotated
ME_700	coding	Annotated
ME_5498	coding	Annotated
ME_11221	coding	Annotated
ME_12718	coding	Annotated
ME_10494	coding	Annotated
ME_13991	coding	Annotated
ME_20519	coding	Annotated
ME_11109	coding	Annotated
ME_13901	coding	Annotated
ME_8833	non_coding	Annotated
ME_3580	coding	Annotated
ME_17518	coding	Annotated
ME_22650	coding	Annotated
ME_18645	coding	Annotated
ME_12225	coding	Annotated
ME_17756	coding	Annotated
ME_14685	coding	Annotated
ME_8819	coding	Annotated
ME_18641	coding	Annotated
ME_18172	coding	Annotated
ME_9404	coding	Annotated
ME_3433	coding	Annotated
ME_5480	coding	Annotated
ME_6085	coding	Annotated
ME_8734	coding	Annotated
ME_21455	coding	Annotated
ME_850	coding	Annotated
ME_18355	coding	Annotated
ME_1635	coding	Annotated
ME_13669	coding	Annotated
ME_12515	coding	Annotated
ME_15114	coding	Annotated
ME_7193	coding	Annotated
ME_21396	coding	Annotated
ME_2774	coding	Annotated
ME_7844	coding	Annotated
ME_17884	coding	Annotated
ME_14489	coding	Annotated
ME_16754	coding	Annotated
ME_10405	coding	Annotated
ME_20967	coding	Annotated
ME_10091	coding	Annotated
ME_2158	coding	Annotated
ME_1931	coding	Annotated
ME_14002	coding	Annotated
ME_11256	coding	Annotated
ME_6577	coding	Annotated
ME_9737	coding	Annotated
ME_9975	coding	Annotated
ME_14515	coding	Annotated
ME_16449	coding	Annotated
ME_12932	coding	Annotated
ME_2916	non_coding	Annotated
ME_9565	coding	Annotated
ME_12732	coding	Annotated
ME_12087	coding	Annotated
ME_7044	coding	Annotated
ME_9333	coding	Annotated
ME_12390	coding	Annotated
ME_17260	coding	Annotated
ME_18904	coding	Annotated
ME_1698	coding	Annotated
ME_4416	coding	Annotated
ME_5222	coding	Annotated
ME_17291	coding	Annotated
ME_15183	coding	Annotated
ME_18476	coding	Annotated
ME_6680	coding	Annotated
ME_9303	coding	Annotated
ME_10385	coding	Annotated
ME_1815	coding	Annotated
ME_6015	coding	Annotated
ME_13508	coding	Annotated
ME_12540	coding	Annotated
ME_17234	coding	Annotated
ME_15002	coding	Annotated
ME_2306	coding	Annotated
ME_1730	coding	Annotated
ME_22257	coding	Annotated
ME_16456	coding	Annotated
ME_20837	coding	Annotated
ME_22171	coding	Annotated
ME_11130	coding	Annotated
ME_6721	coding	Annotated
ME_601	coding	Annotated
ME_10647	coding	Annotated
ME_8965	coding	Annotated
ME_22754	coding	Annotated
ME_11894	coding	Annotated
ME_19324	coding	Annotated
ME_15918	coding	Annotated
ME_13520	coding	Annotated
ME_19635	coding	Annotated
ME_11245	coding	Annotated
ME_20637	coding	Annotated
ME_5806	coding	Annotated
ME_13262	coding	Annotated
ME_22683	coding	Annotated
ME_12854	coding	Annotated
ME_5596	coding	Annotated
ME_10259	coding	Annotated
ME_14717	coding	Annotated
ME_22736	coding	Annotated
ME_15774	coding	Annotated
ME_967	coding	Annotated
ME_21719	coding	Annotated
ME_13546	coding	Annotated
ME_22775	coding	Annotated
ME_565	coding	Annotated
ME_8649	coding	Annotated
ME_4003	coding	Annotated
ME_2091	coding	Annotated
ME_4371	coding	Annotated
ME_13051	coding	Annotated
ME_2132	coding	Annotated
ME_22320	coding	Annotated
ME_1604	coding	Annotated
ME_6778	coding	Annotated
ME_21910	coding	Annotated
ME_14625	non_coding	Annotated
ME_5426	coding	Annotated
ME_17308	coding	Annotated
ME_385	coding	Annotated
ME_7424	coding	Annotated
ME_8431	coding	Annotated
ME_22351	coding	Annotated
ME_241	coding	Annotated
ME_1913	coding	Annotated
ME_1211	coding	Annotated
ME_2647	coding	Annotated
ME_3538	coding	Annotated
ME_3420	non_coding	Annotated
ME_2801	coding	Annotated
ME_8984	coding	Annotated
ME_13596	coding	Annotated
ME_4548	coding	Annotated
ME_12006	coding	Annotated
ME_19329	coding	Annotated
ME_7897	coding	Annotated
ME_5110	coding	Annotated
ME_5370	coding	Annotated
ME_7108	coding	Annotated
ME_14573	coding	Annotated
ME_3770	non_coding	Annotated
ME_12072	coding	Annotated
ME_2748	coding	Annotated
ME_21511	coding	Annotated
ME_357	coding	Annotated
ME_408	coding	Annotated
ME_18938	coding	Annotated
ME_4914	coding	Annotated
ME_9988	coding	Annotated
ME_9185	coding	Annotated
ME_15341	coding	Annotated
ME_14154	coding	Annotated
ME_13421	coding	Annotated
ME_16467	coding	Annotated
ME_10789	coding	Annotated
ME_21275	coding	Annotated
ME_7488	coding	Annotated
ME_13627	coding	Annotated
ME_15350	coding	Annotated
ME_3704	coding	Annotated
ME_1829	coding	Annotated
ME_9570	coding	Annotated
ME_21403	coding	Annotated
ME_21559	coding	Annotated
ME_1717	coding	Annotated
ME_12814	coding	Annotated
ME_19881	coding	Annotated
ME_7398	coding	Annotated
ME_11908	coding	Annotated
ME_7547	coding	Annotated
ME_14424	coding	Annotated
ME_2539	coding	Annotated
ME_8192	coding	Annotated
ME_9454	coding	Annotated
ME_21794	coding	Annotated
ME_17188	coding	Annotated
ME_4200	coding	Annotated
ME_4824	coding	Annotated
ME_3890	coding	Annotated
ME_13951	coding	Annotated
ME_7981	coding	Annotated
ME_878	non_coding	Annotated
ME_21019	coding	Annotated
ME_18692	coding	Annotated
ME_9116	non_coding	Annotated
ME_21237	coding	Annotated
ME_18634	coding	Annotated
ME_22221	non_coding	Annotated
ME_22494	coding	Annotated
ME_19075	non_coding	Annotated
ME_12410	coding	Annotated
ME_7765	coding	Annotated
ME_10842	coding	Annotated
ME_337	coding	Annotated
ME_10667	non_coding	Annotated
ME_5206	coding	Annotated
ME_13933	coding	Annotated
ME_12980	coding	Annotated
ME_10542	non_coding	Annotated
ME_4405	coding	Annotated
ME_3652	coding	Annotated
ME_10511	coding	Annotated
ME_21218	coding	Annotated
ME_19515	coding	Annotated
ME_8505	coding	Annotated
ME_4556	coding	Annotated
ME_20802	coding	Annotated
ME_17172	coding	Annotated
ME_4580	coding	Annotated
ME_12001	coding	Annotated
ME_13304	coding	Annotated
ME_22213	coding	Annotated
ME_7126	non_coding	Annotated
ME_4856	coding	Annotated
ME_12370	coding	Annotated
ME_8478	non_coding	Annotated
ME_1231	coding	Annotated
ME_10722	coding	Annotated
ME_18743	coding	Annotated
ME_4619	coding	Annotated
ME_7575	coding	Annotated
ME_5734	coding	Annotated
ME_11301	coding	Annotated
ME_22263	coding	Annotated
ME_17249	coding	Annotated
ME_6049	coding	Annotated
ME_22201	coding	Annotated
ME_8438	coding	Annotated
ME_15584	coding	Annotated
ME_6054	coding	Annotated
ME_14540	coding	Annotated
ME_13749	coding	Annotated
ME_18040	coding	Annotated
ME_4427	coding	Annotated
ME_18850	coding	Annotated
ME_21009	coding	Annotated
ME_6547	non_coding	Annotated
ME_9469	coding	Annotated
ME_19436	coding	Annotated
ME_8991	coding	Annotated
ME_10266	coding	Annotated
ME_324	coding	Annotated
ME_5793	coding	Annotated
ME_21223	coding	Annotated
ME_22737	coding	Annotated
ME_19942	coding	Annotated
ME_13632	coding	Annotated
ME_12519	coding	Annotated
ME_19654	coding	Annotated
ME_20206	coding	Annotated
ME_7848	coding	Annotated
ME_1370	coding	Annotated
ME_7497	coding	Annotated
ME_4907	non_coding	Annotated
ME_16219	coding	Annotated
ME_15725	non_coding	Annotated
ME_2402	coding	Annotated
ME_1584	coding	Annotated
ME_709	coding	Annotated
ME_7276	non_coding	Annotated
ME_20898	coding	Annotated
ME_14218	coding	Annotated
ME_6196	coding	Annotated
ME_2654	coding	Annotated
ME_12642	coding	Annotated
ME_6647	coding	Annotated
ME_11057	coding	Annotated
ME_12442	coding	Annotated
ME_21155	coding	Annotated
ME_7089	coding	Annotated
ME_13777	coding	Annotated
ME_19281	coding	Annotated
ME_22576	coding	Annotated
ME_18213	coding	Annotated
ME_2514	coding	Annotated
ME_18672	coding	Annotated
ME_4549	coding	Annotated
ME_10900	coding	Annotated
ME_431	coding	Annotated
ME_1569	non_coding	Annotated
ME_10858	coding	Annotated
ME_18713	coding	Annotated
ME_21385	coding	Annotated
ME_8596	coding	Annotated
ME_18529	non_coding	Annotated
ME_5032	coding	Annotated
ME_13644	coding	Annotated
ME_20385	non_coding	Annotated
ME_7978	non_coding	Annotated
ME_16620	coding	Annotated
ME_20583	coding	Annotated
ME_10246	coding	Annotated
ME_17354	coding	Annotated
ME_4017	coding	Annotated
ME_7870	coding	Annotated
ME_7287	coding	Annotated
ME_11409	coding	Annotated
ME_19417	coding	Annotated
ME_7082	coding	Annotated
ME_20727	coding	Annotated
ME_15658	coding	Annotated
ME_2751	coding	Annotated
ME_10769	coding	Annotated
ME_18688	coding	Annotated
ME_20783	coding	Annotated
ME_18612	coding	Annotated
ME_496	coding	Annotated
ME_12448	non_coding	Annotated
ME_5415	non_coding	Annotated
ME_18311	coding	Annotated
ME_14950	coding	Annotated
ME_21179	coding	Annotated
ME_20062	coding	Annotated
ME_1404	coding	Annotated
ME_5144	coding	Annotated
ME_19583	coding	Annotated
ME_8199	coding	Annotated
ME_9906	coding	Annotated
ME_12400	coding	Annotated
ME_8569	non_coding	Annotated
ME_18653	coding	Annotated
ME_3675	coding	Annotated
ME_2393	coding	Annotated
ME_14835	coding	Annotated
ME_8032	coding	Annotated
ME_14674	coding	Annotated
ME_9804	coding	Annotated
ME_602	coding	Annotated
ME_3620	coding	Annotated
ME_22318	coding	Annotated
ME_11361	coding	Annotated
ME_4207	coding	Annotated
ME_18318	coding	Annotated
ME_21890	coding	Annotated
ME_5566	coding	Annotated
ME_20407	coding	Annotated
ME_5288	coding	Annotated
ME_5863	coding	Annotated
ME_11345	coding	Annotated
ME_15839	coding	Annotated
ME_9865	coding	Annotated
ME_7003	coding	Annotated
ME_19907	coding	Annotated
ME_8377	coding	Annotated
ME_3907	coding	Annotated
ME_505	coding	Annotated
ME_814	coding	Annotated
ME_2233	coding	Annotated
ME_8585	coding	Annotated
ME_1080	coding	Annotated
ME_10039	coding	Annotated
ME_10512	coding	Annotated
ME_8533	coding	Annotated
ME_12981	coding	Annotated
ME_6569	coding	Annotated
ME_625	coding	Annotated
ME_15289	coding	Annotated
ME_22523	coding	Annotated
ME_277	coding	Annotated
ME_12729	coding	Annotated
ME_18298	coding	Annotated
ME_13512	coding	Annotated
ME_16034	coding	Annotated
ME_12561	coding	Annotated
ME_15166	coding	Annotated
ME_5242	coding	Annotated
ME_4235	coding	Annotated
ME_9787	coding	Annotated
ME_6650	coding	Annotated
ME_21828	non_coding	Annotated
ME_10590	coding	Annotated
ME_11095	coding	Annotated
ME_3984	coding	Annotated
ME_8660	coding	Annotated
ME_1733	coding	Annotated
ME_22759	coding	Annotated
ME_15787	coding	Annotated
ME_13352	coding	Annotated
ME_1311	coding	Annotated
ME_8353	coding	Annotated
ME_14567	coding	Annotated
ME_19299	coding	Annotated
ME_21739	coding	Annotated
ME_2957	coding	Annotated
ME_12389	coding	Annotated
ME_2566	coding	Annotated
ME_18796	coding	Annotated
ME_6899	coding	Annotated
ME_20363	coding	Annotated
ME_16419	coding	Annotated
ME_3508	non_coding	Annotated
ME_4530	coding	Annotated
ME_17276	coding	Annotated
ME_17436	coding	Annotated
ME_19770	coding	Annotated
ME_9974	coding	Annotated
ME_16202	coding	Annotated
ME_782	non_coding	Annotated
ME_8215	coding	Annotated
ME_15011	coding	Annotated
ME_22275	coding	Annotated
ME_12276	coding	Annotated
ME_2007	coding	Annotated
ME_22483	coding	Annotated
ME_14125	coding	Annotated
ME_17824	coding	Annotated
ME_20278	coding	Annotated
ME_10454	coding	Annotated
ME_17193	coding	Annotated
ME_16259	coding	Annotated
ME_193	coding	Annotated
ME_22341	coding	Annotated
ME_7226	coding	Annotated
ME_12768	coding	Annotated
ME_5009	coding	Annotated
ME_13653	coding	Annotated
ME_22713	coding	Annotated
ME_9914	coding	Annotated
ME_18163	coding	Annotated
ME_18726	non_coding	Annotated
ME_19975	coding	Annotated
ME_1126	coding	Annotated
ME_22040	coding	Annotated
ME_4692	coding	Annotated
ME_3308	coding	Annotated
ME_11920	coding	Annotated
ME_15646	coding	Annotated
ME_16739	coding	Annotated
ME_9872	coding	Annotated
ME_12391	coding	Annotated
ME_4311	coding	Annotated
ME_12925	coding	Annotated
ME_15100	coding	Annotated
ME_9378	coding	Annotated
ME_13666	coding	Annotated
ME_20282	coding	Annotated
ME_18666	coding	Annotated
ME_19148	coding	Annotated
ME_6777	coding	Annotated
ME_11303	coding	Annotated
ME_6068	coding	Annotated
ME_19023	coding	Annotated
ME_7031	coding	Annotated
ME_3896	coding	Annotated
ME_5477	coding	Annotated
ME_10877	coding	Annotated
ME_1293	coding	Annotated
ME_22047	coding	Annotated
ME_9083	coding	Annotated
ME_20219	coding	Annotated
ME_14667	non_coding	Annotated
ME_20961	coding	Annotated
ME_14803	coding	Annotated
ME_13415	non_coding	Annotated
ME_7662	coding	Annotated
ME_11980	coding	Annotated
ME_1005	coding	Annotated
ME_18149	coding	Annotated
ME_8170	coding	Annotated
ME_16475	coding	Annotated
ME_16247	coding	Annotated
ME_22424	coding	Annotated
ME_19721	coding	Annotated
ME_13031	coding	Annotated
ME_2185	coding	Annotated
ME_19767	coding	Annotated
ME_11369	coding	Annotated
ME_4069	coding	Annotated
ME_20959	coding	Annotated
ME_22425	coding	Annotated
ME_2639	coding	Annotated
ME_1926	coding	Annotated
ME_1412	coding	Annotated
ME_1041	coding	Annotated
ME_3661	coding	Annotated
ME_18114	coding	Annotated
ME_20517	coding	Annotated
ME_17615	coding	Annotated
ME_4156	coding	Annotated
ME_9530	coding	Annotated
ME_18985	coding	Annotated
ME_9669	coding	Annotated
ME_12223	coding	Annotated
ME_22766	coding	Annotated
ME_1740	coding	Annotated
ME_17702	coding	Annotated
ME_14298	coding	Annotated
ME_2707	coding	Annotated
ME_9080	coding	Annotated
ME_9422	coding	Annotated
ME_2467	coding	Annotated
ME_4936	coding	Annotated
ME_22461	coding	Annotated
ME_8106	coding	Annotated
ME_18949	coding	Annotated
ME_19812	coding	Annotated
ME_9807	coding	Annotated
ME_22621	coding	Annotated
ME_4393	coding	Annotated
ME_15442	coding	Annotated
ME_11438	coding	Annotated
ME_14213	coding	Annotated
ME_11321	coding	Annotated
ME_7553	coding	Annotated
ME_2688	coding	Annotated
ME_22078	coding	Annotated
ME_21369	coding	Annotated
ME_2313	coding	Annotated
ME_17537	coding	Annotated
ME_377	coding	Annotated
ME_1425	coding	Annotated
ME_22043	coding	Annotated
ME_2332	coding	Annotated
ME_16782	coding	Annotated
ME_14706	coding	Annotated
ME_13728	coding	Annotated
ME_21679	coding	Annotated
ME_12667	coding	Annotated
ME_18158	coding	Annotated
ME_19278	coding	Annotated
ME_20987	coding	Annotated
ME_6808	coding	Annotated
ME_13424	coding	Annotated
ME_18325	coding	Annotated
ME_15425	coding	Annotated
ME_4403	coding	Annotated
ME_2241	coding	Annotated
ME_17777	coding	Annotated
ME_2025	coding	Annotated
ME_12802	coding	Annotated
ME_14054	coding	Annotated
ME_14387	coding	Annotated
ME_220	coding	Annotated
ME_9407	coding	Annotated
ME_4872	coding	Annotated
ME_3806	coding	Annotated
ME_18248	coding	Annotated
ME_10688	coding	Annotated
ME_12771	coding	Annotated
ME_16943	coding	Annotated
ME_2587	coding	Annotated
ME_10641	coding	Annotated
ME_6410	coding	Annotated
ME_3703	coding	Annotated
ME_21460	coding	Annotated
ME_11538	coding	Annotated
ME_11317	coding	Annotated
ME_14099	coding	Annotated
ME_3387	coding	Annotated
ME_8226	coding	Annotated
ME_22280	coding	Annotated
ME_2006	coding	Annotated
ME_10110	coding	Annotated
ME_12503	coding	Annotated
ME_4988	coding	Annotated
ME_3253	coding	Annotated
ME_15497	coding	Annotated
ME_15170	coding	Annotated
ME_8837	coding	Annotated
ME_2366	coding	Annotated
ME_9623	coding	Annotated
ME_5825	coding	Annotated
ME_5375	coding	Annotated
ME_10485	coding	Annotated
ME_11465	coding	Annotated
ME_1409	coding	Annotated
ME_20926	coding	Annotated
ME_8892	coding	Annotated
ME_22297	coding	Annotated
ME_21136	coding	Annotated
ME_21051	coding	Annotated
ME_21852	coding	Annotated
ME_7281	coding	Annotated
ME_21709	non_coding	Annotated
ME_7379	coding	Annotated
ME_1319	coding	Annotated
ME_13945	coding	Annotated
ME_13939	coding	Annotated
ME_21675	coding	Annotated
ME_21395	coding	Annotated
ME_7057	coding	Annotated
ME_1576	non_coding	Annotated
ME_16856	coding	Annotated
ME_11421	coding	Annotated
ME_16159	coding	Annotated
ME_14925	coding	Annotated
ME_9792	coding	Annotated
ME_21077	non_coding	Annotated
ME_19496	coding	Annotated
ME_5124	coding	Annotated
ME_8992	coding	Annotated
ME_21776	coding	Annotated
ME_16717	coding	Annotated
ME_11772	coding	Annotated
ME_12619	coding	Annotated
ME_6848	coding	Annotated
ME_15	coding	Annotated
ME_12993	coding	Annotated
ME_122	coding	Annotated
ME_10695	coding	Annotated
ME_1915	coding	Annotated
ME_5831	coding	Annotated
ME_19254	coding	Annotated
ME_7130	coding	Annotated
ME_12461	coding	Annotated
ME_1367	coding	Annotated
ME_22747	coding	Annotated
ME_12454	coding	Annotated
ME_18489	coding	Annotated
ME_9307	coding	Annotated
ME_16161	coding	Annotated
ME_22178	coding	Annotated
ME_11711	coding	Annotated
ME_11278	coding	Annotated
ME_14762	coding	Annotated
ME_6011	coding	Annotated
ME_12573	coding	Annotated
ME_21967	coding	Annotated
ME_14133	coding	Annotated
ME_19079	coding	Annotated
ME_13522	coding	Annotated
ME_11200	coding	Annotated
ME_16481	coding	Annotated
ME_13886	coding	Annotated
ME_3865	coding	Annotated
ME_1623	coding	Annotated
ME_9499	coding	Annotated
ME_2207	coding	Annotated
ME_1263	non_coding	Annotated
ME_17977	coding	Annotated
ME_5324	coding	Annotated
ME_8969	coding	Annotated
ME_17828	coding	Annotated
ME_4295	coding	Annotated
ME_11782	coding	Annotated
ME_18557	coding	Annotated
ME_16767	coding	Annotated
ME_15189	coding	Annotated
ME_10933	coding	Annotated
ME_7685	non_coding	Annotated
ME_19546	coding	Annotated
ME_14025	coding	Annotated
ME_994	coding	Annotated
ME_3950	coding	Annotated
ME_22083	coding	Annotated
ME_8288	coding	Annotated
ME_14731	coding	Annotated
ME_12837	coding	Annotated
ME_19370	coding	Annotated
ME_15023	coding	Annotated
ME_15395	coding	Annotated
ME_105	non_coding	Annotated
ME_12624	non_coding	Annotated
ME_20464	coding	Annotated
ME_1696	coding	Annotated
ME_12320	coding	Annotated
ME_20670	coding	Annotated
ME_1479	coding	Annotated
ME_965	coding	Annotated
ME_6262	coding	Annotated
ME_9642	coding	Annotated
ME_17829	coding	Annotated
ME_736	coding	Annotated
ME_22121	coding	Annotated
ME_6605	coding	Annotated
ME_9345	coding	Annotated
ME_22147	coding	Annotated
ME_3319	coding	Annotated
ME_9665	coding	Annotated
ME_10126	coding	Annotated
ME_19440	coding	Annotated
ME_8864	coding	Annotated
ME_4286	coding	Annotated
ME_16665	coding	Annotated
ME_1229	coding	Annotated
ME_9799	coding	Annotated
ME_22664	coding	Annotated
ME_10708	coding	Annotated
ME_11077	coding	Annotated
ME_7971	coding	Annotated
ME_1930	coding	Annotated
ME_8762	coding	Annotated
ME_8383	coding	Annotated
ME_18649	coding	Annotated
ME_18995	coding	Annotated
ME_10698	coding	Annotated
ME_6643	coding	Annotated
ME_11890	coding	Annotated
ME_1903	coding	Annotated
ME_4378	coding	Annotated
ME_16764	coding	Annotated
ME_21047	coding	Annotated
ME_2797	coding	Annotated
ME_11523	coding	Annotated
ME_22323	coding	Annotated
ME_19422	coding	Annotated
ME_16804	coding	Annotated
ME_10360	coding	Annotated
ME_1095	coding	Annotated
ME_58	coding	Annotated
ME_17213	coding	Annotated
ME_14246	coding	Annotated
ME_1521	coding	Annotated
ME_833	coding	Annotated
ME_4094	coding	Annotated
ME_6192	coding	Annotated
ME_13187	coding	Annotated
ME_445	coding	Annotated
ME_11670	coding	Annotated
ME_4515	coding	Annotated
ME_9816	coding	Annotated
ME_17041	coding	Annotated
ME_3237	coding	Annotated
ME_18141	coding	Annotated
ME_9219	coding	Annotated
ME_4379	coding	Annotated
ME_5470	coding	Annotated
ME_2621	coding	Annotated
ME_15119	coding	Annotated
ME_15901	coding	Annotated
ME_16629	coding	Annotated
ME_16345	coding	Annotated
ME_8011	coding	Annotated
ME_7111	coding	Annotated
ME_18357	coding	Annotated
ME_4512	coding	Annotated
ME_10863	coding	Annotated
ME_10616	coding	Annotated
ME_2946	coding	Annotated
ME_16234	coding	Annotated
ME_11209	coding	Annotated
ME_8318	coding	Annotated
ME_13658	coding	Annotated
ME_15773	coding	Annotated
ME_3755	coding	Annotated
ME_9569	coding	Annotated
ME_5199	coding	Annotated
ME_20442	coding	Annotated
ME_17456	coding	Annotated
ME_2842	coding	Annotated
ME_15417	coding	Annotated
ME_20258	coding	Annotated
ME_15406	coding	Annotated
ME_17925	coding	Annotated
ME_10470	coding	Annotated
ME_21176	coding	Annotated
ME_6914	coding	Annotated
ME_3856	coding	Annotated
ME_8024	coding	Annotated
ME_21718	coding	Annotated
ME_15369	coding	Annotated
ME_6497	coding	Annotated
ME_1364	coding	Annotated
ME_5140	coding	Annotated
ME_11924	coding	Annotated
ME_17409	coding	Annotated
ME_1300	coding	Annotated
ME_7367	coding	Annotated
ME_6797	coding	Annotated
ME_22390	coding	Annotated
ME_16349	non_coding	Annotated
ME_18118	coding	Annotated
ME_2204	coding	Annotated
ME_11650	coding	Annotated
ME_317	coding	Annotated
ME_1529	coding	Annotated
ME_6522	coding	Annotated
ME_5725	coding	Annotated
ME_9800	coding	Annotated
ME_3535	coding	Annotated
ME_5508	coding	Annotated
ME_7618	coding	Annotated
ME_2340	coding	Annotated
ME_1106	coding	Annotated
ME_7036	coding	Annotated
ME_6988	coding	Annotated
ME_11237	coding	Annotated
ME_6516	coding	Annotated
ME_7941	coding	Annotated
ME_8581	coding	Annotated
ME_20633	coding	Annotated
ME_19974	coding	Annotated
ME_13950	coding	Annotated
ME_16882	coding	Annotated
ME_272	coding	Annotated
ME_5074	non_coding	Annotated
ME_13654	coding	Annotated
ME_14637	coding	Annotated
ME_11546	coding	Annotated
ME_14464	coding	Annotated
ME_21358	coding	Annotated
ME_21577	coding	Annotated
ME_9253	coding	Annotated
ME_3551	coding	Annotated
ME_18620	coding	Annotated
ME_1101	coding	Annotated
ME_16776	coding	Annotated
ME_5817	coding	Annotated
ME_8444	coding	Annotated
ME_129	coding	Annotated
ME_10653	coding	Annotated
ME_12883	coding	Annotated
ME_16729	coding	Annotated
ME_22352	coding	Annotated
ME_10188	coding	Annotated
ME_17082	coding	Annotated
ME_89	coding	Annotated
ME_15518	coding	Annotated
ME_12118	coding	Annotated
ME_11533	non_coding	Annotated
ME_13586	non_coding	Annotated
ME_6030	coding	Annotated
ME_3655	coding	Annotated
ME_3626	coding	Annotated
ME_8250	coding	Annotated
ME_4152	coding	Annotated
ME_16082	coding	Annotated
ME_18421	coding	Annotated
ME_20801	coding	Annotated
ME_10045	coding	Annotated
ME_2960	coding	Annotated
ME_14043	coding	Annotated
ME_6046	coding	Annotated
ME_4644	coding	Annotated
ME_5878	coding	Annotated
ME_12374	coding	Annotated
ME_5100	coding	Annotated
ME_20270	coding	Annotated
ME_12648	coding	Annotated
ME_13257	coding	Annotated
ME_10890	coding	Annotated
ME_8336	coding	Annotated
ME_18080	coding	Annotated
ME_22597	coding	Annotated
ME_8487	coding	Annotated
ME_12021	coding	Annotated
ME_20238	coding	Annotated
ME_4687	coding	Annotated
ME_12536	coding	Annotated
ME_2246	coding	Annotated
ME_8464	coding	Annotated
ME_2585	coding	Annotated
ME_20758	coding	Annotated
ME_17070	coding	Annotated
ME_3575	non_coding	Annotated
ME_19508	non_coding	Annotated
ME_974	coding	Annotated
ME_20041	coding	Annotated
ME_9017	coding	Annotated
ME_13648	coding	Annotated
ME_14570	coding	Annotated
ME_21303	coding	Annotated
ME_427	coding	Annotated
ME_2274	coding	Annotated
ME_15225	coding	Annotated
ME_3122	coding	Annotated
ME_17499	coding	Annotated
ME_12671	coding	Annotated
ME_6564	coding	Annotated
ME_21414	coding	Annotated
ME_15131	coding	Annotated
ME_9383	non_coding	Annotated
ME_15220	coding	Annotated
ME_13922	coding	Annotated
ME_7745	coding	Annotated
ME_15726	coding	Annotated
ME_13570	coding	Annotated
ME_12935	coding	Annotated
ME_10392	coding	Annotated
ME_18278	coding	Annotated
ME_820	coding	Annotated
ME_22518	coding	Annotated
ME_4081	coding	Annotated
ME_21757	coding	Annotated
ME_3078	coding	Annotated
ME_16444	coding	Annotated
ME_6423	coding	Annotated
ME_21185	coding	Annotated
ME_11674	coding	Annotated
ME_9996	coding	Annotated
ME_18259	coding	Annotated
ME_13804	coding	Annotated
ME_18936	coding	Annotated
ME_18001	coding	Annotated
ME_17900	coding	Annotated
ME_2634	coding	Annotated
ME_14663	coding	Annotated
ME_13987	coding	Annotated
ME_19725	coding	Annotated
ME_5005	non_coding	Annotated
ME_2152	coding	Annotated
ME_19852	coding	Annotated
ME_12968	coding	Annotated
ME_16079	coding	Annotated
ME_4822	coding	Annotated
ME_2196	coding	Annotated
ME_1191	non_coding	Annotated
ME_19172	coding	Annotated
ME_3356	coding	Annotated
ME_2032	coding	Annotated
ME_7385	coding	Annotated
ME_8903	coding	Annotated
ME_18217	coding	Annotated
ME_5431	coding	Annotated
ME_16595	coding	Annotated
ME_17139	coding	Annotated
ME_4722	coding	Annotated
ME_5532	coding	Annotated
ME_16714	coding	Annotated
ME_20621	coding	Annotated
ME_5046	coding	Annotated
ME_7476	coding	Annotated
ME_17137	coding	Annotated
ME_8632	coding	Annotated
ME_18905	coding	Annotated
ME_9141	coding	Annotated
ME_8937	coding	Annotated
ME_12823	coding	Annotated
ME_17790	coding	Annotated
ME_22761	coding	Annotated
ME_5510	non_coding	Annotated
ME_6227	non_coding	Annotated
ME_14306	coding	Annotated
ME_11686	coding	Annotated
ME_13765	coding	Annotated
ME_6987	coding	Annotated
ME_18763	non_coding	Annotated
ME_21386	coding	Annotated
ME_6053	coding	Annotated
ME_1922	coding	Annotated
ME_13831	coding	Annotated
ME_14579	coding	Annotated
ME_11480	coding	Annotated
ME_19107	coding	Annotated
ME_5523	coding	Annotated
ME_14012	coding	Annotated
ME_5169	coding	Annotated
ME_15905	coding	Annotated
ME_16479	coding	Annotated
ME_18102	non_coding	Annotated
ME_1416	coding	Annotated
ME_2996	coding	Annotated
ME_21166	coding	Annotated
ME_3771	coding	Annotated
ME_2458	coding	Annotated
ME_4131	coding	Annotated
ME_18806	coding	Annotated
ME_17555	coding	Annotated
ME_8614	coding	Annotated
ME_5764	coding	Annotated
ME_20674	coding	Annotated
ME_9064	non_coding	Annotated
ME_249	coding	Annotated
ME_8532	coding	Annotated
ME_4786	coding	Annotated
ME_18032	coding	Annotated
ME_8068	coding	Annotated
ME_12558	coding	Annotated
ME_15860	coding	Annotated
ME_3901	coding	Annotated
ME_20306	coding	Annotated
ME_1147	coding	Annotated
ME_226	coding	Annotated
ME_3464	coding	Annotated
ME_15161	coding	Annotated
ME_4750	coding	Annotated
ME_9743	coding	Annotated
ME_6334	coding	Annotated
ME_6811	coding	Annotated
ME_19609	coding	Annotated
ME_18797	coding	Annotated
ME_6014	coding	Annotated
ME_11970	coding	Annotated
ME_11337	coding	Annotated
ME_8202	coding	Annotated
ME_435	coding	Annotated
ME_18829	coding	Annotated
ME_8209	coding	Annotated
ME_9037	coding	Annotated
ME_2316	coding	Annotated
ME_8920	coding	Annotated
ME_342	coding	Annotated
ME_3195	coding	Annotated
ME_15142	coding	Annotated
ME_22672	coding	Annotated
ME_22179	coding	Annotated
ME_16639	coding	Annotated
ME_4776	coding	Annotated
ME_11496	coding	Annotated
ME_21437	coding	Annotated
ME_10300	coding	Annotated
ME_2417	coding	Annotated
ME_16806	non_coding	Annotated
ME_104	coding	Annotated
ME_19574	coding	Annotated
ME_17508	coding	Annotated
ME_20950	coding	Annotated
ME_9593	coding	Annotated
ME_10768	coding	Annotated
ME_2704	coding	Annotated
ME_6683	coding	Annotated
ME_19795	coding	Annotated
ME_8124	coding	Annotated
ME_7390	non_coding	Annotated
ME_18401	coding	Annotated
ME_2347	coding	Annotated
ME_14922	coding	Annotated
ME_2479	coding	Annotated
ME_6120	coding	Annotated
ME_10974	coding	Annotated
ME_8496	coding	Annotated
ME_5835	coding	Annotated
ME_13309	non_coding	Annotated
ME_2671	coding	Annotated
ME_17421	coding	Annotated
ME_1345	coding	Annotated
ME_6322	coding	Annotated
ME_1708	coding	Annotated
ME_4966	coding	Annotated
ME_16674	coding	Annotated
ME_7006	coding	Annotated
ME_17316	coding	Annotated
ME_16985	coding	Annotated
ME_10781	coding	Annotated
ME_10026	coding	Annotated
ME_11527	coding	Annotated
ME_10134	coding	Annotated
ME_6311	coding	Annotated
ME_10757	coding	Annotated
ME_4253	coding	Annotated
ME_2294	non_coding	Annotated
ME_14900	non_coding	Annotated
ME_21232	coding	Annotated
ME_19880	coding	Annotated
ME_21271	coding	Annotated
ME_8997	coding	Annotated
ME_7254	coding	Annotated
ME_17321	coding	Annotated
ME_6167	coding	Annotated
ME_21108	coding	Annotated
ME_17923	coding	Annotated
ME_19230	coding	Annotated
ME_5598	coding	Annotated
ME_3106	coding	Annotated
ME_5427	coding	Annotated
ME_10369	coding	Annotated
ME_1880	coding	Annotated
ME_12179	non_coding	Annotated
ME_2118	coding	Annotated
ME_7064	coding	Annotated
ME_14501	coding	Annotated
ME_15762	coding	Annotated
ME_5937	coding	Annotated
ME_16850	coding	Annotated
ME_15651	coding	Annotated
ME_14151	coding	Annotated
ME_14929	coding	Annotated
ME_9184	coding	Annotated
ME_24	coding	Annotated
ME_3905	coding	Annotated
ME_10937	coding	Annotated
ME_19889	coding	Annotated
ME_12181	coding	Annotated
ME_18843	coding	Annotated
ME_6728	coding	Annotated
ME_459	coding	Annotated
ME_18069	coding	Annotated
ME_20848	coding	Annotated
ME_10942	coding	Annotated
ME_7099	coding	Annotated
ME_798	coding	Annotated
ME_19355	coding	Annotated
ME_1169	coding	Annotated
ME_15564	non_coding	Annotated
ME_9457	coding	Annotated
ME_12784	coding	Annotated
ME_4389	coding	Annotated
ME_7054	coding	Annotated
ME_10997	coding	Annotated
ME_20161	coding	Annotated
ME_12324	coding	Annotated
ME_11887	coding	Annotated
ME_15447	coding	Annotated
ME_727	coding	Annotated
ME_15136	coding	Annotated
ME_68	coding	Annotated
ME_22035	coding	Annotated
ME_6060	coding	Annotated
ME_15996	coding	Annotated
ME_8363	coding	Annotated
ME_9756	coding	Annotated
ME_13500	coding	Annotated
ME_12284	coding	Annotated
ME_7754	coding	Annotated
ME_16947	coding	Annotated
ME_22207	coding	Annotated
ME_10326	coding	Annotated
ME_22641	coding	Annotated
ME_16103	coding	Annotated
ME_3295	coding	Annotated
ME_15432	coding	Annotated
ME_8849	coding	Annotated
ME_15472	non_coding	Annotated
ME_22624	coding	Annotated
ME_19823	coding	Annotated
ME_2653	coding	Annotated
ME_8437	coding	Annotated
ME_7921	coding	Annotated
ME_16267	coding	Annotated
ME_20551	coding	Annotated
ME_14756	coding	Annotated
ME_13748	coding	Annotated
ME_22372	coding	Annotated
ME_22648	coding	Annotated
ME_10822	coding	Annotated
ME_15547	coding	Annotated
ME_1408	coding	Annotated
ME_2544	coding	Annotated
ME_200	coding	Annotated
ME_16114	coding	Annotated
ME_4964	non_coding	Annotated
ME_2530	coding	Annotated
ME_18171	coding	Annotated
ME_8387	coding	Annotated
ME_922	coding	Annotated
ME_14686	coding	Annotated
ME_18199	coding	Annotated
ME_10576	coding	Annotated
ME_19490	coding	Annotated
ME_12427	coding	Annotated
ME_12586	coding	Annotated
ME_1806	coding	Annotated
ME_22495	coding	Annotated
ME_16896	coding	Annotated
ME_11722	coding	Annotated
ME_10184	coding	Annotated
ME_5497	coding	Annotated
ME_8576	coding	Annotated
ME_1242	coding	Annotated
ME_1939	coding	Annotated
ME_5710	non_coding	Annotated
ME_8560	coding	Annotated
ME_22660	coding	Annotated
ME_5670	coding	Annotated
ME_12164	coding	Annotated
ME_11163	coding	Annotated
ME_22589	non_coding	Annotated
ME_5847	coding	Annotated
ME_8554	coding	Annotated
ME_2517	coding	Annotated
ME_21644	coding	Annotated
ME_11420	coding	Annotated
ME_11501	coding	Annotated
ME_11848	coding	Annotated
ME_21452	coding	Annotated
ME_21971	coding	Annotated
ME_4764	coding	Annotated
ME_9197	coding	Annotated
ME_4117	coding	Annotated
ME_20358	coding	Annotated
ME_18868	non_coding	Annotated
ME_9646	coding	Annotated
ME_15149	coding	Annotated
ME_4148	coding	Annotated
ME_19658	coding	Annotated
ME_2056	coding	Annotated
ME_4811	coding	Annotated
ME_7619	coding	Annotated
ME_19316	coding	Annotated
ME_19637	coding	Annotated
ME_20562	coding	Annotated
ME_11635	coding	Annotated
ME_11927	coding	Annotated
ME_6889	coding	Annotated
ME_9231	coding	Annotated
ME_4761	coding	Annotated
ME_6530	coding	Annotated
ME_17931	coding	Annotated
ME_17532	coding	Annotated
ME_14129	coding	Annotated
ME_17589	coding	Annotated
ME_725	coding	Annotated
ME_3033	coding	Annotated
ME_18486	coding	Annotated
ME_20791	coding	Annotated
ME_1078	coding	Annotated
ME_2821	coding	Annotated
ME_6886	coding	Annotated
ME_15855	coding	Annotated
ME_9609	coding	Annotated
ME_5973	coding	Annotated
ME_17874	coding	Annotated
ME_19134	coding	Annotated
ME_17233	coding	Annotated
ME_16407	coding	Annotated
ME_1511	coding	Annotated
ME_20537	coding	Annotated
ME_5114	coding	Annotated
ME_5754	non_coding	Annotated
ME_11746	coding	Annotated
ME_9939	coding	Annotated
ME_22780	coding	Annotated
ME_8608	coding	Annotated
ME_15377	coding	Annotated
ME_1765	coding	Annotated
ME_1934	coding	Annotated
ME_11825	coding	Annotated
ME_10968	coding	Annotated
ME_21940	coding	Annotated
ME_19291	coding	Annotated
ME_22702	coding	Annotated
ME_12297	coding	Annotated
ME_969	coding	Annotated
ME_13566	coding	Annotated
ME_16100	coding	Annotated
ME_13521	coding	Annotated
ME_18898	coding	Annotated
ME_7171	coding	Annotated
ME_4321	coding	Annotated
ME_16485	coding	Annotated
ME_8810	coding	Annotated
ME_4594	coding	Annotated
ME_17022	coding	Annotated
ME_5593	coding	Annotated
ME_20332	coding	Annotated
ME_19497	coding	Annotated
ME_267	coding	Annotated
ME_7650	coding	Annotated
ME_16924	coding	Annotated
ME_9375	coding	Annotated
ME_8902	coding	Annotated
ME_817	coding	Annotated
ME_9294	coding	Annotated
ME_4744	coding	Annotated
ME_15205	coding	Annotated
ME_1495	coding	Annotated
ME_2287	coding	Annotated
ME_9855	coding	Annotated
ME_5774	coding	Annotated
ME_12131	coding	Annotated
ME_5258	coding	Annotated
ME_4340	coding	Annotated
ME_16035	coding	Annotated
ME_7604	coding	Annotated
ME_5154	coding	Annotated
ME_21788	coding	Annotated
[truncated: 7,258 more rows]

## Sheet: Tumor_Mapped_Genes_Exons
Sample	Gene	Gene_type	Isoform#
T1	ENSG00000250130.1	annotated_gene	1
T1	ENSG00000173163.10	annotated_gene	1
T1	ENSG00000256500.5	annotated_gene	1
T1	ENSG00000046647.13	annotated_gene	1
T1	ENSG00000160055.19	annotated_gene	1
T1	ENSG00000163738.18	annotated_gene	1
T1	ENSG00000088992.18	annotated_gene	1
T1	ENSG00000143951.16	annotated_gene	1
T1	ENSG00000257727.6	annotated_gene	1
T1	ENSG00000254456.6	annotated_gene	1
T1	ENSG00000012124.17	annotated_gene	1
T1	ENSG00000069974.16	annotated_gene	1
T1	ENSG00000072134.15	annotated_gene	1
T1	ENSG00000236056.1	annotated_gene	1
T1	ENSG00000105011.9	annotated_gene	1
T1	ENSG00000031698.13	annotated_gene	1
T1	ENSG00000117691.10	annotated_gene	1
T1	ENSG00000166140.17	annotated_gene	1
T1	ENSG00000167775.11	annotated_gene	1
T1	ENSG00000171467.16	annotated_gene	1
T1	ENSG00000172428.11	annotated_gene	1
T1	ENSG00000171497.5	annotated_gene	1
T1	ENSG00000184220.12	annotated_gene	1
T1	ENSG00000267680.5	annotated_gene	1
T1	ENSG00000177042.14	annotated_gene	1
T1	ENSG00000131149.19	annotated_gene	1
T1	ENSG00000025770.19	annotated_gene	1
T1	ENSG00000114268.12	annotated_gene	1
T1	ENSG00000186812.13	annotated_gene	1
T1	ENSG00000156853.12	annotated_gene	1
T1	ENSG00000255717.7	annotated_gene	1
T1	ENSG00000147036.11	annotated_gene	1
T1	ENSG00000092850.12	annotated_gene	1
T1	ENSG00000169379.15	annotated_gene	1
T1	ENSG00000164307.13	annotated_gene	1
T1	ENSG00000181222.16	annotated_gene	1
T1	ENSG00000170915.9	annotated_gene	1
T1	ENSG00000224129.1	annotated_gene	1
T1	ENSG00000177854.8	annotated_gene	1
T1	ENSG00000089012.14	annotated_gene	1
T1	ENSG00000180549.7	annotated_gene	1
T1	ENSG00000016490.15	annotated_gene	1
T1	ENSG00000138867.16	annotated_gene	1
T1	ENSG00000143167.12	annotated_gene	1
T1	ENSG00000173456.4	annotated_gene	1
T1	ENSG00000139637.14	annotated_gene	1
T1	ENSG00000137168.8	annotated_gene	1
T1	ENSG00000174405.13	annotated_gene	1
T1	ENSG00000091106.19	annotated_gene	1
T1	ENSG00000033100.16	annotated_gene	1
T1	ENSG00000090266.13	annotated_gene	1
T1	ENSG00000156675.15	annotated_gene	1
T1	ENSG00000255836.1	annotated_gene	1
T1	ENSG00000160691.18	annotated_gene	1
T1	ENSG00000272825.1	annotated_gene	1
T1	ENSG00000263266.2	annotated_gene	1
T1	ENSG00000172939.9	annotated_gene	1
T1	ENSG00000068323.17	annotated_gene	1
T1	ENSG00000151332.19	annotated_gene	1
T1	ENSG00000168944.15	annotated_gene	1
T1	ENSG00000131845.14	annotated_gene	1
T1	ENSG00000111266.8	annotated_gene	1
T1	ENSG00000214160.9	annotated_gene	1
T1	ENSG00000142856.16	annotated_gene	1
T1	ENSG00000140264.19	annotated_gene	1
T1	ENSG00000170270.5	annotated_gene	1
T1	ENSG00000274922.1	annotated_gene	1
T1	ENSG00000153774.9	annotated_gene	1
T1	ENSG00000058866.15	annotated_gene	1
T1	ENSG00000148290.10	annotated_gene	1
T1	ENSG00000111667.13	annotated_gene	1
T1	ENSG00000151849.15	annotated_gene	1
T1	ENSG00000134375.11	annotated_gene	1
T1	ENSG00000177868.12	annotated_gene	1
T1	ENSG00000188897.9	annotated_gene	1
T1	ENSG00000015285.10	annotated_gene	1
T1	ENSG00000170161.7	annotated_gene	1
T1	ENSG00000154310.17	annotated_gene	1
T1	ENSG00000101247.18	annotated_gene	1
T1	ENSG00000023228.14	annotated_gene	1
T1	ENSG00000140406.3	annotated_gene	1
T1	ENSG00000165633.13	annotated_gene	1
T1	ENSG00000108651.10	annotated_gene	1
T1	ENSG00000163481.8	annotated_gene	1
T1	ENSG00000164609.10	annotated_gene	1
T1	ENSG00000138641.18	annotated_gene	1
T1	ENSG00000086102.19	annotated_gene	1
T1	ENSG00000100401.19	annotated_gene	1
T1	ENSG00000172732.12	annotated_gene	1
T1	ENSG00000100721.11	annotated_gene	1
T1	ENSG00000277791.5	annotated_gene	1
T1	ENSG00000152684.11	annotated_gene	1
T1	ENSG00000102805.15	annotated_gene	1
T1	ENSG00000107438.9	annotated_gene	1
T1	ENSG00000170089.15	annotated_gene	1
T1	ENSG00000100994.12	annotated_gene	1
T1	ENSG00000149294.16	annotated_gene	1
T1	ENSG00000211689.7	annotated_gene	1
T1	ENSG00000090470.15	annotated_gene	1
T1	ENSG00000147459.18	annotated_gene	1
T1	ENSG00000233762.3	annotated_gene	1
T1	ENSG00000173230.15	annotated_gene	1
T1	ENSG00000204387.13	annotated_gene	1
T1	ENSG00000115364.14	annotated_gene	1
T1	ENSG00000121879.5	annotated_gene	1
T1	ENSG00000166128.13	annotated_gene	1
T1	ENSG00000171840.12	annotated_gene	1
T1	ENSG00000082068.8	annotated_gene	1
T1	ENSG00000230747.1	annotated_gene	1
T1	ENSG00000165495.16	annotated_gene	1
T1	ENSG00000155893.13	annotated_gene	1
T1	ENSG00000158321.17	annotated_gene	1
T1	ENSG00000158669.11	annotated_gene	1
T1	ENSG00000196396.10	annotated_gene	1
T1	ENSG00000120662.16	annotated_gene	1
T1	ENSG00000119514.7	annotated_gene	1
T1	ENSG00000144579.7	annotated_gene	1
T1	ENSG00000197249.13	annotated_gene	1
T1	ENSG00000205903.7	annotated_gene	1
T1	ENSG00000104856.14	annotated_gene	1
T1	ENSG00000114784.4	annotated_gene	1
T1	ENSG00000167962.14	annotated_gene	1
T1	ENSG00000134330.18	annotated_gene	1
T1	ENSG00000213753.11	annotated_gene	1
T1	ENSG00000225611.1	annotated_gene	1
T1	ENSG00000155636.15	annotated_gene	1
T1	ENSG00000131100.13	annotated_gene	1
T1	ENSG00000153015.16	annotated_gene	1
T1	ENSG00000104219.13	annotated_gene	1
T1	ENSG00000099810.21	annotated_gene	1
T1	ENSG00000180694.14	annotated_gene	1
T1	ENSG00000136305.11	annotated_gene	1
T1	ENSG00000186665.9	annotated_gene	1
T1	ENSG00000267174.5	annotated_gene	1
T1	ENSG00000184208.11	annotated_gene	1
T1	ENSG00000112679.14	annotated_gene	1
T1	ENSG00000136048.14	annotated_gene	1
T1	ENSG00000226721.2	annotated_gene	1
T1	ENSG00000160703.16	annotated_gene	1
T1	ENSG00000164535.15	annotated_gene	1
T1	ENSG00000184967.7	annotated_gene	1
T1	ENSG00000163104.17	annotated_gene	1
T1	ENSG00000224429.8	annotated_gene	1
T1	ENSG00000119778.15	annotated_gene	1
T1	ENSG00000164587.13	annotated_gene	1
T1	ENSG00000100336.17	annotated_gene	1
T1	ENSG00000105325.14	annotated_gene	1
T1	ENSG00000110042.8	annotated_gene	1
T1	ENSG00000236264.5	annotated_gene	1
T1	ENSG00000100364.18	annotated_gene	1
T1	ENSG00000214194.9	annotated_gene	1
T1	ENSG00000280734.3	annotated_gene	1
T1	ENSG00000121104.8	annotated_gene	1
T1	ENSG00000167088.11	annotated_gene	1
T1	ENSG00000066322.15	annotated_gene	1
T1	ENSG00000103671.9	annotated_gene	1
T1	ENSG00000197580.11	annotated_gene	1
T1	ENSG00000164919.11	annotated_gene	1
T1	ENSG00000204388.7	annotated_gene	1
T1	ENSG00000108932.12	annotated_gene	1
T1	ENSG00000214021.16	annotated_gene	1
T1	ENSG00000142173.15	annotated_gene	1
T1	ENSG00000138375.12	annotated_gene	1
T1	ENSG00000168026.18	annotated_gene	1
T1	ENSG00000167106.12	annotated_gene	1
T1	ENSG00000116649.10	annotated_gene	1
T1	ENSG00000273899.5	annotated_gene	1
T1	ENSG00000106290.15	annotated_gene	1
T1	ENSG00000272086.1	annotated_gene	1
T1	ENSG00000251095.7	annotated_gene	1
T1	ENSG00000145936.9	annotated_gene	1
T1	ENSG00000148120.16	annotated_gene	1
T1	ENSG00000158480.11	annotated_gene	1
T1	ENSG00000173928.2	annotated_gene	1
T1	ENSG00000167196.14	annotated_gene	1
T1	ENSG00000185291.11_PAR_Y	annotated_gene	1
T1	ENSG00000143515.17	annotated_gene	1
T1	ENSG00000140577.16	annotated_gene	1
T1	ENSG00000145569.6	annotated_gene	1
T1	ENSG00000141499.16	annotated_gene	1
T1	ENSG00000265681.7	annotated_gene	1
T1	ENSG00000149547.15	annotated_gene	1
T1	ENSG00000102007.11	annotated_gene	1
T1	ENSG00000263400.8	annotated_gene	1
T1	ENSG00000026559.14	annotated_gene	1
T1	ENSG00000179933.6	annotated_gene	1
T1	ENSG00000167671.12	annotated_gene	1
T1	ENSG00000170667.14	annotated_gene	1
T1	ENSG00000170310.15	annotated_gene	1
T1	ENSG00000164849.10	annotated_gene	1
T1	ENSG00000260193.1	annotated_gene	1
T1	ENSG00000164300.17	annotated_gene	1
T1	ENSG00000250510.8	annotated_gene	1
T1	ENSG00000185112.5	annotated_gene	1
T1	ENSG00000131504.17	annotated_gene	1
T1	ENSG00000106799.13	annotated_gene	1
T1	ENSG00000175221.15	annotated_gene	1
T1	ENSG00000134982.17	annotated_gene	1
T1	ENSG00000205609.12	annotated_gene	1
T1	ENSG00000110218.9	annotated_gene	1
T1	ENSG00000164008.16	annotated_gene	1
T1	ENSG00000117280.13	annotated_gene	1
T1	ENSG00000149761.8	annotated_gene	1
T1	ENSG00000257599.3	annotated_gene	1
T1	ENSG00000133935.6	annotated_gene	1
T1	ENSG00000176170.13	annotated_gene	1
T1	ENSG00000239839.7	annotated_gene	1
T1	ENSG00000090861.15	annotated_gene	1
T1	ENSG00000119655.10	annotated_gene	1
T1	ENSG00000254481.1	annotated_gene	1
T1	ENSG00000181284.2	annotated_gene	1
T1	ENSG00000250506.7	annotated_gene	1
T1	ENSG00000158545.15	annotated_gene	1
T1	ENSG00000275074.2	annotated_gene	1
T1	ENSG00000073169.14	annotated_gene	1
T1	ENSG00000144647.6	annotated_gene	1
T1	ENSG00000108576.10	annotated_gene	1
T1	ENSG00000010219.13	annotated_gene	1
T1	ENSG00000116406.19	annotated_gene	1
T1	ENSG00000001630.17	annotated_gene	1
T1	ENSG00000115866.11	annotated_gene	1
T1	ENSG00000135622.13	annotated_gene	1
T1	ENSG00000164611.13	annotated_gene	1
T1	ENSG00000133789.15	annotated_gene	1
T1	ENSG00000196865.4	annotated_gene	1
T1	ENSG00000084652.16	annotated_gene	1
T1	ENSG00000109667.12	annotated_gene	1
T1	ENSG00000205560.12	annotated_gene	1
T1	ENSG00000284879.1	annotated_gene	1
T1	ENSG00000159618.16	annotated_gene	1
T1	ENSG00000115421.13	annotated_gene	1
T1	ENSG00000118707.10	annotated_gene	1
T1	ENSG00000115816.15	annotated_gene	1
T1	ENSG00000005961.18	annotated_gene	1
T1	ENSG00000119509.13	annotated_gene	1
T1	ENSG00000163516.13	annotated_gene	1
T1	ENSG00000230322.1	annotated_gene	1
T1	ENSG00000066697.14	annotated_gene	1
T1	ENSG00000162600.12	annotated_gene	1
T1	ENSG00000115604.10	annotated_gene	1
T1	ENSG00000255478.1	annotated_gene	1
T1	ENSG00000173674.11	annotated_gene	1
T1	ENSG00000136108.15	annotated_gene	1
T1	ENSG00000122376.11	annotated_gene	1
T1	ENSG00000105374.10	annotated_gene	1
T1	ENSG00000103197.18	annotated_gene	1
T1	ENSG00000096717.12	annotated_gene	1
T1	ENSG00000138663.9	annotated_gene	1
T1	ENSG00000124257.6	annotated_gene	1
T1	ENSG00000140332.16	annotated_gene	1
T1	ENSG00000053501.13	annotated_gene	1
T1	ENSG00000170348.9	annotated_gene	1
T1	ENSG00000023171.18	annotated_gene	1
T1	ENSG00000126773.13	annotated_gene	1
T1	ENSG00000014138.9	annotated_gene	1
T1	ENSG00000107959.16	annotated_gene	1
T1	ENSG00000180891.13	annotated_gene	1
T1	ENSG00000269696.2	annotated_gene	1
T1	ENSG00000131381.12	annotated_gene	1
T1	ENSG00000100528.12	annotated_gene	1
T1	ENSG00000279673.1	annotated_gene	1
T1	ENSG00000139055.7	annotated_gene	1
T1	ENSG00000173209.23	annotated_gene	1
T1	ENSG00000169221.14	annotated_gene	1
T1	ENSG00000165632.8	annotated_gene	1
T1	ENSG00000104517.13	annotated_gene	1
T1	ENSG00000185842.15	annotated_gene	1
T1	ENSG00000145979.18	annotated_gene	1
T1	ENSG00000205639.11	annotated_gene	1
T1	ENSG00000233369.7	annotated_gene	1
T1	ENSG00000203950.6	annotated_gene	1
T1	ENSG00000130227.17	annotated_gene	1
T1	ENSG00000139083.10	annotated_gene	1
T1	ENSG00000272667.1	annotated_gene	1
T1	ENSG00000243960.1	annotated_gene	1
T1	ENSG00000168454.11	annotated_gene	1
T1	ENSG00000283839.1	annotated_gene	1
T1	ENSG00000170312.15	annotated_gene	1
T1	ENSG00000144115.16	annotated_gene	1
T1	ENSG00000165102.15	annotated_gene	1
T1	ENSG00000259431.5	annotated_gene	1
T1	ENSG00000085662.14	annotated_gene	1
T1	ENSG00000082014.16	annotated_gene	1
T1	ENSG00000104687.14	annotated_gene	1
T1	ENSG00000196141.14	annotated_gene	1
T1	ENSG00000140854.13	annotated_gene	1
T1	ENSG00000130921.7	annotated_gene	1
T1	ENSG00000120158.12	annotated_gene	1
T1	ENSG00000177125.5	annotated_gene	1
T1	ENSG00000155307.18	annotated_gene	1
T1	ENSG00000108679.13	annotated_gene	1
T1	ENSG00000066455.13	annotated_gene	1
T1	ENSG00000211450.10	annotated_gene	1
T1	ENSG00000081913.14	annotated_gene	1
T1	ENSG00000151552.12	annotated_gene	1
T1	ENSG00000169403.12	annotated_gene	1
T1	ENSG00000255819.7	annotated_gene	1
T1	ENSG00000160961.12	annotated_gene	1
T1	ENSG00000136997.19	annotated_gene	1
T1	ENSG00000096968.13	annotated_gene	1
T1	ENSG00000259162.1	annotated_gene	1
T1	ENSG00000076321.11	annotated_gene	1
T1	ENSG00000150712.11	annotated_gene	1
T1	ENSG00000148341.17	annotated_gene	1
T1	ENSG00000092929.11	annotated_gene	1
T1	ENSG00000144867.11	annotated_gene	1
T1	ENSG00000152127.9	annotated_gene	1
T1	ENSG00000135597.18	annotated_gene	1
T1	ENSG00000137040.9	annotated_gene	1
T1	ENSG00000143633.13	annotated_gene	1
T1	ENSG00000002330.13	annotated_gene	1
T1	ENSG00000285410.1	annotated_gene	1
T1	ENSG00000185220.12	annotated_gene	1
T1	ENSG00000102001.12	annotated_gene	1
T1	ENSG00000205930.10	annotated_gene	1
T1	ENSG00000009307.16	annotated_gene	1
T1	ENSG00000185019.17	annotated_gene	1
T1	ENSG00000116138.13	annotated_gene	1
T1	ENSG00000278615.4	annotated_gene	1
T1	ENSG00000125995.16	annotated_gene	1
T1	ENSG00000102858.13	annotated_gene	1
T1	ENSG00000168040.4	annotated_gene	1
T1	ENSG00000169429.11	annotated_gene	1
T1	ENSG00000146834.14	annotated_gene	1
T1	ENSG00000167182.15	annotated_gene	1
T1	ENSG00000132635.17	annotated_gene	1
T1	ENSG00000204272.12	annotated_gene	1
T1	ENSG00000141506.13	annotated_gene	1
T1	ENSG00000136518.17	annotated_gene	1
T1	ENSG00000267303.1	annotated_gene	1
T1	ENSG00000101544.9	annotated_gene	1
T1	ENSG00000094631.20	annotated_gene	1
T1	ENSG00000197837.3	annotated_gene	1
T1	ENSG00000183604.14	annotated_gene	1
T1	ENSG00000078403.17	annotated_gene	1
T1	ENSG00000187800.13	annotated_gene	1
T1	ENSG00000189241.7	annotated_gene	1
T1	ENSG00000171617.14	annotated_gene	1
T1	ENSG00000101019.22	annotated_gene	1
T1	ENSG00000106397.12	annotated_gene	1
T1	ENSG00000196466.10	annotated_gene	1
T1	ENSG00000154217.15	annotated_gene	1
T1	ENSG00000138709.19	annotated_gene	1
T1	ENSG00000244486.8	annotated_gene	1
T1	ENSG00000104808.8	annotated_gene	1
T1	ENSG00000189227.6	annotated_gene	1
T1	ENSG00000172062.16	annotated_gene	1
T1	ENSG00000278002.1	annotated_gene	1
T1	ENSG00000167625.10	annotated_gene	1
T1	ENSG00000108510.10	annotated_gene	1
T1	ENSG00000100294.12	annotated_gene	1
T1	ENSG00000240849.11	annotated_gene	1
T1	ENSG00000204301.6	annotated_gene	1
T1	ENSG00000130787.14	annotated_gene	1
T1	ENSG00000261221.3	annotated_gene	1
T1	ENSG00000104812.15	annotated_gene	1
T1	ENSG00000151239.13	annotated_gene	1
T1	ENSG00000169224.13	annotated_gene	1
T1	ENSG00000205707.10	annotated_gene	1
T1	ENSG00000278845.5	annotated_gene	1
T1	ENSG00000080986.13	annotated_gene	1
T1	ENSG00000066739.12	annotated_gene	1
T1	ENSG00000130544.12	annotated_gene	1
T1	ENSG00000203812.2	annotated_gene	1
T1	ENSG00000166225.8	annotated_gene	1
T1	ENSG00000196498.13	annotated_gene	1
T1	ENSG00000147044.21	annotated_gene	1
T1	ENSG00000149541.10	annotated_gene	1
T1	ENSG00000005187.12	annotated_gene	1
T1	ENSG00000080189.15	annotated_gene	1
T1	ENSG00000121680.16	annotated_gene	1
T1	ENSG00000168280.17	annotated_gene	1
T1	ENSG00000211459.2	annotated_gene	1
T1	ENSG00000160226.16	annotated_gene	1
T1	ENSG00000007341.19	annotated_gene	1
T1	ENSG00000100731.15	annotated_gene	1
T1	ENSG00000251136.9	annotated_gene	1
T1	ENSG00000213588.6	annotated_gene	1
T1	ENSG00000092529.24	annotated_gene	1
T1	ENSG00000133265.11	annotated_gene	1
T1	ENSG00000162241.12	annotated_gene	1
T1	ENSG00000196459.14	annotated_gene	1
T1	ENSG00000130313.7	annotated_gene	1
T1	ENSG00000158470.5	annotated_gene	1
T1	ENSG00000118785.14	annotated_gene	1
T1	ENSG00000157800.18	annotated_gene	1
T1	ENSG00000177731.16	annotated_gene	1
T1	ENSG00000116221.15	annotated_gene	1
T1	ENSG00000116586.11	annotated_gene	1
T1	ENSG00000273123.1	annotated_gene	1
T1	ENSG00000175567.10	annotated_gene	1
T1	ENSG00000127580.17	annotated_gene	1
T1	ENSG00000243749.1	annotated_gene	1
T1	ENSG00000123159.16	annotated_gene	1
T1	ENSG00000135940.6	annotated_gene	1
T1	ENSG00000139190.16	annotated_gene	1
T1	ENSG00000160256.13	annotated_gene	1
T1	ENSG00000227081.5	annotated_gene	1
T1	ENSG00000171606.18	annotated_gene	1
T1	ENSG00000135723.14	annotated_gene	1
T1	ENSG00000234431.2	annotated_gene	1
T1	ENSG00000151748.14	annotated_gene	1
T1	ENSG00000184979.9	annotated_gene	1
T1	ENSG00000173273.16	annotated_gene	1
T1	ENSG00000120314.18	annotated_gene	1
T1	ENSG00000184990.13	annotated_gene	1
T1	ENSG00000177683.14	annotated_gene	1
T1	ENSG00000168297.15	annotated_gene	1
T1	ENSG00000172081.14	annotated_gene	1
T1	ENSG00000162775.16	annotated_gene	1
T1	ENSG00000175602.3	annotated_gene	1
T1	ENSG00000135372.9	annotated_gene	1
T1	ENSG00000103995.14	annotated_gene	1
T1	ENSG00000129235.10	annotated_gene	1
T1	ENSG00000068903.20	annotated_gene	1
T1	ENSG00000070495.14	annotated_gene	1
T1	ENSG00000093009.9	annotated_gene	1
T1	ENSG00000169696.16	annotated_gene	1
T1	ENSG00000163840.10	annotated_gene	1
T1	ENSG00000135976.19	annotated_gene	1
T1	ENSG00000204856.12	annotated_gene	1
T1	ENSG00000088205.13	annotated_gene	1
T1	ENSG00000143578.16	annotated_gene	1
T1	ENSG00000144401.14	annotated_gene	1
T1	ENSG00000159958.6	annotated_gene	1
T1	ENSG00000181904.9	annotated_gene	1
T1	ENSG00000170502.13	annotated_gene	1
T1	ENSG00000160932.11	annotated_gene	1
T1	ENSG00000146535.14	annotated_gene	1
T1	ENSG00000124193.16	annotated_gene	1
T1	ENSG00000205534.6	annotated_gene	1
T1	ENSG00000101574.15	annotated_gene	1
T1	ENSG00000277203.1	annotated_gene	1
T1	ENSG00000100360.15	annotated_gene	1
T1	ENSG00000163444.12	annotated_gene	1
T1	ENSG00000110330.8	annotated_gene	1
T1	ENSG00000118503.15	annotated_gene	1
T1	ENSG00000056097.16	annotated_gene	1
T1	ENSG00000132470.14	annotated_gene	1
T1	ENSG00000204267.15	annotated_gene	1
T1	ENSG00000260804.3	annotated_gene	1
T1	ENSG00000264538.6	annotated_gene	1
T1	ENSG00000123815.12	annotated_gene	1
T1	ENSG00000182405.6	annotated_gene	1
T1	ENSG00000171703.17	annotated_gene	1
T1	ENSG00000100092.23	annotated_gene	1
T1	ENSG00000162300.13	annotated_gene	1
T1	ENSG00000151208.17	annotated_gene	1
T1	ENSG00000100567.13	annotated_gene	1
T1	ENSG00000000419.12	annotated_gene	1
T1	ENSG00000050393.11	annotated_gene	1
T1	ENSG00000272449.2	annotated_gene	1
T1	ENSG00000157557.13	annotated_gene	1
T1	ENSG00000244459.2	annotated_gene	1
T1	ENSG00000108219.15	annotated_gene	1
T1	ENSG00000127922.9	annotated_gene	1
T1	ENSG00000125821.12	annotated_gene	1
T1	ENSG00000091490.11	annotated_gene	1
T1	ENSG00000136935.13	annotated_gene	1
T1	ENSG00000113194.13	annotated_gene	1
T1	ENSG00000126216.15	annotated_gene	1
T1	ENSG00000111676.15	annotated_gene	1
T1	ENSG00000257526.2	annotated_gene	1
T1	ENSG00000186439.14	annotated_gene	1
T1	ENSG00000196189.13	annotated_gene	1
T1	ENSG00000147443.13	annotated_gene	1
T1	ENSG00000225439.3	annotated_gene	1
T1	ENSG00000215908.10	annotated_gene	1
T1	ENSG00000181625.17	annotated_gene	1
T1	ENSG00000159592.11	annotated_gene	1
T1	ENSG00000140521.14	annotated_gene	1
T1	ENSG00000272916.5	annotated_gene	1
T1	ENSG00000116830.12	annotated_gene	1
T1	ENSG00000234287.1	annotated_gene	1
T1	ENSG00000176986.16	annotated_gene	1
T1	ENSG00000105771.14	annotated_gene	1
T1	ENSG00000168062.10	annotated_gene	1
T1	ENSG00000165029.16	annotated_gene	1
T1	ENSG00000168970.22	annotated_gene	1
T1	ENSG00000163933.10	annotated_gene	1
T1	ENSG00000249115.9	annotated_gene	1
T1	ENSG00000097021.19	annotated_gene	1
T1	ENSG00000049883.15	annotated_gene	1
T1	ENSG00000137547.8	annotated_gene	1
T1	ENSG00000130414.12	annotated_gene	1
T1	ENSG00000197943.10	annotated_gene	1
T1	ENSG00000066855.16	annotated_gene	1
T1	ENSG00000269220.1	annotated_gene	1
T1	ENSG00000101298.15	annotated_gene	1
T1	ENSG00000165959.12	annotated_gene	1
T1	ENSG00000118971.8	annotated_gene	1
T1	ENSG00000136802.11	annotated_gene	1
T1	ENSG00000166133.18	annotated_gene	1
T1	ENSG00000065518.8	annotated_gene	1
T1	ENSG00000162702.8	annotated_gene	1
T1	ENSG00000035115.21	annotated_gene	1
T1	ENSG00000160685.13	annotated_gene	1
T1	ENSG00000060762.19	annotated_gene	1
T1	ENSG00000184384.14	annotated_gene	1
T1	ENSG00000172354.10	annotated_gene	1
T1	ENSG00000108064.11	annotated_gene	1
T1	ENSG00000228063.2	annotated_gene	1
T1	ENSG00000147437.10	annotated_gene	1
T1	ENSG00000143153.12	annotated_gene	1
T1	ENSG00000090621.14	annotated_gene	1
T1	ENSG00000141380.14	annotated_gene	1
T1	ENSG00000153885.14	annotated_gene	1
T1	ENSG00000258056.2	annotated_gene	1
T1	ENSG00000008277.14	annotated_gene	1
T1	ENSG00000039319.17	annotated_gene	1
T1	ENSG00000270147.1	annotated_gene	1
T1	ENSG00000111731.12	annotated_gene	1
T1	ENSG00000131828.13	annotated_gene	1
T1	ENSG00000214174.8	annotated_gene	1
T1	ENSG00000142552.8	annotated_gene	1
T1	ENSG00000196510.12	annotated_gene	1
T1	ENSG00000198258.10	annotated_gene	1
T1	ENSG00000115944.15	annotated_gene	1
T1	ENSG00000224870.7	annotated_gene	1
T1	ENSG00000149016.15	annotated_gene	1
T1	ENSG00000267496.4	annotated_gene	1
T1	ENSG00000138795.10	annotated_gene	1
T1	ENSG00000117748.10	annotated_gene	1
T1	ENSG00000156475.18	annotated_gene	1
T1	ENSG00000091073.19	annotated_gene	1
T1	ENSG00000178878.12	annotated_gene	1
T1	ENSG00000102901.13	annotated_gene	1
T1	ENSG00000162413.16	annotated_gene	1
T1	ENSG00000078369.18	annotated_gene	1
T1	ENSG00000117036.12	annotated_gene	1
T1	ENSG00000249992.1	annotated_gene	1
T1	ENSG00000112130.17	annotated_gene	1
T1	ENSG00000081721.11	annotated_gene	1
T1	ENSG00000152223.15	annotated_gene	1
T1	ENSG00000133250.14	annotated_gene	1
T1	ENSG00000161970.15	annotated_gene	1
T1	ENSG00000132313.15	annotated_gene	1
T1	ENSG00000165480.16	annotated_gene	1
T1	ENSG00000005243.10	annotated_gene	1
T1	ENSG00000152240.13	annotated_gene	1
T1	ENSG00000091164.13	annotated_gene	1
T1	ENSG00000196683.10	annotated_gene	1
T1	ENSG00000173706.14	annotated_gene	1
T1	ENSG00000167740.9	annotated_gene	1
T1	ENSG00000253729.7	annotated_gene	1
T1	ENSG00000149100.13	annotated_gene	1
T1	ENSG00000181444.13	annotated_gene	1
T1	ENSG00000137404.14	annotated_gene	1
T1	ENSG00000011260.14	annotated_gene	1
T1	ENSG00000126264.9	annotated_gene	1
T1	ENSG00000171552.13	annotated_gene	1
T1	ENSG00000143256.5	annotated_gene	1
T1	ENSG00000137103.20	annotated_gene	1
T1	ENSG00000122490.19	annotated_gene	1
T1	ENSG00000180423.4	annotated_gene	1
T1	ENSG00000163820.15	annotated_gene	1
T1	ENSG00000166352.16	annotated_gene	1
T1	ENSG00000169139.12	annotated_gene	1
T1	ENSG00000128872.10	annotated_gene	1
T1	ENSG00000143553.10	annotated_gene	1
T1	ENSG00000128050.8	annotated_gene	1
T1	ENSG00000165219.21	annotated_gene	1
T1	ENSG00000054523.17	annotated_gene	1
T1	ENSG00000141627.13	annotated_gene	1
T1	ENSG00000225697.13	annotated_gene	1
T1	ENSG00000276023.5	annotated_gene	1
T1	ENSG00000164180.13	annotated_gene	1
T1	ENSG00000228223.3	annotated_gene	1
T1	ENSG00000205352.11	annotated_gene	1
T1	ENSG00000234171.3	annotated_gene	1
T1	ENSG00000143248.13	annotated_gene	1
T1	ENSG00000106785.15	annotated_gene	1
T1	ENSG00000153563.15	annotated_gene	1
T1	ENSG00000198467.15	annotated_gene	1
T1	ENSG00000129968.15	annotated_gene	1
T1	ENSG00000234465.11	annotated_gene	1
T1	ENSG00000133302.13	annotated_gene	1
T1	ENSG00000136463.8	annotated_gene	1
T1	ENSG00000148175.12	annotated_gene	1
T1	ENSG00000102181.21	annotated_gene	1
T1	ENSG00000260711.2	annotated_gene	1
T1	ENSG00000146433.8	annotated_gene	1
T1	ENSG00000188026.13	annotated_gene	1
T1	ENSG00000286522.1	annotated_gene	1
T1	ENSG00000163875.15	annotated_gene	1
T1	ENSG00000117020.17	annotated_gene	1
T1	ENSG00000263366.2	annotated_gene	1
T1	ENSG00000102738.7	annotated_gene	1
T1	ENSG00000116752.6	annotated_gene	1
T1	ENSG00000238160.1	annotated_gene	1
T1	ENSG00000100280.16	annotated_gene	1
T1	ENSG00000152492.15	annotated_gene	1
T1	ENSG00000102034.16	annotated_gene	1
T1	ENSG00000196284.16	annotated_gene	1
T1	ENSG00000162694.14	annotated_gene	1
T1	ENSG00000196218.12	annotated_gene	1
T1	ENSG00000111737.12	annotated_gene	1
T1	ENSG00000185875.13	annotated_gene	1
T1	ENSG00000276045.3	annotated_gene	1
T1	ENSG00000165113.13	annotated_gene	1
T1	ENSG00000149806.11	annotated_gene	1
T1	ENSG00000127328.21	annotated_gene	1
T1	ENSG00000103426.12	annotated_gene	1
T1	ENSG00000125084.11	annotated_gene	1
T1	ENSG00000122140.11	annotated_gene	1
T1	ENSG00000234545.7	annotated_gene	1
T1	ENSG00000106299.8	annotated_gene	1
T1	ENSG00000280273.2	annotated_gene	1
T1	ENSG00000179532.12	annotated_gene	1
T1	ENSG00000279584.1	annotated_gene	1
T1	ENSG00000173540.12	annotated_gene	1
T1	ENSG00000173846.13	annotated_gene	1
T1	ENSG00000065833.9	annotated_gene	1
T1	ENSG00000116005.12	annotated_gene	1
T1	ENSG00000001561.7	annotated_gene	1
T1	ENSG00000203485.13	annotated_gene	1
T1	ENSG00000196542.8	annotated_gene	1
T1	ENSG00000197226.12	annotated_gene	1
T1	ENSG00000112234.9	annotated_gene	1
T1	ENSG00000091640.8	annotated_gene	1
T1	ENSG00000165695.9	annotated_gene	1
T1	ENSG00000026950.17	annotated_gene	1
T1	ENSG00000168993.15	annotated_gene	1
T1	ENSG00000136111.13	annotated_gene	1
T1	ENSG00000178764.8	annotated_gene	1
T1	ENSG00000155093.19	annotated_gene	1
T1	ENSG00000175467.15	annotated_gene	1
T1	ENSG00000120370.12	annotated_gene	1
T1	ENSG00000095932.6	annotated_gene	1
T1	ENSG00000183828.15	annotated_gene	1
T1	ENSG00000062485.19	annotated_gene	1
T1	ENSG00000141753.7	annotated_gene	1
T1	ENSG00000164654.16	annotated_gene	1
T1	ENSG00000119408.16	annotated_gene	1
T1	ENSG00000143333.7	annotated_gene	1
T1	ENSG00000115128.7	annotated_gene	1
T1	ENSG00000230221.2	annotated_gene	1
T1	ENSG00000172232.10	annotated_gene	1
T1	ENSG00000131469.14	annotated_gene	1
T1	ENSG00000249936.3	annotated_gene	1
T1	ENSG00000140876.11	annotated_gene	1
T1	ENSG00000110274.16	annotated_gene	1
T1	ENSG00000160305.18	annotated_gene	1
T1	ENSG00000204577.11	annotated_gene	1
T1	ENSG00000238083.7	annotated_gene	1
T1	ENSG00000167881.15	annotated_gene	1
T1	ENSG00000102753.10	annotated_gene	1
T1	ENSG00000255621.1	annotated_gene	1
T1	ENSG00000167034.10	annotated_gene	1
T1	ENSG00000231551.8	annotated_gene	1
T1	ENSG00000205309.14	annotated_gene	1
T1	ENSG00000101190.12	annotated_gene	1
T1	ENSG00000281649.2	annotated_gene	1
T1	ENSG00000106541.12	annotated_gene	1
T1	ENSG00000103066.13	annotated_gene	1
T1	ENSG00000274180.1	annotated_gene	1
T1	ENSG00000162545.6	annotated_gene	1
T1	ENSG00000165997.5	annotated_gene	1
T1	ENSG00000118046.15	annotated_gene	1
T1	ENSG00000130311.11	annotated_gene	1
T1	ENSG00000276965.1	annotated_gene	1
T1	ENSG00000063322.14	annotated_gene	1
T1	ENSG00000285162.1	annotated_gene	1
T1	ENSG00000099203.7	annotated_gene	1
T1	ENSG00000239305.7	annotated_gene	1
T1	ENSG00000003509.16	annotated_gene	1
T1	ENSG00000157881.14	annotated_gene	1
T1	ENSG00000183354.12	annotated_gene	1
T1	ENSG00000198736.11	annotated_gene	1
T1	ENSG00000005100.13	annotated_gene	1
T1	ENSG00000196363.9	annotated_gene	1
T1	ENSG00000135541.21	annotated_gene	1
T1	ENSG00000178075.20	annotated_gene	1
T1	ENSG00000197841.15	annotated_gene	1
T1	ENSG00000065457.10	annotated_gene	1
T1	ENSG00000011523.14	annotated_gene	1
T1	ENSG00000177352.10	annotated_gene	1
T1	ENSG00000174547.13	annotated_gene	1
T1	ENSG00000116353.15	annotated_gene	1
T1	ENSG00000174365.20	annotated_gene	1
T1	ENSG00000151689.13	annotated_gene	1
T1	ENSG00000130813.18	annotated_gene	1
T1	ENSG00000120725.13	annotated_gene	1
T1	ENSG00000091527.15	annotated_gene	1
T1	ENSG00000084092.7	annotated_gene	1
T1	ENSG00000132356.11	annotated_gene	1
T1	ENSG00000128891.15	annotated_gene	1
T1	ENSG00000089486.17	annotated_gene	1
T1	ENSG00000123219.13	annotated_gene	1
T1	ENSG00000167208.15	annotated_gene	1
T1	ENSG00000163812.15	annotated_gene	1
T1	ENSG00000181804.15	annotated_gene	1
T1	ENSG00000148339.12	annotated_gene	1
T1	ENSG00000143294.15	annotated_gene	1
T1	ENSG00000180611.7	annotated_gene	1
T1	ENSG00000100577.19	annotated_gene	1
T1	ENSG00000119596.18	annotated_gene	1
T1	ENSG00000103266.11	annotated_gene	1
T1	ENSG00000147364.16	annotated_gene	1
T1	ENSG00000214706.10	annotated_gene	1
T1	ENSG00000248672.5	annotated_gene	1
T1	ENSG00000146904.9	annotated_gene	1
T1	ENSG00000111863.12	annotated_gene	1
T1	ENSG00000090097.21	annotated_gene	1
T1	ENSG00000185596.16	annotated_gene	1
T1	ENSG00000171793.16	annotated_gene	1
T1	ENSG00000114805.17	annotated_gene	1
T1	ENSG00000275052.5	annotated_gene	1
T1	ENSG00000070610.14	annotated_gene	1
T1	ENSG00000215126.10	annotated_gene	1
T1	ENSG00000124459.12	annotated_gene	1
T1	ENSG00000260682.3	annotated_gene	1
T1	ENSG00000100300.18	annotated_gene	1
T1	ENSG00000180767.9	annotated_gene	1
T1	ENSG00000153071.15	annotated_gene	1
T1	ENSG00000167632.16	annotated_gene	1
T1	ENSG00000259976.3	annotated_gene	1
T1	ENSG00000126870.16	annotated_gene	1
T1	ENSG00000260526.1	annotated_gene	1
T1	ENSG00000135914.6	annotated_gene	1
T1	ENSG00000171530.14	annotated_gene	1
T1	ENSG00000131373.14	annotated_gene	1
T1	ENSG00000235863.3	annotated_gene	1
T1	ENSG00000057757.10	annotated_gene	1
T1	ENSG00000145743.15	annotated_gene	1
T1	ENSG00000002919.14	annotated_gene	1
T1	ENSG00000003249.13	annotated_gene	1
T1	ENSG00000167286.9	annotated_gene	1
T1	ENSG00000118689.15	annotated_gene	1
T1	ENSG00000128185.9	annotated_gene	1
T1	ENSG00000071189.21	annotated_gene	1
T1	ENSG00000169100.14_PAR_Y	annotated_gene	1
T1	ENSG00000168389.17	annotated_gene	1
T1	ENSG00000185808.13	annotated_gene	1
T1	ENSG00000232053.7	annotated_gene	1
T1	ENSG00000105677.12	annotated_gene	1
T1	ENSG00000113384.14	annotated_gene	1
T1	ENSG00000009335.18	annotated_gene	1
T1	ENSG00000158716.8	annotated_gene	1
T1	ENSG00000134243.12	annotated_gene	1
T1	ENSG00000115170.13	annotated_gene	1
T1	ENSG00000123983.14	annotated_gene	1
T1	ENSG00000198064.13	annotated_gene	1
T1	ENSG00000176393.11	annotated_gene	1
T1	ENSG00000266028.7	annotated_gene	1
T1	ENSG00000177685.17	annotated_gene	1
T1	ENSG00000166562.9	annotated_gene	1
T1	ENSG00000112561.18	annotated_gene	1
T1	ENSG00000109536.12	annotated_gene	1
T1	ENSG00000184677.18	annotated_gene	1
T1	ENSG00000108599.15	annotated_gene	1
T1	ENSG00000254884.1	annotated_gene	1
T1	ENSG00000280071.3	annotated_gene	1
T1	ENSG00000162378.13	annotated_gene	1
T1	ENSG00000129460.16	annotated_gene	1
T1	ENSG00000100335.15	annotated_gene	1
T1	ENSG00000023697.13	annotated_gene	1
T1	ENSG00000154832.14	annotated_gene	1
T1	ENSG00000105402.8	annotated_gene	1
T1	ENSG00000068400.13	annotated_gene	1
T1	ENSG00000099290.17	annotated_gene	1
T1	ENSG00000151651.16	annotated_gene	1
T1	ENSG00000277701.5	annotated_gene	1
T1	ENSG00000105583.11	annotated_gene	1
T1	ENSG00000150403.18	annotated_gene	1
T1	ENSG00000006744.19	annotated_gene	1
T1	ENSG00000165669.14	annotated_gene	1
T1	ENSG00000133321.11	annotated_gene	1
T1	ENSG00000196636.7	annotated_gene	1
T1	ENSG00000137038.8	annotated_gene	1
T1	ENSG00000088356.6	annotated_gene	1
T1	ENSG00000166441.13	annotated_gene	1
T1	ENSG00000234948.2	annotated_gene	1
T1	ENSG00000178980.15	annotated_gene	1
T1	ENSG00000196236.13	annotated_gene	1
T1	ENSG00000185245.8	annotated_gene	1
T1	ENSG00000104980.8	annotated_gene	1
T1	ENSG00000109118.14	annotated_gene	1
T1	ENSG00000065559.15	annotated_gene	1
T1	ENSG00000169738.7	annotated_gene	1
T1	ENSG00000120910.14	annotated_gene	1
T1	ENSG00000154153.13	annotated_gene	1
T1	ENSG00000236698.1	annotated_gene	1
T1	ENSG00000185608.8	annotated_gene	1
T1	ENSG00000258215.1	annotated_gene	1
T1	ENSG00000189337.17	annotated_gene	1
T1	ENSG00000234585.6	annotated_gene	1
T1	ENSG00000184281.15	annotated_gene	1
T1	ENSG00000136861.18	annotated_gene	1
T1	ENSG00000107816.17	annotated_gene	1
T1	ENSG00000135925.9	annotated_gene	1
T1	ENSG00000197562.10	annotated_gene	1
T1	ENSG00000112667.12	annotated_gene	1
T1	ENSG00000183155.4	annotated_gene	1
T1	ENSG00000144029.12	annotated_gene	1
T1	ENSG00000115825.10	annotated_gene	1
T1	ENSG00000196914.9	annotated_gene	1
T1	ENSG00000182004.13	annotated_gene	1
T1	ENSG00000132819.17	annotated_gene	1
T1	ENSG00000091181.19	annotated_gene	1
T1	ENSG00000101413.11	annotated_gene	1
T1	ENSG00000165475.15	annotated_gene	1
T1	ENSG00000134287.10	annotated_gene	1
T1	ENSG00000163297.17	annotated_gene	1
T1	ENSG00000105821.15	annotated_gene	1
T1	ENSG00000140396.13	annotated_gene	1
T1	ENSG00000261526.2	annotated_gene	1
T1	ENSG00000188092.14	annotated_gene	1
T1	ENSG00000204282.4	annotated_gene	1
T1	ENSG00000223959.8	annotated_gene	1
T1	ENSG00000279951.1	annotated_gene	1
T1	ENSG00000248008.3	annotated_gene	1
T1	ENSG00000183605.16	annotated_gene	1
T1	ENSG00000168495.13	annotated_gene	1
T1	ENSG00000164209.17	annotated_gene	1
T1	ENSG00000100711.13	annotated_gene	1
T1	ENSG00000164168.7	annotated_gene	1
T1	ENSG00000116604.18	annotated_gene	1
T1	ENSG00000129003.18	annotated_gene	1
T1	ENSG00000130487.8	annotated_gene	1
T1	ENSG00000131981.16	annotated_gene	1
T1	ENSG00000181896.12	annotated_gene	1
T1	ENSG00000215837.7	annotated_gene	1
T1	ENSG00000182512.5	annotated_gene	1
T1	ENSG00000284753.1	annotated_gene	1
T1	ENSG00000056558.11	annotated_gene	1
T1	ENSG00000139211.6	annotated_gene	1
T1	ENSG00000111331.13	annotated_gene	1
T1	ENSG00000123545.6	annotated_gene	1
T1	ENSG00000164465.18	annotated_gene	1
T1	ENSG00000165097.15	annotated_gene	1
T1	ENSG00000168393.13	annotated_gene	1
T1	ENSG00000163319.11	annotated_gene	1
T1	ENSG00000089060.11	annotated_gene	1
T1	ENSG00000196544.7	annotated_gene	1
T1	ENSG00000124422.12	annotated_gene	1
T1	ENSG00000110048.12	annotated_gene	1
T1	ENSG00000013810.19	annotated_gene	1
T1	ENSG00000238142.2	annotated_gene	1
T1	ENSG00000113593.12	annotated_gene	1
T1	ENSG00000184752.13	annotated_gene	1
T1	ENSG00000229961.3	annotated_gene	1
T1	ENSG00000167861.16	annotated_gene	1
T1	ENSG00000155275.19	annotated_gene	1
T1	ENSG00000150455.13	annotated_gene	1
T1	ENSG00000108671.11	annotated_gene	1
T1	ENSG00000213462.5	annotated_gene	1
T1	ENSG00000165879.8	annotated_gene	1
T1	ENSG00000163739.4	annotated_gene	1
T1	ENSG00000171861.11	annotated_gene	1
T1	ENSG00000173926.6	annotated_gene	1
T1	ENSG00000239653.1	annotated_gene	1
T1	ENSG00000135469.13	annotated_gene	1
T1	ENSG00000147996.16	annotated_gene	1
T1	ENSG00000143393.16	annotated_gene	1
T1	ENSG00000112414.14	annotated_gene	1
T1	ENSG00000155660.11	annotated_gene	1
T1	ENSG00000100379.17	annotated_gene	1
T1	ENSG00000196642.19	annotated_gene	1
T1	ENSG00000213463.5	annotated_gene	1
T1	ENSG00000143643.13	annotated_gene	1
T1	ENSG00000132646.11	annotated_gene	1
T1	ENSG00000156990.14	annotated_gene	1
T1	ENSG00000103313.12	annotated_gene	1
T1	ENSG00000111843.14	annotated_gene	1
T1	ENSG00000214941.8	annotated_gene	1
T1	ENSG00000168724.17	annotated_gene	1
T1	ENSG00000148334.15	annotated_gene	1
T1	ENSG00000119138.4	annotated_gene	1
T1	ENSG00000154764.5	annotated_gene	1
T1	ENSG00000179921.15	annotated_gene	1
T1	ENSG00000213297.8	annotated_gene	1
T1	ENSG00000162722.9	annotated_gene	1
T1	ENSG00000170035.16	annotated_gene	1
T1	ENSG00000083444.17	annotated_gene	1
T1	ENSG00000170379.20	annotated_gene	1
T1	ENSG00000145912.8	annotated_gene	1
T1	ENSG00000078061.13	annotated_gene	1
T1	ENSG00000198836.10	annotated_gene	1
T1	ENSG00000161920.10	annotated_gene	1
T1	ENSG00000213178.3	annotated_gene	1
T1	ENSG00000117676.14	annotated_gene	1
T1	ENSG00000103226.18	annotated_gene	1
T1	ENSG00000124762.13	annotated_gene	1
T1	ENSG00000102032.13	annotated_gene	1
T1	ENSG00000106608.16	annotated_gene	1
T1	ENSG00000089682.16	annotated_gene	1
T1	ENSG00000269609.6	annotated_gene	1
T1	ENSG00000258738.1	annotated_gene	1
T1	ENSG00000058262.10	annotated_gene	1
T1	ENSG00000172057.10	annotated_gene	1
T1	ENSG00000079999.14	annotated_gene	1
T1	ENSG00000134057.15	annotated_gene	1
T1	ENSG00000228801.6	annotated_gene	1
T1	ENSG00000107077.18	annotated_gene	1
T1	ENSG00000149196.16	annotated_gene	1
T1	ENSG00000068354.16	annotated_gene	1
T1	ENSG00000124107.5	annotated_gene	1
T1	ENSG00000179818.14	annotated_gene	1
T1	ENSG00000189159.16	annotated_gene	1
T1	ENSG00000135521.9	annotated_gene	1
T1	ENSG00000146576.13	annotated_gene	1
T1	ENSG00000204475.10	annotated_gene	1
T1	ENSG00000259494.2	annotated_gene	1
T1	ENSG00000212994.5	annotated_gene	1
T1	ENSG00000131471.7	annotated_gene	1
T1	ENSG00000164346.10	annotated_gene	1
T1	ENSG00000139116.18	annotated_gene	1
T1	ENSG00000126749.16	annotated_gene	1
T1	ENSG00000255112.2	annotated_gene	1
T1	ENSG00000006015.17	annotated_gene	1
T1	ENSG00000063587.14	annotated_gene	1
T1	ENSG00000119878.5	annotated_gene	1
T1	ENSG00000168903.8	annotated_gene	1
T1	ENSG00000244509.4	annotated_gene	1
T1	ENSG00000100804.18	annotated_gene	1
T1	ENSG00000165417.12	annotated_gene	1
T1	ENSG00000175573.7	annotated_gene	1
T1	ENSG00000241973.10	annotated_gene	1
T1	ENSG00000184831.13	annotated_gene	1
T1	ENSG00000145332.14	annotated_gene	1
T1	ENSG00000108591.10	annotated_gene	1
T1	ENSG00000245685.7	annotated_gene	1
T1	ENSG00000151148.14	annotated_gene	1
T1	ENSG00000175938.7	annotated_gene	1
T1	ENSG00000266947.1	annotated_gene	1
T1	ENSG00000145780.8	annotated_gene	1
T1	ENSG00000090013.10	annotated_gene	1
T1	ENSG00000100058.12	annotated_gene	1
T1	ENSG00000169220.18	annotated_gene	1
T1	ENSG00000172340.14	annotated_gene	1
T1	ENSG00000104872.11	annotated_gene	1
T1	ENSG00000173991.5	annotated_gene	1
T1	ENSG00000165684.4	annotated_gene	1
T1	ENSG00000169239.13	annotated_gene	1
T1	ENSG00000155324.9	annotated_gene	1
T1	ENSG00000168564.6	annotated_gene	1
T1	ENSG00000186174.12	annotated_gene	1
T1	ENSG00000099875.14	annotated_gene	1
T1	ENSG00000107164.16	annotated_gene	1
T1	ENSG00000112029.10	annotated_gene	1
T1	ENSG00000168060.16	annotated_gene	1
T1	ENSG00000131966.14	annotated_gene	1
T1	ENSG00000149930.18	annotated_gene	1
T1	ENSG00000159588.15	annotated_gene	1
T1	ENSG00000131931.8	annotated_gene	1
T1	ENSG00000128881.17	annotated_gene	1
T1	ENSG00000064687.12	annotated_gene	1
T1	ENSG00000168209.5	annotated_gene	1
T1	ENSG00000132740.8	annotated_gene	1
T1	ENSG00000105643.10	annotated_gene	1
T1	ENSG00000226337.3	annotated_gene	1
T1	ENSG00000139350.11	annotated_gene	1
T1	ENSG00000243725.7	annotated_gene	1
T1	ENSG00000032444.16	annotated_gene	1
T1	ENSG00000198168.9	annotated_gene	1
T1	ENSG00000128789.21	annotated_gene	1
T1	ENSG00000176749.9	annotated_gene	1
T1	ENSG00000196209.12	annotated_gene	1
T1	ENSG00000204424.9	annotated_gene	1
T1	ENSG00000258947.7	annotated_gene	1
T1	ENSG00000170889.14	annotated_gene	1
T1	ENSG00000244198.7	annotated_gene	1
T1	ENSG00000058056.9	annotated_gene	1
T1	ENSG00000102096.9	annotated_gene	1
T1	ENSG00000132623.16	annotated_gene	1
T1	ENSG00000196295.12	annotated_gene	1
T1	ENSG00000127920.5	annotated_gene	1
T1	ENSG00000109270.13	annotated_gene	1
T1	ENSG00000142507.10	annotated_gene	1
T1	ENSG00000089177.18	annotated_gene	1
T1	ENSG00000173064.13	annotated_gene	1
T1	ENSG00000175595.14	annotated_gene	1
T1	ENSG00000106524.9	annotated_gene	1
T1	ENSG00000111145.8	annotated_gene	1
T1	ENSG00000179632.10	annotated_gene	1
T1	ENSG00000168092.14	annotated_gene	1
T1	ENSG00000123268.9	annotated_gene	1
T1	ENSG00000116544.12	annotated_gene	1
T1	ENSG00000261220.2	annotated_gene	1
T1	ENSG00000236136.1	annotated_gene	1
T1	ENSG00000114315.4	annotated_gene	1
T1	ENSG00000170385.10	annotated_gene	1
T1	ENSG00000265666.1	annotated_gene	1
T1	ENSG00000143545.8	annotated_gene	1
T1	ENSG00000119953.12	annotated_gene	1
T1	ENSG00000184992.11	annotated_gene	1
T1	ENSG00000005812.11	annotated_gene	1
T1	ENSG00000011295.16	annotated_gene	1
T1	ENSG00000125347.14	annotated_gene	1
T1	ENSG00000171792.11	annotated_gene	1
T1	ENSG00000279628.1	annotated_gene	1
T1	ENSG00000131634.14	annotated_gene	1
T1	ENSG00000112299.8	annotated_gene	1
T1	ENSG00000141934.10	annotated_gene	1
T1	ENSG00000113263.12	annotated_gene	1
T1	ENSG00000206053.13	annotated_gene	1
T1	ENSG00000125246.15	annotated_gene	1
T1	ENSG00000245552.7	annotated_gene	1
T1	ENSG00000198087.7	annotated_gene	1
T1	ENSG00000143570.18	annotated_gene	1
T1	ENSG00000261284.2	annotated_gene	1
T1	ENSG00000156017.13	annotated_gene	1
T1	ENSG00000113552.16	annotated_gene	1
T1	ENSG00000170946.15	annotated_gene	1
T1	ENSG00000103152.11	annotated_gene	1
T1	ENSG00000134571.11	annotated_gene	1
T1	ENSG00000264343.6	annotated_gene	1
T1	ENSG00000155957.17	annotated_gene	1
T1	ENSG00000182712.16	annotated_gene	1
T1	ENSG00000139737.22	annotated_gene	1
T1	ENSG00000188038.8	annotated_gene	1
T1	ENSG00000064999.15	annotated_gene	1
T1	ENSG00000125648.15	annotated_gene	1
T1	ENSG00000274678.1	annotated_gene	1
T1	ENSG00000108828.16	annotated_gene	1
T1	ENSG00000134575.11	annotated_gene	1
T1	ENSG00000215271.7	annotated_gene	1
T1	ENSG00000108395.14	annotated_gene	1
T1	ENSG00000272196.2	annotated_gene	1
T1	ENSG00000181481.14	annotated_gene	1
T1	ENSG00000119650.12	annotated_gene	1
T1	ENSG00000257267.3	annotated_gene	1
T1	ENSG00000234127.9	annotated_gene	1
T1	ENSG00000164117.13	annotated_gene	1
T1	ENSG00000083720.13	annotated_gene	1
T1	ENSG00000125458.7	annotated_gene	1
T1	ENSG00000234616.8	annotated_gene	1
T1	ENSG00000186300.12	annotated_gene	1
T1	ENSG00000188997.8	annotated_gene	1
T1	ENSG00000272688.1	annotated_gene	1
T1	ENSG00000165630.14	annotated_gene	1
T1	ENSG00000280433.1	annotated_gene	1
T1	ENSG00000164818.16	annotated_gene	1
T1	ENSG00000173638.19	annotated_gene	1
T1	ENSG00000178209.15	annotated_gene	1
T1	ENSG00000234851.4	annotated_gene	1
T1	ENSG00000102313.8	annotated_gene	1
T1	ENSG00000136040.9	annotated_gene	1
T1	ENSG00000143436.11	annotated_gene	1
T1	ENSG00000178605.13	annotated_gene	1
T1	ENSG00000188878.19	annotated_gene	1
T1	ENSG00000100580.8	annotated_gene	1
T1	ENSG00000205060.11	annotated_gene	1
T1	ENSG00000149292.16	annotated_gene	1
T1	ENSG00000278989.1	annotated_gene	1
T1	ENSG00000161692.18	annotated_gene	1
T1	ENSG00000241769.7	annotated_gene	1
T1	ENSG00000067365.14	annotated_gene	1
T1	ENSG00000100889.11	annotated_gene	1
T1	ENSG00000240972.2	annotated_gene	1
T1	ENSG00000167703.14	annotated_gene	1
T1	ENSG00000183624.14	annotated_gene	1
T1	ENSG00000156858.11	annotated_gene	1
T1	ENSG00000114125.14	annotated_gene	1
T1	ENSG00000138821.13	annotated_gene	1
T1	ENSG00000116350.17	annotated_gene	1
T1	ENSG00000223804.5	annotated_gene	1
T1	ENSG00000126775.8	annotated_gene	1
T1	ENSG00000181991.16	annotated_gene	1
T1	ENSG00000140153.17	annotated_gene	1
T1	ENSG00000178177.15	annotated_gene	1
T1	ENSG00000175906.5	annotated_gene	1
T1	ENSG00000122026.10	annotated_gene	1
T1	ENSG00000263417.4	annotated_gene	1
T1	ENSG00000184402.15	annotated_gene	1
T1	ENSG00000164327.13	annotated_gene	1
T1	ENSG00000155629.15	annotated_gene	1
T1	ENSG00000225830.13	annotated_gene	1
T1	ENSG00000104979.9	annotated_gene	1
T1	ENSG00000122188.12	annotated_gene	1
T1	ENSG00000109606.13	annotated_gene	1
T1	ENSG00000185344.14	annotated_gene	1
T1	ENSG00000127191.18	annotated_gene	1
T1	ENSG00000165060.14	annotated_gene	1
T1	ENSG00000109911.19	annotated_gene	1
T1	ENSG00000100982.12	annotated_gene	1
T1	ENSG00000076242.14	annotated_gene	1
T1	ENSG00000106591.4	annotated_gene	1
T1	ENSG00000110717.13	annotated_gene	1
T1	ENSG00000163412.13	annotated_gene	1
T1	ENSG00000196305.17	annotated_gene	1
T1	ENSG00000136514.3	annotated_gene	1
T1	ENSG00000281887.3	annotated_gene	1
T1	ENSG00000228409.6	annotated_gene	1
T1	ENSG00000226674.11	annotated_gene	1
T1	ENSG00000225873.4	annotated_gene	1
T1	ENSG00000186416.14	annotated_gene	1
T1	ENSG00000131002.12	annotated_gene	1
T1	ENSG00000136205.17	annotated_gene	1
T1	ENSG00000287091.1	annotated_gene	1
T1	ENSG00000158714.11	annotated_gene	1
T1	ENSG00000198561.13	annotated_gene	1
T1	ENSG00000171456.19	annotated_gene	1
T1	ENSG00000177000.12	annotated_gene	1
T1	ENSG00000113319.13	annotated_gene	1
T1	ENSG00000106993.12	annotated_gene	1
T1	ENSG00000037897.17	annotated_gene	1
T1	ENSG00000123349.14	annotated_gene	1
T1	ENSG00000113575.10	annotated_gene	1
T1	ENSG00000113916.18	annotated_gene	1
T1	ENSG00000225465.9	annotated_gene	1
T1	ENSG00000141428.17	annotated_gene	1
T1	ENSG00000130520.10	annotated_gene	1
T1	ENSG00000100150.19	annotated_gene	1
T1	ENSG00000087338.5	annotated_gene	1
T1	ENSG00000230590.11	annotated_gene	1
T1	ENSG00000227510.4	annotated_gene	1
T1	ENSG00000252481.1	annotated_gene	1
T1	ENSG00000167670.16	annotated_gene	1
T1	ENSG00000112977.15	annotated_gene	1
T1	ENSG00000079462.7	annotated_gene	1
T1	ENSG00000174628.16	annotated_gene	1
T1	ENSG00000149187.18	annotated_gene	1
T1	ENSG00000105321.14	annotated_gene	1
T1	ENSG00000132963.8	annotated_gene	1
T1	ENSG00000138411.13	annotated_gene	1
T1	ENSG00000286070.1	annotated_gene	1
T1	ENSG00000198546.15	annotated_gene	1
T1	ENSG00000113811.11	annotated_gene	1
T1	ENSG00000124507.11	annotated_gene	1
T1	ENSG00000135070.15	annotated_gene	1
T1	ENSG00000276317.1	annotated_gene	1
T1	ENSG00000164068.16	annotated_gene	1
T1	ENSG00000170296.10	annotated_gene	1
T1	ENSG00000179115.11	annotated_gene	1
T1	ENSG00000130723.20	annotated_gene	1
T1	ENSG00000213533.12	annotated_gene	1
T1	ENSG00000151353.15	annotated_gene	1
T1	ENSG00000004766.17	annotated_gene	1
T1	ENSG00000170903.11	annotated_gene	1
T1	ENSG00000040531.14	annotated_gene	1
T1	ENSG00000126003.7	annotated_gene	1
T1	ENSG00000159110.19	annotated_gene	1
T1	ENSG00000173369.16	annotated_gene	1
T1	ENSG00000256043.3	annotated_gene	1
T1	ENSG00000273117.1	annotated_gene	1
T1	ENSG00000146085.8	annotated_gene	1
T1	ENSG00000164091.12	annotated_gene	1
T1	ENSG00000102921.8	annotated_gene	1
T1	ENSG00000215424.10	annotated_gene	1
T1	ENSG00000133246.12	annotated_gene	1
T1	ENSG00000247596.9	annotated_gene	1
T1	ENSG00000233765.1	annotated_gene	1
T1	ENSG00000189306.11	annotated_gene	1
T1	ENSG00000139970.17	annotated_gene	1
T1	ENSG00000280332.1	annotated_gene	1
T1	ENSG00000119414.11	annotated_gene	1
T1	ENSG00000120333.4	annotated_gene	1
T1	ENSG00000164253.14	annotated_gene	1
T1	ENSG00000285693.1	annotated_gene	1
T1	ENSG00000105258.9	annotated_gene	1
T1	ENSG00000112796.10	annotated_gene	1
T1	ENSG00000005469.11	annotated_gene	1
T1	ENSG00000155657.26	annotated_gene	1
T1	ENSG00000184634.16	annotated_gene	1
T1	ENSG00000175087.10	annotated_gene	1
T1	ENSG00000258325.2	annotated_gene	1
T1	ENSG00000174177.13	annotated_gene	1
T1	ENSG00000042980.12	annotated_gene	1
T1	ENSG00000147475.16	annotated_gene	1
T1	ENSG00000188511.12	annotated_gene	1
T1	ENSG00000122557.10	annotated_gene	1
T1	ENSG00000100346.17	annotated_gene	1
T1	ENSG00000138031.14	annotated_gene	1
T1	ENSG00000072778.20	annotated_gene	1
T1	ENSG00000168792.5	annotated_gene	1
T1	ENSG00000245008.4	annotated_gene	1
T1	ENSG00000287595.1	annotated_gene	1
T1	ENSG00000103174.13	annotated_gene	1
T1	ENSG00000150316.12	annotated_gene	1
T1	ENSG00000089693.10	annotated_gene	1
T1	ENSG00000177954.14	annotated_gene	1
T1	ENSG00000158292.7	annotated_gene	1
T1	ENSG00000167977.9	annotated_gene	1
T1	ENSG00000099800.8	annotated_gene	1
T1	ENSG00000049769.13	annotated_gene	1
T1	ENSG00000198876.13	annotated_gene	1
T1	ENSG00000092847.12	annotated_gene	1
T1	ENSG00000287733.1	annotated_gene	1
T1	ENSG00000134684.10	annotated_gene	1
T1	ENSG00000189409.13	annotated_gene	1
T1	ENSG00000135378.4	annotated_gene	1
T1	ENSG00000151503.12	annotated_gene	1
T1	ENSG00000055130.17	annotated_gene	1
T1	ENSG00000174021.11	annotated_gene	1
T1	ENSG00000261455.1	annotated_gene	1
T1	ENSG00000136811.16	annotated_gene	1
T1	ENSG00000177728.17	annotated_gene	1
T1	ENSG00000244021.4	annotated_gene	1
T1	ENSG00000163602.10	annotated_gene	1
T1	ENSG00000173465.7	annotated_gene	1
T1	ENSG00000179889.18	annotated_gene	1
T1	ENSG00000228315.12	annotated_gene	1
T1	ENSG00000249662.6	annotated_gene	1
T1	ENSG00000161010.15	annotated_gene	1
T1	ENSG00000079387.14	annotated_gene	1
T1	ENSG00000154265.16	annotated_gene	1
T1	ENSG00000184232.9	annotated_gene	1
T1	ENSG00000221957.8	annotated_gene	1
T1	ENSG00000071553.17	annotated_gene	1
T1	ENSG00000064666.15	annotated_gene	1
T1	ENSG00000133114.17	annotated_gene	1
T1	ENSG00000229809.8	annotated_gene	1
T1	ENSG00000115268.9	annotated_gene	1
T1	ENSG00000161267.12	annotated_gene	1
T1	ENSG00000155363.18	annotated_gene	1
T1	ENSG00000105671.12	annotated_gene	1
T1	ENSG00000033030.13	annotated_gene	1
T1	ENSG00000143379.12	annotated_gene	1
T1	ENSG00000204136.10	annotated_gene	1
T1	ENSG00000276832.2	annotated_gene	1
T1	ENSG00000172403.11	annotated_gene	1
T1	ENSG00000117399.14	annotated_gene	1
T1	ENSG00000005059.16	annotated_gene	1
T1	ENSG00000110200.8	annotated_gene	1
T1	ENSG00000184009.12	annotated_gene	1
T1	ENSG00000087589.16	annotated_gene	1
T1	ENSG00000166261.11	annotated_gene	1
T1	ENSG00000062725.10	annotated_gene	1
T1	ENSG00000197483.10	annotated_gene	1
T1	ENSG00000270629.6	annotated_gene	1
T1	ENSG00000105379.9	annotated_gene	1
T1	ENSG00000162591.16	annotated_gene	1
T1	ENSG00000243970.3	annotated_gene	1
T1	ENSG00000120008.16	annotated_gene	1
T1	ENSG00000268350.7	annotated_gene	1
T1	ENSG00000075336.12	annotated_gene	1
T1	ENSG00000168883.20	annotated_gene	1
T1	ENSG00000162819.12	annotated_gene	1
T1	ENSG00000140287.11	annotated_gene	1
T1	ENSG00000167515.10	annotated_gene	1
T1	ENSG00000160307.10	annotated_gene	1
T1	ENSG00000101888.11	annotated_gene	1
T1	ENSG00000073969.18	annotated_gene	1
T1	ENSG00000166949.16	annotated_gene	1
T1	ENSG00000196313.11	annotated_gene	1
T1	ENSG00000226179.6	annotated_gene	1
T1	ENSG00000139832.5	annotated_gene	1
T1	ENSG00000216863.10	annotated_gene	1
T1	ENSG00000005889.15	annotated_gene	1
T1	ENSG00000131467.10	annotated_gene	1
T1	ENSG00000170017.12	annotated_gene	1
T1	ENSG00000107874.11	annotated_gene	1
T1	ENSG00000061273.18	annotated_gene	1
T1	ENSG00000111639.8	annotated_gene	1
T1	ENSG00000143947.13	annotated_gene	1
T1	ENSG00000170606.15	annotated_gene	1
T1	ENSG00000219200.11	annotated_gene	1
T1	ENSG00000230804.2	annotated_gene	1
T1	ENSG00000121060.18	annotated_gene	1
T1	ENSG00000104814.13	annotated_gene	1
T1	ENSG00000267365.1	annotated_gene	1
T1	ENSG00000058063.16	annotated_gene	1
T1	ENSG00000114054.14	annotated_gene	1
T1	ENSG00000271303.1	annotated_gene	1
T1	ENSG00000110315.7	annotated_gene	1
T1	ENSG00000105372.7	annotated_gene	1
T1	ENSG00000120868.13	annotated_gene	1
T1	ENSG00000149798.5	annotated_gene	1
T1	ENSG00000109381.19	annotated_gene	1
T1	ENSG00000132670.20	annotated_gene	1
T1	ENSG00000198918.8	annotated_gene	1
T1	ENSG00000230910.4	annotated_gene	1
T1	ENSG00000273611.5	annotated_gene	1
T1	ENSG00000130559.19	annotated_gene	1
T1	ENSG00000263766.5	annotated_gene	1
T1	ENSG00000085511.20	annotated_gene	1
T1	ENSG00000163703.17	annotated_gene	1
T1	ENSG00000171469.11	annotated_gene	1
T1	ENSG00000144580.13	annotated_gene	1
T1	ENSG00000048392.11	annotated_gene	1
T1	ENSG00000251485.1	annotated_gene	1
T1	ENSG00000249624.9	annotated_gene	1
T1	ENSG00000160753.16	annotated_gene	1
T1	ENSG00000112511.17	annotated_gene	1
T1	ENSG00000145907.15	annotated_gene	1
T1	ENSG00000121716.20	annotated_gene	1
T1	ENSG00000186049.8	annotated_gene	1
T1	ENSG00000248643.5	annotated_gene	1
T1	ENSG00000225411.3	annotated_gene	1
T1	ENSG00000129562.11	annotated_gene	1
T1	ENSG00000184436.11	annotated_gene	1
T1	ENSG00000177556.12	annotated_gene	1
T1	ENSG00000124541.7	annotated_gene	1
T1	ENSG00000167323.11	annotated_gene	1
T1	ENSG00000115274.15	annotated_gene	1
T1	ENSG00000156127.6	annotated_gene	1
T1	ENSG00000101040.19	annotated_gene	1
T1	ENSG00000144455.14	annotated_gene	1
T1	ENSG00000171236.10	annotated_gene	1
T1	ENSG00000052795.13	annotated_gene	1
T1	ENSG00000072952.18	annotated_gene	1
T1	ENSG00000178741.12	annotated_gene	1
T1	ENSG00000064932.16	annotated_gene	1
T1	ENSG00000126814.6	annotated_gene	1
T1	ENSG00000198089.15	annotated_gene	1
T1	ENSG00000225205.5	annotated_gene	1
T1	ENSG00000095951.17	annotated_gene	1
T1	ENSG00000067113.17	annotated_gene	1
T1	ENSG00000143387.13	annotated_gene	1
T1	ENSG00000182796.14	annotated_gene	1
T1	ENSG00000159445.13	annotated_gene	1
T1	ENSG00000186283.14	annotated_gene	1
T1	ENSG00000124102.5	annotated_gene	1
T1	ENSG00000235784.2	annotated_gene	1
T1	ENSG00000100079.7	annotated_gene	1
T1	ENSG00000160214.12	annotated_gene	1
T1	ENSG00000278175.4	annotated_gene	1
T1	ENSG00000036549.13	annotated_gene	1
T1	ENSG00000156804.7	annotated_gene	1
T1	ENSG00000134285.11	annotated_gene	1
T1	ENSG00000258476.6	annotated_gene	1
T1	ENSG00000274349.4	annotated_gene	1
T1	ENSG00000011405.13	annotated_gene	1
T1	ENSG00000137496.17	annotated_gene	1
T1	ENSG00000170837.2	annotated_gene	1
T1	ENSG00000168014.16	annotated_gene	1
T1	ENSG00000134827.8	annotated_gene	1
T1	ENSG00000162227.8	annotated_gene	1
T1	ENSG00000156232.7	annotated_gene	1
T1	ENSG00000142961.14	annotated_gene	1
T1	ENSG00000169045.17	annotated_gene	1
T1	ENSG00000163482.12	annotated_gene	1
T1	ENSG00000100522.10	annotated_gene	1
T1	ENSG00000124313.16	annotated_gene	1
T1	ENSG00000068912.14	annotated_gene	1
T1	ENSG00000075914.13	annotated_gene	1
T1	ENSG00000188986.7	annotated_gene	1
T1	ENSG00000168256.18	annotated_gene	1
T1	ENSG00000121417.14	annotated_gene	1
T1	ENSG00000152904.11	annotated_gene	1
T1	ENSG00000198331.10	annotated_gene	1
T1	ENSG00000163121.10	annotated_gene	1
T1	ENSG00000176476.9	annotated_gene	1
T1	ENSG00000166831.9	annotated_gene	1
T1	ENSG00000268500.5	annotated_gene	1
T1	ENSG00000139641.12	annotated_gene	1
T1	ENSG00000136877.14	annotated_gene	1
T1	ENSG00000119986.7	annotated_gene	1
T1	ENSG00000138750.15	annotated_gene	1
T1	ENSG00000183137.14	annotated_gene	1
T1	ENSG00000179941.9	annotated_gene	1
T1	ENSG00000275056.1	annotated_gene	1
T1	ENSG00000179388.9	annotated_gene	1
T1	ENSG00000108061.11	annotated_gene	1
T1	ENSG00000169564.6	annotated_gene	1
T1	ENSG00000012822.16	annotated_gene	1
T1	ENSG00000169031.19	annotated_gene	1
T1	ENSG00000154620.6	annotated_gene	1
T1	ENSG00000149150.9	annotated_gene	1
T1	ENSG00000271503.6	annotated_gene	1
T1	ENSG00000167566.17	annotated_gene	1
T1	ENSG00000175029.17	annotated_gene	1
T1	ENSG00000047621.12	annotated_gene	1
T1	ENSG00000132382.14	annotated_gene	1
T1	ENSG00000162078.11	annotated_gene	1
T1	ENSG00000136731.12	annotated_gene	1
T1	ENSG00000240230.6	annotated_gene	1
T1	ENSG00000262155.2	annotated_gene	1
T1	ENSG00000062524.16	annotated_gene	1
T1	ENSG00000167549.18	annotated_gene	1
T1	ENSG00000000971.15	annotated_gene	1
T1	ENSG00000103353.16	annotated_gene	1
T1	ENSG00000178988.11	annotated_gene	1
T1	ENSG00000185261.14	annotated_gene	1
T1	ENSG00000104852.15	annotated_gene	1
T1	ENSG00000122386.10	annotated_gene	1
T1	ENSG00000100554.12	annotated_gene	1
T1	ENSG00000130713.16	annotated_gene	1
T1	ENSG00000169991.11	annotated_gene	1
T1	ENSG00000124198.9	annotated_gene	1
T1	ENSG00000177337.8	annotated_gene	1
T1	ENSG00000169116.11	annotated_gene	1
T1	ENSG00000113448.19	annotated_gene	1
T1	ENSG00000286745.1	annotated_gene	1
T1	ENSG00000271614.1	annotated_gene	1
T1	ENSG00000151702.17	annotated_gene	1
T1	ENSG00000170074.19	annotated_gene	1
T1	ENSG00000108375.12	annotated_gene	1
T1	ENSG00000169519.21	annotated_gene	1
T1	ENSG00000175137.11	annotated_gene	1
T1	ENSG00000198223.16_PAR_Y	annotated_gene	1
T1	ENSG00000136122.16	annotated_gene	1
T1	ENSG00000286185.1	annotated_gene	1
T1	ENSG00000175711.8	annotated_gene	1
T1	ENSG00000215630.6	annotated_gene	1
T1	ENSG00000237424.1	annotated_gene	1
T1	ENSG00000261441.1	annotated_gene	1
T1	ENSG00000105655.18	annotated_gene	1
T1	ENSG00000109756.9	annotated_gene	1
T1	ENSG00000077782.20	annotated_gene	1
T1	ENSG00000234705.2	annotated_gene	1
T1	ENSG00000120860.10	annotated_gene	1
T1	ENSG00000133561.15	annotated_gene	1
T1	ENSG00000231485.1	annotated_gene	1
T1	ENSG00000276291.5	annotated_gene	1
T1	ENSG00000239697.11	annotated_gene	1
T1	ENSG00000113441.16	annotated_gene	1
T1	ENSG00000186480.13	annotated_gene	1
T1	ENSG00000213445.10	annotated_gene	1
T1	ENSG00000182118.8	annotated_gene	1
T1	ENSG00000138495.6	annotated_gene	1
T1	ENSG00000146021.15	annotated_gene	1
T1	ENSG00000214389.2	annotated_gene	1
T1	ENSG00000254838.5	annotated_gene	1
T1	ENSG00000160072.19	annotated_gene	1
T1	ENSG00000185033.14	annotated_gene	1
T1	ENSG00000025156.12	annotated_gene	1
T1	ENSG00000151366.13	annotated_gene	1
T1	ENSG00000184207.8	annotated_gene	1
T1	ENSG00000107890.16	annotated_gene	1
T1	ENSG00000173818.17	annotated_gene	1
T1	ENSG00000102804.15	annotated_gene	1
T1	ENSG00000137824.16	annotated_gene	1
T1	ENSG00000132541.11	annotated_gene	1
T1	ENSG00000125870.11	annotated_gene	1
T1	ENSG00000196497.17	annotated_gene	1
T1	ENSG00000143493.13	annotated_gene	1
T1	ENSG00000280294.1	annotated_gene	1
T1	ENSG00000285130.2	annotated_gene	1
T1	ENSG00000101132.10	annotated_gene	1
T1	ENSG00000168159.12	annotated_gene	1
T1	ENSG00000123124.13	annotated_gene	1
T1	ENSG00000161091.13	annotated_gene	1
T1	ENSG00000140598.15	annotated_gene	1
T1	ENSG00000042286.15	annotated_gene	1
T1	ENSG00000131747.15	annotated_gene	1
T1	ENSG00000005194.15	annotated_gene	1
T1	ENSG00000108963.17	annotated_gene	1
T1	ENSG00000160293.17	annotated_gene	1
T1	ENSG00000264290.1	annotated_gene	1
T1	ENSG00000155959.11	annotated_gene	1
T1	ENSG00000168303.8	annotated_gene	1
T1	ENSG00000224086.6	annotated_gene	1
T1	ENSG00000131797.12	annotated_gene	1
T1	ENSG00000102158.19	annotated_gene	1
T1	ENSG00000168329.13	annotated_gene	1
T1	ENSG00000081377.16	annotated_gene	1
T1	ENSG00000106683.15	annotated_gene	1
T1	ENSG00000280789.2	annotated_gene	1
T1	ENSG00000104231.11	annotated_gene	1
T1	ENSG00000028116.17	annotated_gene	1
T1	ENSG00000170222.11	annotated_gene	1
T1	ENSG00000180855.16	annotated_gene	1
T1	ENSG00000148296.7	annotated_gene	1
T1	ENSG00000145050.17	annotated_gene	1
T1	ENSG00000020426.11	annotated_gene	1
T1	ENSG00000131061.14	annotated_gene	1
T1	ENSG00000102401.20	annotated_gene	1
T1	ENSG00000168259.16	annotated_gene	1
T1	ENSG00000185838.14	annotated_gene	1
T1	ENSG00000126882.13	annotated_gene	1
T1	ENSG00000123609.10	annotated_gene	1
T1	ENSG00000158406.4	annotated_gene	1
T1	ENSG00000278535.5	annotated_gene	1
T1	ENSG00000163535.18	annotated_gene	1
T1	ENSG00000104472.10	annotated_gene	1
T1	ENSG00000168904.15	annotated_gene	1
T1	ENSG00000127564.17	annotated_gene	1
T1	ENSG00000004779.10	annotated_gene	1
T1	ENSG00000186222.4	annotated_gene	1
T1	ENSG00000277972.1	annotated_gene	1
T1	ENSG00000107937.19	annotated_gene	1
T1	ENSG00000114023.15	annotated_gene	1
T1	ENSG00000144659.13	annotated_gene	1
T1	ENSG00000113240.13	annotated_gene	1
T1	ENSG00000258511.1	annotated_gene	1
T1	ENSG00000132781.17	annotated_gene	1
T1	ENSG00000132199.20	annotated_gene	1
T1	ENSG00000108854.16	annotated_gene	1
T1	ENSG00000147604.14	annotated_gene	1
T1	ENSG00000151229.13	annotated_gene	1
T1	ENSG00000012660.14	annotated_gene	1
T1	ENSG00000143013.13	annotated_gene	1
T1	ENSG00000250479.8	annotated_gene	1
T1	ENSG00000137871.20	annotated_gene	1
T1	ENSG00000087206.17	annotated_gene	1
T1	ENSG00000156411.9	annotated_gene	1
T1	ENSG00000172336.5	annotated_gene	1
T1	ENSG00000130731.16	annotated_gene	1
T1	ENSG00000242094.1	annotated_gene	1
T1	ENSG00000285938.1	annotated_gene	1
T1	ENSG00000203618.5	annotated_gene	1
T1	ENSG00000008394.13	annotated_gene	1
T1	ENSG00000131759.18	annotated_gene	1
T1	ENSG00000115129.14	annotated_gene	1
T1	ENSG00000102119.10	annotated_gene	1
T1	ENSG00000241839.10	annotated_gene	1
T1	ENSG00000179041.4	annotated_gene	1
T1	ENSG00000125457.14	annotated_gene	1
T1	ENSG00000271601.4	annotated_gene	1
T1	ENSG00000275228.1	annotated_gene	1
T1	ENSG00000072062.13	annotated_gene	1
T1	ENSG00000109475.16	annotated_gene	1
T1	ENSG00000179958.8	annotated_gene	1
T1	ENSG00000113013.15	annotated_gene	1
T1	ENSG00000139266.6	annotated_gene	1
T1	ENSG00000170779.10	annotated_gene	1
T1	ENSG00000130940.15	annotated_gene	1
T1	ENSG00000081870.11	annotated_gene	1
T1	ENSG00000148737.17	annotated_gene	1
T1	ENSG00000163389.12	annotated_gene	1
T1	ENSG00000170315.13	annotated_gene	1
T1	ENSG00000109943.9	annotated_gene	1
T1	ENSG00000182584.5	annotated_gene	1
T1	ENSG00000169271.3	annotated_gene	1
T1	ENSG00000154957.14	annotated_gene	1
T1	ENSG00000149243.15	annotated_gene	1
T1	ENSG00000006451.8	annotated_gene	1
T1	ENSG00000214736.7	annotated_gene	1
T1	ENSG00000238201.1	annotated_gene	1
T1	ENSG00000172409.6	annotated_gene	1
T1	ENSG00000100749.8	annotated_gene	1
T1	ENSG00000170759.11	annotated_gene	1
T1	ENSG00000157350.13	annotated_gene	1
T1	ENSG00000129317.14	annotated_gene	1
T1	ENSG00000113088.5	annotated_gene	1
T1	ENSG00000162585.17	annotated_gene	1
T1	ENSG00000197258.5	annotated_gene	1
T1	ENSG00000118894.14	annotated_gene	1
T1	ENSG00000116898.12	annotated_gene	1
T1	ENSG00000198464.14	annotated_gene	1
T1	ENSG00000130176.8	annotated_gene	1
T1	ENSG00000148358.19	annotated_gene	1
T1	ENSG00000105732.13	annotated_gene	1
T1	ENSG00000149115.14	annotated_gene	1
T1	ENSG00000197114.11	annotated_gene	1
T1	ENSG00000226979.8	annotated_gene	1
T1	ENSG00000180871.8	annotated_gene	1
T1	ENSG00000026652.14	annotated_gene	1
T1	ENSG00000136319.12	annotated_gene	1
T1	ENSG00000254004.7	annotated_gene	1
T1	ENSG00000151612.17	annotated_gene	1
T1	ENSG00000105193.9	annotated_gene	1
T1	ENSG00000242259.8	annotated_gene	1
T1	ENSG00000152133.14	annotated_gene	1
T1	ENSG00000159228.13	annotated_gene	1
T1	ENSG00000168517.10	annotated_gene	1
T1	ENSG00000196981.3	annotated_gene	1
T1	ENSG00000137267.6	annotated_gene	1
T1	ENSG00000257842.6	annotated_gene	1
T1	ENSG00000125388.20	annotated_gene	1
T1	ENSG00000135269.18	annotated_gene	1
T1	ENSG00000168852.13	annotated_gene	1
T1	ENSG00000144357.16	annotated_gene	1
T1	ENSG00000115204.15	annotated_gene	1
T1	ENSG00000160013.9	annotated_gene	1
T1	ENSG00000105875.14	annotated_gene	1
T1	ENSG00000008710.19	annotated_gene	1
T1	ENSG00000086062.12	annotated_gene	1
T1	ENSG00000095380.11	annotated_gene	1
T1	ENSG00000114767.7	annotated_gene	1
T1	ENSG00000130748.7	annotated_gene	1
T1	ENSG00000166783.22	annotated_gene	1
T1	ENSG00000204186.10	annotated_gene	1
T1	ENSG00000137880.6	annotated_gene	1
T1	ENSG00000182985.17	annotated_gene	1
T1	ENSG00000174684.7	annotated_gene	1
T1	ENSG00000147099.21	annotated_gene	1
T1	ENSG00000131044.17	annotated_gene	1
T1	ENSG00000105953.15	annotated_gene	1
T1	ENSG00000165389.7	annotated_gene	1
T1	ENSG00000240024.5	annotated_gene	1
T1	ENSG00000237550.5	annotated_gene	1
T1	ENSG00000257949.7	annotated_gene	1
T1	ENSG00000248333.8	annotated_gene	1
T1	ENSG00000180957.17	annotated_gene	1
T1	ENSG00000100055.21	annotated_gene	1
T1	ENSG00000258659.6	annotated_gene	1
T1	ENSG00000139636.15	annotated_gene	1
T1	ENSG00000165724.6	annotated_gene	1
T1	ENSG00000175215.11	annotated_gene	1
T1	ENSG00000143924.19	annotated_gene	1
T1	ENSG00000121481.11	annotated_gene	1
T1	ENSG00000002586.20	annotated_gene	1
T1	ENSG00000185591.10	annotated_gene	1
T1	ENSG00000284976.1	annotated_gene	1
T1	ENSG00000086475.15	annotated_gene	1
T1	ENSG00000080345.17	annotated_gene	1
T1	ENSG00000140280.14	annotated_gene	1
T1	ENSG00000074201.8	annotated_gene	1
T1	ENSG00000205413.8	annotated_gene	1
T1	ENSG00000166770.11	annotated_gene	1
T1	ENSG00000198937.9	annotated_gene	1
T1	ENSG00000276241.1	annotated_gene	1
T1	ENSG00000136816.16	annotated_gene	1
T1	ENSG00000048544.6	annotated_gene	1
T1	ENSG00000099910.17	annotated_gene	1
T1	ENSG00000212802.4	annotated_gene	1
T1	ENSG00000142627.13	annotated_gene	1
T1	ENSG00000011590.14	annotated_gene	1
T1	ENSG00000174574.16	annotated_gene	1
T1	ENSG00000144228.8	annotated_gene	1
T1	ENSG00000167525.13	annotated_gene	1
T1	ENSG00000104432.14	annotated_gene	1
T1	ENSG00000162804.14	annotated_gene	1
T1	ENSG00000171806.12	annotated_gene	1
T1	ENSG00000102038.15	annotated_gene	1
T1	ENSG00000184786.6	annotated_gene	1
T1	ENSG00000198818.10	annotated_gene	1
T1	ENSG00000134516.17	annotated_gene	1
T1	ENSG00000215301.10	annotated_gene	1
T1	ENSG00000110321.17	annotated_gene	1
T1	ENSG00000168438.15	annotated_gene	1
T1	ENSG00000204599.14	annotated_gene	1
T1	ENSG00000123080.12	annotated_gene	1
T1	ENSG00000175782.10	annotated_gene	1
T1	ENSG00000114391.13	annotated_gene	1
T1	ENSG00000070718.12	annotated_gene	1
T1	ENSG00000166435.15	annotated_gene	1
T1	ENSG00000130402.12	annotated_gene	1
T1	ENSG00000181218.5	annotated_gene	1
T1	ENSG00000074054.18	annotated_gene	1
T1	ENSG00000258818.4	annotated_gene	1
T1	ENSG00000087302.9	annotated_gene	1
T1	ENSG00000180739.14	annotated_gene	1
T1	ENSG00000126091.20	annotated_gene	1
T1	ENSG00000077254.14	annotated_gene	1
T1	ENSG00000079385.22	annotated_gene	1
T1	ENSG00000137970.7	annotated_gene	1
T1	ENSG00000120697.9	annotated_gene	1
T1	ENSG00000178700.7	annotated_gene	1
T1	ENSG00000244115.1	annotated_gene	1
T1	ENSG00000100298.15	annotated_gene	1
T1	ENSG00000113328.19	annotated_gene	1
T1	ENSG00000106443.16	annotated_gene	1
T1	ENSG00000122203.15	annotated_gene	1
T1	ENSG00000147224.11	annotated_gene	1
T1	ENSG00000100109.17	annotated_gene	1
T1	ENSG00000103037.11	annotated_gene	1
T1	ENSG00000137075.18	annotated_gene	1
T1	ENSG00000182158.15	annotated_gene	1
T1	ENSG00000125864.14	annotated_gene	1
T1	ENSG00000183665.5	annotated_gene	1
T1	ENSG00000180425.11	annotated_gene	1
T1	ENSG00000128594.8	annotated_gene	1
T1	ENSG00000138439.12	annotated_gene	1
T1	ENSG00000183011.13	annotated_gene	1
T1	ENSG00000213918.10	annotated_gene	1
T1	ENSG00000070770.9	annotated_gene	1
T1	ENSG00000111790.14	annotated_gene	1
T1	ENSG00000141574.7	annotated_gene	1
T1	ENSG00000173418.11	annotated_gene	1
T1	ENSG00000163428.4	annotated_gene	1
T1	ENSG00000174903.16	annotated_gene	1
T1	ENSG00000089234.16	annotated_gene	1
T1	ENSG00000165138.18	annotated_gene	1
T1	ENSG00000011600.11	annotated_gene	1
T1	ENSG00000144021.2	annotated_gene	1
T1	ENSG00000135407.10	annotated_gene	1
T1	ENSG00000157379.14	annotated_gene	1
T1	ENSG00000120162.10	annotated_gene	1
T1	ENSG00000261471.1	annotated_gene	1
T1	ENSG00000256751.6	annotated_gene	1
T1	ENSG00000099250.18	annotated_gene	1
T1	ENSG00000151445.16	annotated_gene	1
T1	ENSG00000197045.13	annotated_gene	1
T1	ENSG00000237190.4	annotated_gene	1
T1	ENSG00000127804.13	annotated_gene	1
T1	ENSG00000113407.13	annotated_gene	1
T1	ENSG00000213599.10	annotated_gene	1
T1	ENSG00000141505.12	annotated_gene	1
T1	ENSG00000102890.15	annotated_gene	1
T1	ENSG00000277053.4	annotated_gene	1
T1	ENSG00000048162.20	annotated_gene	1
T1	ENSG00000176994.11	annotated_gene	1
T1	ENSG00000256870.2	annotated_gene	1
T1	ENSG00000213398.7	annotated_gene	1
T1	ENSG00000150667.8	annotated_gene	1
T1	ENSG00000134954.14	annotated_gene	1
T1	ENSG00000132825.7	annotated_gene	1
T1	ENSG00000166825.14	annotated_gene	1
T1	ENSG00000071889.16	annotated_gene	1
T1	ENSG00000204842.16	annotated_gene	1
T1	ENSG00000139192.12	annotated_gene	1
T1	ENSG00000196455.8	annotated_gene	1
T1	ENSG00000176083.17	annotated_gene	1
T1	ENSG00000159921.16	annotated_gene	1
T1	ENSG00000104412.8	annotated_gene	1
T1	ENSG00000186312.10	annotated_gene	1
T1	ENSG00000256594.8	annotated_gene	1
T1	ENSG00000236810.6	annotated_gene	1
T1	ENSG00000112799.9	annotated_gene	1
T1	ENSG00000157538.14	annotated_gene	1
T1	ENSG00000175376.9	annotated_gene	1
T1	ENSG00000204843.12	annotated_gene	1
T1	ENSG00000155876.5	annotated_gene	1
T1	ENSG00000137713.15	annotated_gene	1
T1	ENSG00000109272.4	annotated_gene	1
T1	ENSG00000218682.1	annotated_gene	1
T1	ENSG00000220749.4	annotated_gene	1
T1	ENSG00000177112.8	annotated_gene	1
T1	ENSG00000034693.15	annotated_gene	1
T1	ENSG00000236552.2	annotated_gene	1
T1	ENSG00000198146.4	annotated_gene	1
T1	ENSG00000160271.16	annotated_gene	1
T1	ENSG00000078070.13	annotated_gene	1
T1	ENSG00000131153.9	annotated_gene	1
T1	ENSG00000147789.15	annotated_gene	1
T1	ENSG00000272968.5	annotated_gene	1
T1	ENSG00000213619.10	annotated_gene	1
T1	ENSG00000203879.12	annotated_gene	1
T1	ENSG00000115520.8	annotated_gene	1
T1	ENSG00000167792.12	annotated_gene	1
T1	ENSG00000217555.12	annotated_gene	1
T1	ENSG00000164687.11	annotated_gene	1
T1	ENSG00000198792.13	annotated_gene	1
T1	ENSG00000169118.18	annotated_gene	1
T1	ENSG00000155115.7	annotated_gene	1
T1	ENSG00000197894.11	annotated_gene	1
T1	ENSG00000169896.18	annotated_gene	1
T1	ENSG00000068878.15	annotated_gene	1
T1	ENSG00000145734.19	annotated_gene	1
T1	ENSG00000142252.10	annotated_gene	1
T1	ENSG00000141994.16	annotated_gene	1
T1	ENSG00000187630.17	annotated_gene	1
T1	ENSG00000143771.12	annotated_gene	1
T1	ENSG00000103942.13	annotated_gene	1
T1	ENSG00000160446.19	annotated_gene	1
T1	ENSG00000185686.18	annotated_gene	1
T1	ENSG00000183475.12	annotated_gene	1
T1	ENSG00000239282.7	annotated_gene	1
T1	ENSG00000166803.13	annotated_gene	1
T1	ENSG00000166889.14	annotated_gene	1
T1	ENSG00000235590.7	annotated_gene	1
T1	ENSG00000189362.12	annotated_gene	1
T1	ENSG00000162222.14	annotated_gene	1
T1	ENSG00000053372.5	annotated_gene	1
T1	ENSG00000215417.13	annotated_gene	1
T1	ENSG00000105371.10	annotated_gene	1
T1	ENSG00000133059.17	annotated_gene	1
T1	ENSG00000228727.9	annotated_gene	1
T1	ENSG00000087152.15	annotated_gene	1
T1	ENSG00000152380.10	annotated_gene	1
T1	ENSG00000106537.8	annotated_gene	1
T1	ENSG00000105612.9	annotated_gene	1
T1	ENSG00000225178.5	annotated_gene	1
T1	ENSG00000008324.11	annotated_gene	1
T1	ENSG00000177119.16	annotated_gene	1
T1	ENSG00000213339.9	annotated_gene	1
T1	ENSG00000185291.11	annotated_gene	1
T1	ENSG00000004660.14	annotated_gene	1
T1	ENSG00000141873.11	annotated_gene	1
T1	ENSG00000278970.2	annotated_gene	1
T1	ENSG00000255398.2	annotated_gene	1
T1	ENSG00000139193.3	annotated_gene	1
T1	ENSG00000106609.16	annotated_gene	1
T1	ENSG00000088888.18	annotated_gene	1
T1	ENSG00000138134.12	annotated_gene	1
T1	ENSG00000141564.15	annotated_gene	1
T1	ENSG00000211584.14	annotated_gene	1
T1	ENSG00000143442.22	annotated_gene	1
T1	ENSG00000101412.13	annotated_gene	1
T1	ENSG00000116670.15	annotated_gene	1
T1	ENSG00000167553.15	annotated_gene	1
T1	ENSG00000163807.6	annotated_gene	1
T1	ENSG00000156482.11	annotated_gene	1
T1	ENSG00000234618.1	annotated_gene	1
T1	ENSG00000253797.2	annotated_gene	1
T1	ENSG00000090674.16	annotated_gene	1
T1	ENSG00000175110.11	annotated_gene	1
T1	ENSG00000179639.10	annotated_gene	1
T1	ENSG00000279447.1	annotated_gene	1
T1	ENSG00000180776.15	annotated_gene	1
T1	ENSG00000134297.6	annotated_gene	1
T1	ENSG00000136856.17	annotated_gene	1
T1	ENSG00000067208.14	annotated_gene	1
T1	ENSG00000100852.13	annotated_gene	1
T1	ENSG00000152952.12	annotated_gene	1
T1	ENSG00000196507.11	annotated_gene	1
T1	ENSG00000027847.14	annotated_gene	1
T1	ENSG00000085978.22	annotated_gene	1
T1	ENSG00000204231.10	annotated_gene	1
T1	ENSG00000088448.14	annotated_gene	1
T1	ENSG00000187735.14	annotated_gene	1
T1	ENSG00000124164.15	annotated_gene	1
T1	ENSG00000004399.12	annotated_gene	1
T1	ENSG00000108669.16	annotated_gene	1
[truncated: 21,308 more rows]

## Sheet: SQANTI_OUTPUT
isoform	chrom	strand	length	exons	structural_category	associated_gene	associated_transcript	subcategory	all_canonical	FSM_class	coding	ORF_length	CDS_length	CDS_start	CDS_end
[truncated: 72,400 more rows]
