# Supplementary material for: Improving the diversity of captured full-length isoforms using a normalized single-molecule RNA-sequencing method
Source: Commun Biol. 2020 Jul 30;3:403. doi: 10.1038/s42003-020-01125-7 (PMC7393167; doi:10.1038/s42003-020-01125-7)
Supplement: Supplementary file 4 — Supplementary Data 3 [file 42003_2020_1125_MOESM4_ESM.txt]

chr1	PacBio	transcript	11850	14407	.	+	.	gene_id "T1_PB.1"; transcript_id "T1_PB.1.1";
chr1	PacBio	exon	11850	12227	.	+	.	gene_id "T1_PB.1"; transcript_id "T1_PB.1.1";
chr1	PacBio	exon	12613	12721	.	+	.	gene_id "T1_PB.1"; transcript_id "T1_PB.1.1";
chr1	PacBio	exon	13483	14407	.	+	.	gene_id "T1_PB.1"; transcript_id "T1_PB.1.1";
chr1	PacBio	transcript	14412	18288	.	-	.	gene_id "T1_PB.2"; transcript_id "T1_PB.2.1";
chr1	PacBio	exon	14412	14829	.	-	.	gene_id "T1_PB.2"; transcript_id "T1_PB.2.1";
chr1	PacBio	exon	14970	15038	.	-	.	gene_id "T1_PB.2"; transcript_id "T1_PB.2.1";
chr1	PacBio	exon	15796	15947	.	-	.	gene_id "T1_PB.2"; transcript_id "T1_PB.2.1";
chr1	PacBio	exon	16607	16765	.	-	.	gene_id "T1_PB.2"; transcript_id "T1_PB.2.1";
chr1	PacBio	exon	16854	17055	.	-	.	gene_id "T1_PB.2"; transcript_id "T1_PB.2.1";
chr1	PacBio	exon	17233	17368	.	-	.	gene_id "T1_PB.2"; transcript_id "T1_PB.2.1";
chr1	PacBio	exon	17606	17742	.	-	.	gene_id "T1_PB.2"; transcript_id "T1_PB.2.1";
chr1	PacBio	exon	17915	18061	.	-	.	gene_id "T1_PB.2"; transcript_id "T1_PB.2.1";
chr1	PacBio	exon	18268	18288	.	-	.	gene_id "T1_PB.2"; transcript_id "T1_PB.2.1";
chr1	PacBio	transcript	134777	137659	.	-	.	gene_id "T1_PB.3"; transcript_id "T1_PB.3.1";
chr1	PacBio	exon	134777	135802	.	-	.	gene_id "T1_PB.3"; transcript_id "T1_PB.3.1";
chr1	PacBio	exon	137637	137659	.	-	.	gene_id "T1_PB.3"; transcript_id "T1_PB.3.1";
chr1	PacBio	transcript	134919	135901	.	-	.	gene_id "T1_PB.3"; transcript_id "T1_PB.3.2";
chr1	PacBio	exon	134919	135901	.	-	.	gene_id "T1_PB.3"; transcript_id "T1_PB.3.2";
chr1	PacBio	transcript	156302	156904	.	-	.	gene_id "T1_PB.4"; transcript_id "T1_PB.4.1";
chr1	PacBio	exon	156302	156904	.	-	.	gene_id "T1_PB.4"; transcript_id "T1_PB.4.1";
chr1	PacBio	transcript	184930	199860	.	-	.	gene_id "T1_PB.5"; transcript_id "T1_PB.5.1";
chr1	PacBio	exon	184930	185350	.	-	.	gene_id "T1_PB.5"; transcript_id "T1_PB.5.1";
chr1	PacBio	exon	185491	185559	.	-	.	gene_id "T1_PB.5"; transcript_id "T1_PB.5.1";
chr1	PacBio	exon	186317	186469	.	-	.	gene_id "T1_PB.5"; transcript_id "T1_PB.5.1";
chr1	PacBio	exon	187129	187287	.	-	.	gene_id "T1_PB.5"; transcript_id "T1_PB.5.1";
chr1	PacBio	exon	187376	187577	.	-	.	gene_id "T1_PB.5"; transcript_id "T1_PB.5.1";
chr1	PacBio	exon	187755	187890	.	-	.	gene_id "T1_PB.5"; transcript_id "T1_PB.5.1";
chr1	PacBio	exon	188130	188266	.	-	.	gene_id "T1_PB.5"; transcript_id "T1_PB.5.1";
chr1	PacBio	exon	188439	188584	.	-	.	gene_id "T1_PB.5"; transcript_id "T1_PB.5.1";
chr1	PacBio	exon	188791	188902	.	-	.	gene_id "T1_PB.5"; transcript_id "T1_PB.5.1";
chr1	PacBio	exon	195263	195416	.	-	.	gene_id "T1_PB.5"; transcript_id "T1_PB.5.1";
chr1	PacBio	exon	199837	199860	.	-	.	gene_id "T1_PB.5"; transcript_id "T1_PB.5.1";
chr1	PacBio	transcript	198087	199860	.	-	.	gene_id "T1_PB.5"; transcript_id "T1_PB.5.2";
chr1	PacBio	exon	198087	199860	.	-	.	gene_id "T1_PB.5"; transcript_id "T1_PB.5.2";
chr1	PacBio	transcript	490761	492851	.	-	.	gene_id "T1_PB.6"; transcript_id "T1_PB.6.1";
chr1	PacBio	exon	490761	491784	.	-	.	gene_id "T1_PB.6"; transcript_id "T1_PB.6.1";
chr1	PacBio	exon	492822	492851	.	-	.	gene_id "T1_PB.6"; transcript_id "T1_PB.6.1";
chr1	PacBio	transcript	509091	509943	.	-	.	gene_id "T1_PB.7"; transcript_id "T1_PB.7.1";
chr1	PacBio	exon	509091	509943	.	-	.	gene_id "T1_PB.7"; transcript_id "T1_PB.7.1";
chr1	PacBio	transcript	514894	515496	.	-	.	gene_id "T1_PB.8"; transcript_id "T1_PB.8.1";
chr1	PacBio	exon	514894	515496	.	-	.	gene_id "T1_PB.8"; transcript_id "T1_PB.8.1";
chr1	PacBio	transcript	725764	727757	.	-	.	gene_id "T1_PB.9"; transcript_id "T1_PB.9.1";
chr1	PacBio	exon	725764	726787	.	-	.	gene_id "T1_PB.9"; transcript_id "T1_PB.9.1";
chr1	PacBio	exon	727728	727757	.	-	.	gene_id "T1_PB.9"; transcript_id "T1_PB.9.1";
chr1	PacBio	transcript	826213	827502	.	-	.	gene_id "T1_PB.10"; transcript_id "T1_PB.10.1";
chr1	PacBio	exon	826213	827502	.	-	.	gene_id "T1_PB.10"; transcript_id "T1_PB.10.1";
chr1	PacBio	transcript	944206	948551	.	-	.	gene_id "T1_PB.11"; transcript_id "T1_PB.11.1";
chr1	PacBio	exon	944206	944731	.	-	.	gene_id "T1_PB.11"; transcript_id "T1_PB.11.1";
chr1	PacBio	exon	945084	945146	.	-	.	gene_id "T1_PB.11"; transcript_id "T1_PB.11.1";
chr1	PacBio	exon	945518	945653	.	-	.	gene_id "T1_PB.11"; transcript_id "T1_PB.11.1";
chr1	PacBio	exon	946173	946286	.	-	.	gene_id "T1_PB.11"; transcript_id "T1_PB.11.1";
chr1	PacBio	exon	946402	946545	.	-	.	gene_id "T1_PB.11"; transcript_id "T1_PB.11.1";
chr1	PacBio	exon	948131	948232	.	-	.	gene_id "T1_PB.11"; transcript_id "T1_PB.11.1";
chr1	PacBio	exon	948490	948551	.	-	.	gene_id "T1_PB.11"; transcript_id "T1_PB.11.1";
chr1	PacBio	transcript	998967	1000097	.	-	.	gene_id "T1_PB.12"; transcript_id "T1_PB.12.1";
chr1	PacBio	exon	998967	999432	.	-	.	gene_id "T1_PB.12"; transcript_id "T1_PB.12.1";
chr1	PacBio	exon	999526	999613	.	-	.	gene_id "T1_PB.12"; transcript_id "T1_PB.12.1";
chr1	PacBio	exon	999692	999787	.	-	.	gene_id "T1_PB.12"; transcript_id "T1_PB.12.1";
chr1	PacBio	exon	999866	1000097	.	-	.	gene_id "T1_PB.12"; transcript_id "T1_PB.12.1";
chr1	PacBio	transcript	1013491	1014535	.	+	.	gene_id "T1_PB.13"; transcript_id "T1_PB.13.1";
chr1	PacBio	exon	1013491	1013576	.	+	.	gene_id "T1_PB.13"; transcript_id "T1_PB.13.1";
chr1	PacBio	exon	1013984	1014535	.	+	.	gene_id "T1_PB.13"; transcript_id "T1_PB.13.1";
chr1	PacBio	transcript	1081827	1116087	.	-	.	gene_id "T1_PB.14"; transcript_id "T1_PB.14.1";
chr1	PacBio	exon	1081827	1082987	.	-	.	gene_id "T1_PB.14"; transcript_id "T1_PB.14.1";
chr1	PacBio	exon	1084353	1084383	.	-	.	gene_id "T1_PB.14"; transcript_id "T1_PB.14.1";
chr1	PacBio	exon	1084481	1084506	.	-	.	gene_id "T1_PB.14"; transcript_id "T1_PB.14.1";
chr1	PacBio	exon	1085878	1086012	.	-	.	gene_id "T1_PB.14"; transcript_id "T1_PB.14.1";
chr1	PacBio	exon	1087139	1087204	.	-	.	gene_id "T1_PB.14"; transcript_id "T1_PB.14.1";
chr1	PacBio	exon	1087502	1087597	.	-	.	gene_id "T1_PB.14"; transcript_id "T1_PB.14.1";
chr1	PacBio	exon	1090353	1090428	.	-	.	gene_id "T1_PB.14"; transcript_id "T1_PB.14.1";
chr1	PacBio	exon	1091472	1091565	.	-	.	gene_id "T1_PB.14"; transcript_id "T1_PB.14.1";
chr1	PacBio	exon	1091991	1092103	.	-	.	gene_id "T1_PB.14"; transcript_id "T1_PB.14.1";
chr1	PacBio	exon	1116060	1116087	.	-	.	gene_id "T1_PB.14"; transcript_id "T1_PB.14.1";
chr1	PacBio	transcript	1211349	1214153	.	-	.	gene_id "T1_PB.15"; transcript_id "T1_PB.15.1";
chr1	PacBio	exon	1211349	1211625	.	-	.	gene_id "T1_PB.15"; transcript_id "T1_PB.15.1";
chr1	PacBio	exon	1211704	1211832	.	-	.	gene_id "T1_PB.15"; transcript_id "T1_PB.15.1";
chr1	PacBio	exon	1211943	1212138	.	-	.	gene_id "T1_PB.15"; transcript_id "T1_PB.15.1";
chr1	PacBio	exon	1212992	1213093	.	-	.	gene_id "T1_PB.15"; transcript_id "T1_PB.15.1";
chr1	PacBio	exon	1213663	1213785	.	-	.	gene_id "T1_PB.15"; transcript_id "T1_PB.15.1";
chr1	PacBio	exon	1213983	1214153	.	-	.	gene_id "T1_PB.15"; transcript_id "T1_PB.15.1";
chr1	PacBio	transcript	1216910	1232064	.	-	.	gene_id "T1_PB.16"; transcript_id "T1_PB.16.1";
chr1	PacBio	exon	1216910	1217688	.	-	.	gene_id "T1_PB.16"; transcript_id "T1_PB.16.1";
chr1	PacBio	exon	1218458	1218633	.	-	.	gene_id "T1_PB.16"; transcript_id "T1_PB.16.1";
chr1	PacBio	exon	1218769	1218927	.	-	.	gene_id "T1_PB.16"; transcript_id "T1_PB.16.1";
chr1	PacBio	exon	1223244	1223357	.	-	.	gene_id "T1_PB.16"; transcript_id "T1_PB.16.1";
chr1	PacBio	exon	1223832	1223968	.	-	.	gene_id "T1_PB.16"; transcript_id "T1_PB.16.1";
chr1	PacBio	exon	1228468	1228946	.	-	.	gene_id "T1_PB.16"; transcript_id "T1_PB.16.1";
chr1	PacBio	exon	1231892	1232064	.	-	.	gene_id "T1_PB.16"; transcript_id "T1_PB.16.1";
chr1	PacBio	transcript	1216920	1228880	.	-	.	gene_id "T1_PB.16"; transcript_id "T1_PB.16.2";
chr1	PacBio	exon	1216920	1217688	.	-	.	gene_id "T1_PB.16"; transcript_id "T1_PB.16.2";
chr1	PacBio	exon	1218458	1218633	.	-	.	gene_id "T1_PB.16"; transcript_id "T1_PB.16.2";
chr1	PacBio	exon	1218769	1218927	.	-	.	gene_id "T1_PB.16"; transcript_id "T1_PB.16.2";
chr1	PacBio	exon	1223244	1223357	.	-	.	gene_id "T1_PB.16"; transcript_id "T1_PB.16.2";
chr1	PacBio	exon	1223832	1223968	.	-	.	gene_id "T1_PB.16"; transcript_id "T1_PB.16.2";
chr1	PacBio	exon	1228468	1228880	.	-	.	gene_id "T1_PB.16"; transcript_id "T1_PB.16.2";
chr1	PacBio	transcript	1216934	1223851	.	-	.	gene_id "T1_PB.16"; transcript_id "T1_PB.16.3";
chr1	PacBio	exon	1216934	1217688	.	-	.	gene_id "T1_PB.16"; transcript_id "T1_PB.16.3";
chr1	PacBio	exon	1218458	1218633	.	-	.	gene_id "T1_PB.16"; transcript_id "T1_PB.16.3";
chr1	PacBio	exon	1218769	1218927	.	-	.	gene_id "T1_PB.16"; transcript_id "T1_PB.16.3";
chr1	PacBio	exon	1223244	1223357	.	-	.	gene_id "T1_PB.16"; transcript_id "T1_PB.16.3";
chr1	PacBio	exon	1223832	1223851	.	-	.	gene_id "T1_PB.16"; transcript_id "T1_PB.16.3";
chr1	PacBio	transcript	1253917	1273843	.	-	.	gene_id "T1_PB.17"; transcript_id "T1_PB.17.1";
chr1	PacBio	exon	1253917	1255487	.	-	.	gene_id "T1_PB.17"; transcript_id "T1_PB.17.1";
chr1	PacBio	exon	1256045	1256125	.	-	.	gene_id "T1_PB.17"; transcript_id "T1_PB.17.1";
chr1	PacBio	exon	1256992	1257130	.	-	.	gene_id "T1_PB.17"; transcript_id "T1_PB.17.1";
chr1	PacBio	exon	1257208	1257310	.	-	.	gene_id "T1_PB.17"; transcript_id "T1_PB.17.1";
chr1	PacBio	exon	1263346	1263386	.	-	.	gene_id "T1_PB.17"; transcript_id "T1_PB.17.1";
chr1	PacBio	exon	1267862	1267992	.	-	.	gene_id "T1_PB.17"; transcript_id "T1_PB.17.1";
chr1	PacBio	exon	1273666	1273843	.	-	.	gene_id "T1_PB.17"; transcript_id "T1_PB.17.1";
chr1	PacBio	transcript	1254904	1273817	.	-	.	gene_id "T1_PB.17"; transcript_id "T1_PB.17.2";
chr1	PacBio	exon	1254904	1256125	.	-	.	gene_id "T1_PB.17"; transcript_id "T1_PB.17.2";
chr1	PacBio	exon	1256992	1257130	.	-	.	gene_id "T1_PB.17"; transcript_id "T1_PB.17.2";
chr1	PacBio	exon	1257208	1257310	.	-	.	gene_id "T1_PB.17"; transcript_id "T1_PB.17.2";
chr1	PacBio	exon	1263346	1263386	.	-	.	gene_id "T1_PB.17"; transcript_id "T1_PB.17.2";
chr1	PacBio	exon	1267862	1267992	.	-	.	gene_id "T1_PB.17"; transcript_id "T1_PB.17.2";
chr1	PacBio	exon	1273666	1273817	.	-	.	gene_id "T1_PB.17"; transcript_id "T1_PB.17.2";
chr1	PacBio	transcript	1254904	1273843	.	-	.	gene_id "T1_PB.17"; transcript_id "T1_PB.17.3";
chr1	PacBio	exon	1254904	1255487	.	-	.	gene_id "T1_PB.17"; transcript_id "T1_PB.17.3";
chr1	PacBio	exon	1256045	1256125	.	-	.	gene_id "T1_PB.17"; transcript_id "T1_PB.17.3";
chr1	PacBio	exon	1256992	1257130	.	-	.	gene_id "T1_PB.17"; transcript_id "T1_PB.17.3";
chr1	PacBio	exon	1257208	1257310	.	-	.	gene_id "T1_PB.17"; transcript_id "T1_PB.17.3";
chr1	PacBio	exon	1263346	1263386	.	-	.	gene_id "T1_PB.17"; transcript_id "T1_PB.17.3";
chr1	PacBio	exon	1267862	1267992	.	-	.	gene_id "T1_PB.17"; transcript_id "T1_PB.17.3";
chr1	PacBio	exon	1273666	1273843	.	-	.	gene_id "T1_PB.17"; transcript_id "T1_PB.17.3";
chr1	PacBio	transcript	1254904	1273843	.	-	.	gene_id "T1_PB.17"; transcript_id "T1_PB.17.4";
chr1	PacBio	exon	1254904	1255487	.	-	.	gene_id "T1_PB.17"; transcript_id "T1_PB.17.4";
chr1	PacBio	exon	1256045	1256125	.	-	.	gene_id "T1_PB.17"; transcript_id "T1_PB.17.4";
chr1	PacBio	exon	1256992	1257130	.	-	.	gene_id "T1_PB.17"; transcript_id "T1_PB.17.4";
chr1	PacBio	exon	1257208	1257310	.	-	.	gene_id "T1_PB.17"; transcript_id "T1_PB.17.4";
chr1	PacBio	exon	1263346	1263386	.	-	.	gene_id "T1_PB.17"; transcript_id "T1_PB.17.4";
chr1	PacBio	exon	1267862	1267992	.	-	.	gene_id "T1_PB.17"; transcript_id "T1_PB.17.4";
chr1	PacBio	exon	1273499	1273843	.	-	.	gene_id "T1_PB.17"; transcript_id "T1_PB.17.4";
chr1	PacBio	transcript	1292388	1293396	.	-	.	gene_id "T1_PB.18"; transcript_id "T1_PB.18.1";
chr1	PacBio	exon	1292388	1292986	.	-	.	gene_id "T1_PB.18"; transcript_id "T1_PB.18.1";
chr1	PacBio	exon	1293167	1293396	.	-	.	gene_id "T1_PB.18"; transcript_id "T1_PB.18.1";
chr1	PacBio	transcript	1292393	1294738	.	-	.	gene_id "T1_PB.18"; transcript_id "T1_PB.18.2";
chr1	PacBio	exon	1292393	1293708	.	-	.	gene_id "T1_PB.18"; transcript_id "T1_PB.18.2";
chr1	PacBio	exon	1293823	1293933	.	-	.	gene_id "T1_PB.18"; transcript_id "T1_PB.18.2";
chr1	PacBio	exon	1294090	1294199	.	-	.	gene_id "T1_PB.18"; transcript_id "T1_PB.18.2";
chr1	PacBio	exon	1294402	1294628	.	-	.	gene_id "T1_PB.18"; transcript_id "T1_PB.18.2";
chr1	PacBio	exon	1294718	1294738	.	-	.	gene_id "T1_PB.18"; transcript_id "T1_PB.18.2";
chr1	PacBio	transcript	1292393	1293124	.	-	.	gene_id "T1_PB.18"; transcript_id "T1_PB.18.3";
chr1	PacBio	exon	1292393	1293124	.	-	.	gene_id "T1_PB.18"; transcript_id "T1_PB.18.3";
chr1	PacBio	transcript	1311599	1324660	.	-	.	gene_id "T1_PB.19"; transcript_id "T1_PB.19.1";
chr1	PacBio	exon	1311599	1311924	.	-	.	gene_id "T1_PB.19"; transcript_id "T1_PB.19.1";
chr1	PacBio	exon	1312018	1312147	.	-	.	gene_id "T1_PB.19"; transcript_id "T1_PB.19.1";
chr1	PacBio	exon	1312226	1312368	.	-	.	gene_id "T1_PB.19"; transcript_id "T1_PB.19.1";
chr1	PacBio	exon	1312440	1312501	.	-	.	gene_id "T1_PB.19"; transcript_id "T1_PB.19.1";
chr1	PacBio	exon	1312593	1312700	.	-	.	gene_id "T1_PB.19"; transcript_id "T1_PB.19.1";
chr1	PacBio	exon	1312787	1312949	.	-	.	gene_id "T1_PB.19"; transcript_id "T1_PB.19.1";
chr1	PacBio	exon	1313035	1313124	.	-	.	gene_id "T1_PB.19"; transcript_id "T1_PB.19.1";
chr1	PacBio	exon	1313509	1313592	.	-	.	gene_id "T1_PB.19"; transcript_id "T1_PB.19.1";
chr1	PacBio	exon	1313732	1313921	.	-	.	gene_id "T1_PB.19"; transcript_id "T1_PB.19.1";
chr1	PacBio	exon	1314301	1314365	.	-	.	gene_id "T1_PB.19"; transcript_id "T1_PB.19.1";
chr1	PacBio	exon	1314824	1314962	.	-	.	gene_id "T1_PB.19"; transcript_id "T1_PB.19.1";
chr1	PacBio	exon	1315404	1315438	.	-	.	gene_id "T1_PB.19"; transcript_id "T1_PB.19.1";
chr1	PacBio	exon	1315520	1315618	.	-	.	gene_id "T1_PB.19"; transcript_id "T1_PB.19.1";
chr1	PacBio	exon	1319296	1319524	.	-	.	gene_id "T1_PB.19"; transcript_id "T1_PB.19.1";
chr1	PacBio	exon	1320456	1320529	.	-	.	gene_id "T1_PB.19"; transcript_id "T1_PB.19.1";
chr1	PacBio	exon	1320996	1321093	.	-	.	gene_id "T1_PB.19"; transcript_id "T1_PB.19.1";
chr1	PacBio	exon	1324581	1324660	.	-	.	gene_id "T1_PB.19"; transcript_id "T1_PB.19.1";
chr1	PacBio	transcript	1311609	1324648	.	-	.	gene_id "T1_PB.19"; transcript_id "T1_PB.19.2";
chr1	PacBio	exon	1311609	1311924	.	-	.	gene_id "T1_PB.19"; transcript_id "T1_PB.19.2";
chr1	PacBio	exon	1312018	1312147	.	-	.	gene_id "T1_PB.19"; transcript_id "T1_PB.19.2";
chr1	PacBio	exon	1312226	1312368	.	-	.	gene_id "T1_PB.19"; transcript_id "T1_PB.19.2";
chr1	PacBio	exon	1312593	1312700	.	-	.	gene_id "T1_PB.19"; transcript_id "T1_PB.19.2";
chr1	PacBio	exon	1312787	1312949	.	-	.	gene_id "T1_PB.19"; transcript_id "T1_PB.19.2";
chr1	PacBio	exon	1313035	1313124	.	-	.	gene_id "T1_PB.19"; transcript_id "T1_PB.19.2";
chr1	PacBio	exon	1313509	1313592	.	-	.	gene_id "T1_PB.19"; transcript_id "T1_PB.19.2";
chr1	PacBio	exon	1313732	1313921	.	-	.	gene_id "T1_PB.19"; transcript_id "T1_PB.19.2";
chr1	PacBio	exon	1314301	1314365	.	-	.	gene_id "T1_PB.19"; transcript_id "T1_PB.19.2";
chr1	PacBio	exon	1314824	1314962	.	-	.	gene_id "T1_PB.19"; transcript_id "T1_PB.19.2";
chr1	PacBio	exon	1315404	1315438	.	-	.	gene_id "T1_PB.19"; transcript_id "T1_PB.19.2";
chr1	PacBio	exon	1315520	1315618	.	-	.	gene_id "T1_PB.19"; transcript_id "T1_PB.19.2";
chr1	PacBio	exon	1319296	1319524	.	-	.	gene_id "T1_PB.19"; transcript_id "T1_PB.19.2";
chr1	PacBio	exon	1320456	1320529	.	-	.	gene_id "T1_PB.19"; transcript_id "T1_PB.19.2";
chr1	PacBio	exon	1320996	1321093	.	-	.	gene_id "T1_PB.19"; transcript_id "T1_PB.19.2";
chr1	PacBio	exon	1324581	1324648	.	-	.	gene_id "T1_PB.19"; transcript_id "T1_PB.19.2";
chr1	PacBio	transcript	1324789	1328891	.	+	.	gene_id "T1_PB.20"; transcript_id "T1_PB.20.1";
chr1	PacBio	exon	1324789	1325102	.	+	.	gene_id "T1_PB.20"; transcript_id "T1_PB.20.1";
chr1	PacBio	exon	1326836	1327032	.	+	.	gene_id "T1_PB.20"; transcript_id "T1_PB.20.1";
chr1	PacBio	exon	1327241	1328891	.	+	.	gene_id "T1_PB.20"; transcript_id "T1_PB.20.1";
chr1	PacBio	transcript	1327018	1328894	.	+	.	gene_id "T1_PB.20"; transcript_id "T1_PB.20.2";
chr1	PacBio	exon	1327018	1327032	.	+	.	gene_id "T1_PB.20"; transcript_id "T1_PB.20.2";
chr1	PacBio	exon	1327241	1328894	.	+	.	gene_id "T1_PB.20"; transcript_id "T1_PB.20.2";
chr1	PacBio	transcript	1335327	1349441	.	-	.	gene_id "T1_PB.21"; transcript_id "T1_PB.21.1";
chr1	PacBio	exon	1335327	1336515	.	-	.	gene_id "T1_PB.21"; transcript_id "T1_PB.21.1";
chr1	PacBio	exon	1337977	1338183	.	-	.	gene_id "T1_PB.21"; transcript_id "T1_PB.21.1";
chr1	PacBio	exon	1338269	1338436	.	-	.	gene_id "T1_PB.21"; transcript_id "T1_PB.21.1";
chr1	PacBio	exon	1338522	1338653	.	-	.	gene_id "T1_PB.21"; transcript_id "T1_PB.21.1";
chr1	PacBio	exon	1339362	1339812	.	-	.	gene_id "T1_PB.21"; transcript_id "T1_PB.21.1";
chr1	PacBio	exon	1340038	1340177	.	-	.	gene_id "T1_PB.21"; transcript_id "T1_PB.21.1";
chr1	PacBio	exon	1340247	1340316	.	-	.	gene_id "T1_PB.21"; transcript_id "T1_PB.21.1";
chr1	PacBio	exon	1340410	1340503	.	-	.	gene_id "T1_PB.21"; transcript_id "T1_PB.21.1";
chr1	PacBio	exon	1341667	1341805	.	-	.	gene_id "T1_PB.21"; transcript_id "T1_PB.21.1";
chr1	PacBio	exon	1342053	1342156	.	-	.	gene_id "T1_PB.21"; transcript_id "T1_PB.21.1";
chr1	PacBio	exon	1342363	1342484	.	-	.	gene_id "T1_PB.21"; transcript_id "T1_PB.21.1";
chr1	PacBio	exon	1342689	1342758	.	-	.	gene_id "T1_PB.21"; transcript_id "T1_PB.21.1";
chr1	PacBio	exon	1348896	1349069	.	-	.	gene_id "T1_PB.21"; transcript_id "T1_PB.21.1";
chr1	PacBio	exon	1349237	1349441	.	-	.	gene_id "T1_PB.21"; transcript_id "T1_PB.21.1";
chr1	PacBio	transcript	1373734	1375521	.	-	.	gene_id "T1_PB.22"; transcript_id "T1_PB.22.1";
chr1	PacBio	exon	1373734	1373902	.	-	.	gene_id "T1_PB.22"; transcript_id "T1_PB.22.1";
chr1	PacBio	exon	1374000	1374445	.	-	.	gene_id "T1_PB.22"; transcript_id "T1_PB.22.1";
chr1	PacBio	exon	1374705	1374790	.	-	.	gene_id "T1_PB.22"; transcript_id "T1_PB.22.1";
chr1	PacBio	exon	1375259	1375521	.	-	.	gene_id "T1_PB.22"; transcript_id "T1_PB.22.1";
chr1	PacBio	transcript	1373737	1375181	.	-	.	gene_id "T1_PB.22"; transcript_id "T1_PB.22.2";
chr1	PacBio	exon	1373737	1373902	.	-	.	gene_id "T1_PB.22"; transcript_id "T1_PB.22.2";
chr1	PacBio	exon	1374000	1374445	.	-	.	gene_id "T1_PB.22"; transcript_id "T1_PB.22.2";
chr1	PacBio	exon	1374705	1375181	.	-	.	gene_id "T1_PB.22"; transcript_id "T1_PB.22.2";
chr1	PacBio	transcript	1373738	1375511	.	-	.	gene_id "T1_PB.22"; transcript_id "T1_PB.22.3";
chr1	PacBio	exon	1373738	1373902	.	-	.	gene_id "T1_PB.22"; transcript_id "T1_PB.22.3";
chr1	PacBio	exon	1374000	1374445	.	-	.	gene_id "T1_PB.22"; transcript_id "T1_PB.22.3";
chr1	PacBio	exon	1374705	1374790	.	-	.	gene_id "T1_PB.22"; transcript_id "T1_PB.22.3";
chr1	PacBio	exon	1375154	1375511	.	-	.	gene_id "T1_PB.22"; transcript_id "T1_PB.22.3";
chr1	PacBio	transcript	1373739	1375144	.	-	.	gene_id "T1_PB.22"; transcript_id "T1_PB.22.4";
chr1	PacBio	exon	1373739	1373902	.	-	.	gene_id "T1_PB.22"; transcript_id "T1_PB.22.4";
chr1	PacBio	exon	1374000	1374445	.	-	.	gene_id "T1_PB.22"; transcript_id "T1_PB.22.4";
chr1	PacBio	exon	1374705	1374790	.	-	.	gene_id "T1_PB.22"; transcript_id "T1_PB.22.4";
chr1	PacBio	exon	1374997	1375144	.	-	.	gene_id "T1_PB.22"; transcript_id "T1_PB.22.4";
chr1	PacBio	transcript	1373739	1375389	.	-	.	gene_id "T1_PB.22"; transcript_id "T1_PB.22.5";
chr1	PacBio	exon	1373739	1373902	.	-	.	gene_id "T1_PB.22"; transcript_id "T1_PB.22.5";
chr1	PacBio	exon	1374000	1374445	.	-	.	gene_id "T1_PB.22"; transcript_id "T1_PB.22.5";
chr1	PacBio	exon	1374705	1374790	.	-	.	gene_id "T1_PB.22"; transcript_id "T1_PB.22.5";
chr1	PacBio	exon	1375175	1375389	.	-	.	gene_id "T1_PB.22"; transcript_id "T1_PB.22.5";
chr1	PacBio	transcript	1373739	1375182	.	-	.	gene_id "T1_PB.22"; transcript_id "T1_PB.22.6";
chr1	PacBio	exon	1373739	1373902	.	-	.	gene_id "T1_PB.22"; transcript_id "T1_PB.22.6";
chr1	PacBio	exon	1374000	1375182	.	-	.	gene_id "T1_PB.22"; transcript_id "T1_PB.22.6";
chr1	PacBio	transcript	1386497	1390858	.	-	.	gene_id "T1_PB.23"; transcript_id "T1_PB.23.1";
chr1	PacBio	exon	1386497	1387582	.	-	.	gene_id "T1_PB.23"; transcript_id "T1_PB.23.1";
chr1	PacBio	exon	1387777	1387869	.	-	.	gene_id "T1_PB.23"; transcript_id "T1_PB.23.1";
chr1	PacBio	exon	1387954	1388065	.	-	.	gene_id "T1_PB.23"; transcript_id "T1_PB.23.1";
chr1	PacBio	exon	1390230	1390371	.	-	.	gene_id "T1_PB.23"; transcript_id "T1_PB.23.1";
chr1	PacBio	exon	1390459	1390563	.	-	.	gene_id "T1_PB.23"; transcript_id "T1_PB.23.1";
chr1	PacBio	exon	1390766	1390858	.	-	.	gene_id "T1_PB.23"; transcript_id "T1_PB.23.1";
chr1	PacBio	transcript	1386709	1387461	.	-	.	gene_id "T1_PB.23"; transcript_id "T1_PB.23.2";
chr1	PacBio	exon	1386709	1387461	.	-	.	gene_id "T1_PB.23"; transcript_id "T1_PB.23.2";
chr1	PacBio	transcript	1392295	1399333	.	-	.	gene_id "T1_PB.24"; transcript_id "T1_PB.24.1";
chr1	PacBio	exon	1392295	1392803	.	-	.	gene_id "T1_PB.24"; transcript_id "T1_PB.24.1";
chr1	PacBio	exon	1393396	1393460	.	-	.	gene_id "T1_PB.24"; transcript_id "T1_PB.24.1";
chr1	PacBio	exon	1395394	1395514	.	-	.	gene_id "T1_PB.24"; transcript_id "T1_PB.24.1";
chr1	PacBio	exon	1398233	1398342	.	-	.	gene_id "T1_PB.24"; transcript_id "T1_PB.24.1";
chr1	PacBio	exon	1398597	1398671	.	-	.	gene_id "T1_PB.24"; transcript_id "T1_PB.24.1";
chr1	PacBio	exon	1399019	1399333	.	-	.	gene_id "T1_PB.24"; transcript_id "T1_PB.24.1";
chr1	PacBio	transcript	1401541	1402038	.	+	.	gene_id "T1_PB.25"; transcript_id "T1_PB.25.1";
chr1	PacBio	exon	1401541	1402038	.	+	.	gene_id "T1_PB.25"; transcript_id "T1_PB.25.1";
chr1	PacBio	transcript	1401912	1407225	.	-	.	gene_id "T1_PB.26"; transcript_id "T1_PB.26.1";
chr1	PacBio	exon	1401912	1402256	.	-	.	gene_id "T1_PB.26"; transcript_id "T1_PB.26.1";
chr1	PacBio	exon	1405809	1405886	.	-	.	gene_id "T1_PB.26"; transcript_id "T1_PB.26.1";
chr1	PacBio	exon	1406909	1407019	.	-	.	gene_id "T1_PB.26"; transcript_id "T1_PB.26.1";
chr1	PacBio	exon	1407131	1407225	.	-	.	gene_id "T1_PB.26"; transcript_id "T1_PB.26.1";
chr1	PacBio	transcript	1485813	1496199	.	+	.	gene_id "T1_PB.27"; transcript_id "T1_PB.27.1";
chr1	PacBio	exon	1485813	1485838	.	+	.	gene_id "T1_PB.27"; transcript_id "T1_PB.27.1";
chr1	PacBio	exon	1486110	1486235	.	+	.	gene_id "T1_PB.27"; transcript_id "T1_PB.27.1";
chr1	PacBio	exon	1486544	1486668	.	+	.	gene_id "T1_PB.27"; transcript_id "T1_PB.27.1";
chr1	PacBio	exon	1487863	1487914	.	+	.	gene_id "T1_PB.27"; transcript_id "T1_PB.27.1";
chr1	PacBio	exon	1489204	1489274	.	+	.	gene_id "T1_PB.27"; transcript_id "T1_PB.27.1";
chr1	PacBio	exon	1490257	1490424	.	+	.	gene_id "T1_PB.27"; transcript_id "T1_PB.27.1";
chr1	PacBio	exon	1490563	1490671	.	+	.	gene_id "T1_PB.27"; transcript_id "T1_PB.27.1";
chr1	PacBio	exon	1495485	1496199	.	+	.	gene_id "T1_PB.27"; transcript_id "T1_PB.27.1";
chr1	PacBio	transcript	1541676	1574863	.	-	.	gene_id "T1_PB.28"; transcript_id "T1_PB.28.1";
chr1	PacBio	exon	1541676	1542167	.	-	.	gene_id "T1_PB.28"; transcript_id "T1_PB.28.1";
chr1	PacBio	exon	1543869	1543987	.	-	.	gene_id "T1_PB.28"; transcript_id "T1_PB.28.1";
chr1	PacBio	exon	1544863	1545002	.	-	.	gene_id "T1_PB.28"; transcript_id "T1_PB.28.1";
chr1	PacBio	exon	1564773	1564916	.	-	.	gene_id "T1_PB.28"; transcript_id "T1_PB.28.1";
chr1	PacBio	exon	1574478	1574863	.	-	.	gene_id "T1_PB.28"; transcript_id "T1_PB.28.1";
chr1	PacBio	transcript	1541678	1574591	.	-	.	gene_id "T1_PB.28"; transcript_id "T1_PB.28.2";
chr1	PacBio	exon	1541678	1542167	.	-	.	gene_id "T1_PB.28"; transcript_id "T1_PB.28.2";
chr1	PacBio	exon	1543869	1543987	.	-	.	gene_id "T1_PB.28"; transcript_id "T1_PB.28.2";
chr1	PacBio	exon	1544863	1544966	.	-	.	gene_id "T1_PB.28"; transcript_id "T1_PB.28.2";
chr1	PacBio	exon	1574510	1574591	.	-	.	gene_id "T1_PB.28"; transcript_id "T1_PB.28.2";
chr1	PacBio	transcript	1562357	1574849	.	-	.	gene_id "T1_PB.28"; transcript_id "T1_PB.28.3";
chr1	PacBio	exon	1562357	1562829	.	-	.	gene_id "T1_PB.28"; transcript_id "T1_PB.28.3";
chr1	PacBio	exon	1564832	1564916	.	-	.	gene_id "T1_PB.28"; transcript_id "T1_PB.28.3";
chr1	PacBio	exon	1574478	1574849	.	-	.	gene_id "T1_PB.28"; transcript_id "T1_PB.28.3";
chr1	PacBio	transcript	1628318	1630601	.	+	.	gene_id "T1_PB.29"; transcript_id "T1_PB.29.1";
chr1	PacBio	exon	1628318	1628399	.	+	.	gene_id "T1_PB.29"; transcript_id "T1_PB.29.1";
chr1	PacBio	exon	1628489	1628722	.	+	.	gene_id "T1_PB.29"; transcript_id "T1_PB.29.1";
chr1	PacBio	exon	1629133	1629311	.	+	.	gene_id "T1_PB.29"; transcript_id "T1_PB.29.1";
chr1	PacBio	exon	1629385	1629566	.	+	.	gene_id "T1_PB.29"; transcript_id "T1_PB.29.1";
chr1	PacBio	exon	1629639	1629704	.	+	.	gene_id "T1_PB.29"; transcript_id "T1_PB.29.1";
chr1	PacBio	exon	1630292	1630601	.	+	.	gene_id "T1_PB.29"; transcript_id "T1_PB.29.1";
chr1	PacBio	transcript	1632190	1634652	.	+	.	gene_id "T1_PB.30"; transcript_id "T1_PB.30.1";
chr1	PacBio	exon	1632190	1632374	.	+	.	gene_id "T1_PB.30"; transcript_id "T1_PB.30.1";
chr1	PacBio	exon	1632783	1632913	.	+	.	gene_id "T1_PB.30"; transcript_id "T1_PB.30.1";
chr1	PacBio	exon	1632981	1633120	.	+	.	gene_id "T1_PB.30"; transcript_id "T1_PB.30.1";
chr1	PacBio	exon	1633188	1633355	.	+	.	gene_id "T1_PB.30"; transcript_id "T1_PB.30.1";
chr1	PacBio	exon	1633748	1633912	.	+	.	gene_id "T1_PB.30"; transcript_id "T1_PB.30.1";
chr1	PacBio	exon	1633989	1634099	.	+	.	gene_id "T1_PB.30"; transcript_id "T1_PB.30.1";
chr1	PacBio	exon	1634202	1634328	.	+	.	gene_id "T1_PB.30"; transcript_id "T1_PB.30.1";
chr1	PacBio	exon	1634451	1634652	.	+	.	gene_id "T1_PB.30"; transcript_id "T1_PB.30.1";
chr1	PacBio	transcript	1635597	1641728	.	-	.	gene_id "T1_PB.31"; transcript_id "T1_PB.31.1";
chr1	PacBio	exon	1635597	1635856	.	-	.	gene_id "T1_PB.31"; transcript_id "T1_PB.31.1";
chr1	PacBio	exon	1635937	1636126	.	-	.	gene_id "T1_PB.31"; transcript_id "T1_PB.31.1";
chr1	PacBio	exon	1636333	1636481	.	-	.	gene_id "T1_PB.31"; transcript_id "T1_PB.31.1";
chr1	PacBio	exon	1636682	1636798	.	-	.	gene_id "T1_PB.31"; transcript_id "T1_PB.31.1";
chr1	PacBio	exon	1636897	1637004	.	-	.	gene_id "T1_PB.31"; transcript_id "T1_PB.31.1";
chr1	PacBio	exon	1637081	1637202	.	-	.	gene_id "T1_PB.31"; transcript_id "T1_PB.31.1";
chr1	PacBio	exon	1637408	1637513	.	-	.	gene_id "T1_PB.31"; transcript_id "T1_PB.31.1";
chr1	PacBio	exon	1637762	1637883	.	-	.	gene_id "T1_PB.31"; transcript_id "T1_PB.31.1";
chr1	PacBio	exon	1638500	1638590	.	-	.	gene_id "T1_PB.31"; transcript_id "T1_PB.31.1";
chr1	PacBio	exon	1640277	1640452	.	-	.	gene_id "T1_PB.31"; transcript_id "T1_PB.31.1";
chr1	PacBio	exon	1641048	1641113	.	-	.	gene_id "T1_PB.31"; transcript_id "T1_PB.31.1";
chr1	PacBio	exon	1641662	1641728	.	-	.	gene_id "T1_PB.31"; transcript_id "T1_PB.31.1";
chr1	PacBio	transcript	1702738	1704309	.	-	.	gene_id "T1_PB.32"; transcript_id "T1_PB.32.1";
chr1	PacBio	exon	1702738	1704309	.	-	.	gene_id "T1_PB.32"; transcript_id "T1_PB.32.1";
chr1	PacBio	transcript	1709520	1724326	.	-	.	gene_id "T1_PB.33"; transcript_id "T1_PB.33.1";
chr1	PacBio	exon	1709520	1709640	.	-	.	gene_id "T1_PB.33"; transcript_id "T1_PB.33.1";
chr1	PacBio	exon	1712264	1712400	.	-	.	gene_id "T1_PB.33"; transcript_id "T1_PB.33.1";
chr1	PacBio	exon	1716346	1716478	.	-	.	gene_id "T1_PB.33"; transcript_id "T1_PB.33.1";
chr1	PacBio	exon	1719328	1719455	.	-	.	gene_id "T1_PB.33"; transcript_id "T1_PB.33.1";
chr1	PacBio	exon	1721596	1721711	.	-	.	gene_id "T1_PB.33"; transcript_id "T1_PB.33.1";
chr1	PacBio	exon	1722708	1722831	.	-	.	gene_id "T1_PB.33"; transcript_id "T1_PB.33.1";
chr1	PacBio	exon	1724258	1724326	.	-	.	gene_id "T1_PB.33"; transcript_id "T1_PB.33.1";
chr1	PacBio	transcript	1709520	1723969	.	-	.	gene_id "T1_PB.33"; transcript_id "T1_PB.33.2";
chr1	PacBio	exon	1709520	1709640	.	-	.	gene_id "T1_PB.33"; transcript_id "T1_PB.33.2";
chr1	PacBio	exon	1716346	1716478	.	-	.	gene_id "T1_PB.33"; transcript_id "T1_PB.33.2";
chr1	PacBio	exon	1719328	1719455	.	-	.	gene_id "T1_PB.33"; transcript_id "T1_PB.33.2";
chr1	PacBio	exon	1721596	1721711	.	-	.	gene_id "T1_PB.33"; transcript_id "T1_PB.33.2";
chr1	PacBio	exon	1722708	1722831	.	-	.	gene_id "T1_PB.33"; transcript_id "T1_PB.33.2";
chr1	PacBio	exon	1723949	1723969	.	-	.	gene_id "T1_PB.33"; transcript_id "T1_PB.33.2";
chr1	PacBio	transcript	1709522	1724323	.	-	.	gene_id "T1_PB.33"; transcript_id "T1_PB.33.3";
chr1	PacBio	exon	1709522	1709640	.	-	.	gene_id "T1_PB.33"; transcript_id "T1_PB.33.3";
chr1	PacBio	exon	1712264	1712400	.	-	.	gene_id "T1_PB.33"; transcript_id "T1_PB.33.3";
chr1	PacBio	exon	1716346	1716478	.	-	.	gene_id "T1_PB.33"; transcript_id "T1_PB.33.3";
chr1	PacBio	exon	1719358	1719455	.	-	.	gene_id "T1_PB.33"; transcript_id "T1_PB.33.3";
chr1	PacBio	exon	1721596	1721711	.	-	.	gene_id "T1_PB.33"; transcript_id "T1_PB.33.3";
chr1	PacBio	exon	1722708	1722831	.	-	.	gene_id "T1_PB.33"; transcript_id "T1_PB.33.3";
chr1	PacBio	exon	1724258	1724323	.	-	.	gene_id "T1_PB.33"; transcript_id "T1_PB.33.3";
chr1	PacBio	transcript	1719379	1724334	.	-	.	gene_id "T1_PB.33"; transcript_id "T1_PB.33.4";
chr1	PacBio	exon	1719379	1719455	.	-	.	gene_id "T1_PB.33"; transcript_id "T1_PB.33.4";
chr1	PacBio	exon	1721596	1721711	.	-	.	gene_id "T1_PB.33"; transcript_id "T1_PB.33.4";
chr1	PacBio	exon	1722708	1722831	.	-	.	gene_id "T1_PB.33"; transcript_id "T1_PB.33.4";
chr1	PacBio	exon	1723800	1724334	.	-	.	gene_id "T1_PB.33"; transcript_id "T1_PB.33.4";
chr1	PacBio	transcript	1732272	1745776	.	-	.	gene_id "T1_PB.34"; transcript_id "T1_PB.34.1";
chr1	PacBio	exon	1732272	1732523	.	-	.	gene_id "T1_PB.34"; transcript_id "T1_PB.34.1";
chr1	PacBio	exon	1734690	1734835	.	-	.	gene_id "T1_PB.34"; transcript_id "T1_PB.34.1";
chr1	PacBio	exon	1738321	1738448	.	-	.	gene_id "T1_PB.34"; transcript_id "T1_PB.34.1";
chr1	PacBio	exon	1738922	1739057	.	-	.	gene_id "T1_PB.34"; transcript_id "T1_PB.34.1";
chr1	PacBio	exon	1739236	1739704	.	-	.	gene_id "T1_PB.34"; transcript_id "T1_PB.34.1";
chr1	PacBio	exon	1744251	1744668	.	-	.	gene_id "T1_PB.34"; transcript_id "T1_PB.34.1";
chr1	PacBio	exon	1745724	1745776	.	-	.	gene_id "T1_PB.34"; transcript_id "T1_PB.34.1";
chr1	PacBio	transcript	1751241	1752239	.	-	.	gene_id "T1_PB.35"; transcript_id "T1_PB.35.1";
chr1	PacBio	exon	1751241	1752239	.	-	.	gene_id "T1_PB.35"; transcript_id "T1_PB.35.1";
chr1	PacBio	transcript	1752512	1780031	.	-	.	gene_id "T1_PB.36"; transcript_id "T1_PB.36.1";
chr1	PacBio	exon	1752512	1753060	.	-	.	gene_id "T1_PB.36"; transcript_id "T1_PB.36.1";
chr1	PacBio	exon	1754051	1754208	.	-	.	gene_id "T1_PB.36"; transcript_id "T1_PB.36.1";
chr1	PacBio	exon	1754284	1754383	.	-	.	gene_id "T1_PB.36"; transcript_id "T1_PB.36.1";
chr1	PacBio	exon	1754544	1754698	.	-	.	gene_id "T1_PB.36"; transcript_id "T1_PB.36.1";
chr1	PacBio	exon	1755374	1755476	.	-	.	gene_id "T1_PB.36"; transcript_id "T1_PB.36.1";
chr1	PacBio	exon	1756258	1756343	.	-	.	gene_id "T1_PB.36"; transcript_id "T1_PB.36.1";
chr1	PacBio	exon	1756503	1756608	.	-	.	gene_id "T1_PB.36"; transcript_id "T1_PB.36.1";
chr1	PacBio	exon	1757181	1757310	.	-	.	gene_id "T1_PB.36"; transcript_id "T1_PB.36.1";
chr1	PacBio	exon	1761952	1762035	.	-	.	gene_id "T1_PB.36"; transcript_id "T1_PB.36.1";
chr1	PacBio	exon	1765228	1765446	.	-	.	gene_id "T1_PB.36"; transcript_id "T1_PB.36.1";
chr1	PacBio	exon	1779905	1780031	.	-	.	gene_id "T1_PB.36"; transcript_id "T1_PB.36.1";
chr1	PacBio	transcript	1752520	1754659	.	-	.	gene_id "T1_PB.36"; transcript_id "T1_PB.36.2";
chr1	PacBio	exon	1752520	1753060	.	-	.	gene_id "T1_PB.36"; transcript_id "T1_PB.36.2";
chr1	PacBio	exon	1753567	1753649	.	-	.	gene_id "T1_PB.36"; transcript_id "T1_PB.36.2";
chr1	PacBio	exon	1754051	1754208	.	-	.	gene_id "T1_PB.36"; transcript_id "T1_PB.36.2";
chr1	PacBio	exon	1754284	1754383	.	-	.	gene_id "T1_PB.36"; transcript_id "T1_PB.36.2";
chr1	PacBio	exon	1754544	1754659	.	-	.	gene_id "T1_PB.36"; transcript_id "T1_PB.36.2";
chr1	PacBio	transcript	1752521	1780012	.	-	.	gene_id "T1_PB.36"; transcript_id "T1_PB.36.3";
chr1	PacBio	exon	1752521	1753060	.	-	.	gene_id "T1_PB.36"; transcript_id "T1_PB.36.3";
chr1	PacBio	exon	1753567	1753649	.	-	.	gene_id "T1_PB.36"; transcript_id "T1_PB.36.3";
chr1	PacBio	exon	1754051	1754208	.	-	.	gene_id "T1_PB.36"; transcript_id "T1_PB.36.3";
chr1	PacBio	exon	1754284	1754383	.	-	.	gene_id "T1_PB.36"; transcript_id "T1_PB.36.3";
chr1	PacBio	exon	1754544	1754698	.	-	.	gene_id "T1_PB.36"; transcript_id "T1_PB.36.3";
chr1	PacBio	exon	1755374	1755476	.	-	.	gene_id "T1_PB.36"; transcript_id "T1_PB.36.3";
chr1	PacBio	exon	1756258	1756343	.	-	.	gene_id "T1_PB.36"; transcript_id "T1_PB.36.3";
chr1	PacBio	exon	1756503	1756608	.	-	.	gene_id "T1_PB.36"; transcript_id "T1_PB.36.3";
chr1	PacBio	exon	1757181	1757310	.	-	.	gene_id "T1_PB.36"; transcript_id "T1_PB.36.3";
chr1	PacBio	exon	1761952	1762035	.	-	.	gene_id "T1_PB.36"; transcript_id "T1_PB.36.3";
chr1	PacBio	exon	1765228	1765446	.	-	.	gene_id "T1_PB.36"; transcript_id "T1_PB.36.3";
chr1	PacBio	exon	1779905	1780012	.	-	.	gene_id "T1_PB.36"; transcript_id "T1_PB.36.3";
chr1	PacBio	transcript	1752521	1778449	.	-	.	gene_id "T1_PB.36"; transcript_id "T1_PB.36.4";
chr1	PacBio	exon	1752521	1753060	.	-	.	gene_id "T1_PB.36"; transcript_id "T1_PB.36.4";
chr1	PacBio	exon	1753567	1753649	.	-	.	gene_id "T1_PB.36"; transcript_id "T1_PB.36.4";
chr1	PacBio	exon	1754051	1754208	.	-	.	gene_id "T1_PB.36"; transcript_id "T1_PB.36.4";
chr1	PacBio	exon	1754284	1754383	.	-	.	gene_id "T1_PB.36"; transcript_id "T1_PB.36.4";
chr1	PacBio	exon	1754544	1754698	.	-	.	gene_id "T1_PB.36"; transcript_id "T1_PB.36.4";
chr1	PacBio	exon	1755374	1755476	.	-	.	gene_id "T1_PB.36"; transcript_id "T1_PB.36.4";
chr1	PacBio	exon	1756258	1756343	.	-	.	gene_id "T1_PB.36"; transcript_id "T1_PB.36.4";
chr1	PacBio	exon	1756503	1756608	.	-	.	gene_id "T1_PB.36"; transcript_id "T1_PB.36.4";
chr1	PacBio	exon	1757181	1757310	.	-	.	gene_id "T1_PB.36"; transcript_id "T1_PB.36.4";
chr1	PacBio	exon	1761952	1762035	.	-	.	gene_id "T1_PB.36"; transcript_id "T1_PB.36.4";
chr1	PacBio	exon	1765228	1765446	.	-	.	gene_id "T1_PB.36"; transcript_id "T1_PB.36.4";
chr1	PacBio	exon	1778289	1778449	.	-	.	gene_id "T1_PB.36"; transcript_id "T1_PB.36.4";
chr1	PacBio	transcript	1752521	1780006	.	-	.	gene_id "T1_PB.36"; transcript_id "T1_PB.36.5";
chr1	PacBio	exon	1752521	1753060	.	-	.	gene_id "T1_PB.36"; transcript_id "T1_PB.36.5";
chr1	PacBio	exon	1753567	1753649	.	-	.	gene_id "T1_PB.36"; transcript_id "T1_PB.36.5";
chr1	PacBio	exon	1754051	1754208	.	-	.	gene_id "T1_PB.36"; transcript_id "T1_PB.36.5";
chr1	PacBio	exon	1754284	1754383	.	-	.	gene_id "T1_PB.36"; transcript_id "T1_PB.36.5";
chr1	PacBio	exon	1754544	1754584	.	-	.	gene_id "T1_PB.36"; transcript_id "T1_PB.36.5";
chr1	PacBio	exon	1761984	1762035	.	-	.	gene_id "T1_PB.36"; transcript_id "T1_PB.36.5";
chr1	PacBio	exon	1765228	1765446	.	-	.	gene_id "T1_PB.36"; transcript_id "T1_PB.36.5";
chr1	PacBio	exon	1779905	1780006	.	-	.	gene_id "T1_PB.36"; transcript_id "T1_PB.36.5";
chr1	PacBio	transcript	1752522	1754207	.	-	.	gene_id "T1_PB.36"; transcript_id "T1_PB.36.6";
chr1	PacBio	exon	1752522	1753060	.	-	.	gene_id "T1_PB.36"; transcript_id "T1_PB.36.6";
chr1	PacBio	exon	1753567	1753649	.	-	.	gene_id "T1_PB.36"; transcript_id "T1_PB.36.6";
chr1	PacBio	exon	1754051	1754207	.	-	.	gene_id "T1_PB.36"; transcript_id "T1_PB.36.6";
chr1	PacBio	transcript	1786759	1817870	.	-	.	gene_id "T1_PB.37"; transcript_id "T1_PB.37.1";
chr1	PacBio	exon	1786759	1787053	.	-	.	gene_id "T1_PB.37"; transcript_id "T1_PB.37.1";
chr1	PacBio	exon	1787322	1787437	.	-	.	gene_id "T1_PB.37"; transcript_id "T1_PB.37.1";
chr1	PacBio	exon	1789053	1789269	.	-	.	gene_id "T1_PB.37"; transcript_id "T1_PB.37.1";
chr1	PacBio	exon	1790395	1790596	.	-	.	gene_id "T1_PB.37"; transcript_id "T1_PB.37.1";
chr1	PacBio	exon	1793245	1793311	.	-	.	gene_id "T1_PB.37"; transcript_id "T1_PB.37.1";
chr1	PacBio	exon	1804419	1804581	.	-	.	gene_id "T1_PB.37"; transcript_id "T1_PB.37.1";
chr1	PacBio	exon	1806475	1806538	.	-	.	gene_id "T1_PB.37"; transcript_id "T1_PB.37.1";
chr1	PacBio	exon	1815756	1815862	.	-	.	gene_id "T1_PB.37"; transcript_id "T1_PB.37.1";
chr1	PacBio	exon	1817837	1817870	.	-	.	gene_id "T1_PB.37"; transcript_id "T1_PB.37.1";
chr1	PacBio	transcript	2050501	2185389	.	+	.	gene_id "T1_PB.38"; transcript_id "T1_PB.38.1";
chr1	PacBio	exon	2050501	2050701	.	+	.	gene_id "T1_PB.38"; transcript_id "T1_PB.38.1";
chr1	PacBio	exon	2055441	2055562	.	+	.	gene_id "T1_PB.38"; transcript_id "T1_PB.38.1";
chr1	PacBio	exon	2056484	2056573	.	+	.	gene_id "T1_PB.38"; transcript_id "T1_PB.38.1";
chr1	PacBio	exon	2059541	2059591	.	+	.	gene_id "T1_PB.38"; transcript_id "T1_PB.38.1";
chr1	PacBio	exon	2135262	2135347	.	+	.	gene_id "T1_PB.38"; transcript_id "T1_PB.38.1";
chr1	PacBio	exon	2144210	2144341	.	+	.	gene_id "T1_PB.38"; transcript_id "T1_PB.38.1";
chr1	PacBio	exon	2146027	2146108	.	+	.	gene_id "T1_PB.38"; transcript_id "T1_PB.38.1";
chr1	PacBio	exon	2148872	2148924	.	+	.	gene_id "T1_PB.38"; transcript_id "T1_PB.38.1";
chr1	PacBio	exon	2150790	2150978	.	+	.	gene_id "T1_PB.38"; transcript_id "T1_PB.38.1";
chr1	PacBio	exon	2155995	2156092	.	+	.	gene_id "T1_PB.38"; transcript_id "T1_PB.38.1";
chr1	PacBio	exon	2169518	2169604	.	+	.	gene_id "T1_PB.38"; transcript_id "T1_PB.38.1";
chr1	PacBio	exon	2172055	2172190	.	+	.	gene_id "T1_PB.38"; transcript_id "T1_PB.38.1";
chr1	PacBio	exon	2172301	2172388	.	+	.	gene_id "T1_PB.38"; transcript_id "T1_PB.38.1";
chr1	PacBio	exon	2173897	2174016	.	+	.	gene_id "T1_PB.38"; transcript_id "T1_PB.38.1";
chr1	PacBio	exon	2174754	2174833	.	+	.	gene_id "T1_PB.38"; transcript_id "T1_PB.38.1";
chr1	PacBio	exon	2175224	2175313	.	+	.	gene_id "T1_PB.38"; transcript_id "T1_PB.38.1";
chr1	PacBio	exon	2184583	2184698	.	+	.	gene_id "T1_PB.38"; transcript_id "T1_PB.38.1";
chr1	PacBio	exon	2184922	2185389	.	+	.	gene_id "T1_PB.38"; transcript_id "T1_PB.38.1";
chr1	PacBio	transcript	2150803	2185390	.	+	.	gene_id "T1_PB.38"; transcript_id "T1_PB.38.2";
chr1	PacBio	exon	2150803	2150978	.	+	.	gene_id "T1_PB.38"; transcript_id "T1_PB.38.2";
chr1	PacBio	exon	2155995	2156092	.	+	.	gene_id "T1_PB.38"; transcript_id "T1_PB.38.2";
chr1	PacBio	exon	2169518	2169604	.	+	.	gene_id "T1_PB.38"; transcript_id "T1_PB.38.2";
chr1	PacBio	exon	2172055	2172190	.	+	.	gene_id "T1_PB.38"; transcript_id "T1_PB.38.2";
chr1	PacBio	exon	2172301	2172388	.	+	.	gene_id "T1_PB.38"; transcript_id "T1_PB.38.2";
chr1	PacBio	exon	2173897	2174016	.	+	.	gene_id "T1_PB.38"; transcript_id "T1_PB.38.2";
chr1	PacBio	exon	2174754	2174833	.	+	.	gene_id "T1_PB.38"; transcript_id "T1_PB.38.2";
chr1	PacBio	exon	2175224	2175313	.	+	.	gene_id "T1_PB.38"; transcript_id "T1_PB.38.2";
chr1	PacBio	exon	2184583	2184698	.	+	.	gene_id "T1_PB.38"; transcript_id "T1_PB.38.2";
chr1	PacBio	exon	2184922	2185390	.	+	.	gene_id "T1_PB.38"; transcript_id "T1_PB.38.2";
chr1	PacBio	transcript	2189554	2199079	.	-	.	gene_id "T1_PB.39"; transcript_id "T1_PB.39.1";
chr1	PacBio	exon	2189554	2189781	.	-	.	gene_id "T1_PB.39"; transcript_id "T1_PB.39.1";
chr1	PacBio	exon	2192845	2192975	.	-	.	gene_id "T1_PB.39"; transcript_id "T1_PB.39.1";
chr1	PacBio	exon	2193639	2193910	.	-	.	gene_id "T1_PB.39"; transcript_id "T1_PB.39.1";
chr1	PacBio	exon	2198007	2198142	.	-	.	gene_id "T1_PB.39"; transcript_id "T1_PB.39.1";
chr1	PacBio	exon	2198754	2199079	.	-	.	gene_id "T1_PB.39"; transcript_id "T1_PB.39.1";
chr1	PacBio	transcript	2294961	2296213	.	+	.	gene_id "T1_PB.40"; transcript_id "T1_PB.40.1";
chr1	PacBio	exon	2294961	2296213	.	+	.	gene_id "T1_PB.40"; transcript_id "T1_PB.40.1";
chr1	PacBio	transcript	2309098	2310107	.	+	.	gene_id "T1_PB.41"; transcript_id "T1_PB.41.1";
chr1	PacBio	exon	2309098	2309748	.	+	.	gene_id "T1_PB.41"; transcript_id "T1_PB.41.1";
chr1	PacBio	exon	2309868	2310107	.	+	.	gene_id "T1_PB.41"; transcript_id "T1_PB.41.1";
chr1	PacBio	transcript	2391810	2403213	.	+	.	gene_id "T1_PB.42"; transcript_id "T1_PB.42.1";
chr1	PacBio	exon	2391810	2391958	.	+	.	gene_id "T1_PB.42"; transcript_id "T1_PB.42.1";
chr1	PacBio	exon	2395784	2395871	.	+	.	gene_id "T1_PB.42"; transcript_id "T1_PB.42.1";
chr1	PacBio	exon	2397116	2397220	.	+	.	gene_id "T1_PB.42"; transcript_id "T1_PB.42.1";
chr1	PacBio	exon	2399415	2399514	.	+	.	gene_id "T1_PB.42"; transcript_id "T1_PB.42.1";
chr1	PacBio	exon	2400857	2400935	.	+	.	gene_id "T1_PB.42"; transcript_id "T1_PB.42.1";
chr1	PacBio	exon	2402207	2402342	.	+	.	gene_id "T1_PB.42"; transcript_id "T1_PB.42.1";
chr1	PacBio	exon	2403035	2403213	.	+	.	gene_id "T1_PB.42"; transcript_id "T1_PB.42.1";
chr1	PacBio	transcript	2391852	2403755	.	+	.	gene_id "T1_PB.42"; transcript_id "T1_PB.42.2";
chr1	PacBio	exon	2391852	2391958	.	+	.	gene_id "T1_PB.42"; transcript_id "T1_PB.42.2";
chr1	PacBio	exon	2395784	2395871	.	+	.	gene_id "T1_PB.42"; transcript_id "T1_PB.42.2";
chr1	PacBio	exon	2397116	2397220	.	+	.	gene_id "T1_PB.42"; transcript_id "T1_PB.42.2";
chr1	PacBio	exon	2399415	2399514	.	+	.	gene_id "T1_PB.42"; transcript_id "T1_PB.42.2";
chr1	PacBio	exon	2400857	2400935	.	+	.	gene_id "T1_PB.42"; transcript_id "T1_PB.42.2";
chr1	PacBio	exon	2402207	2402342	.	+	.	gene_id "T1_PB.42"; transcript_id "T1_PB.42.2";
chr1	PacBio	exon	2403035	2403755	.	+	.	gene_id "T1_PB.42"; transcript_id "T1_PB.42.2";
chr1	PacBio	transcript	2508546	2526596	.	-	.	gene_id "T1_PB.43"; transcript_id "T1_PB.43.1";
chr1	PacBio	exon	2508546	2509060	.	-	.	gene_id "T1_PB.43"; transcript_id "T1_PB.43.1";
chr1	PacBio	exon	2509862	2509930	.	-	.	gene_id "T1_PB.43"; transcript_id "T1_PB.43.1";
chr1	PacBio	exon	2510057	2510157	.	-	.	gene_id "T1_PB.43"; transcript_id "T1_PB.43.1";
chr1	PacBio	exon	2510678	2510782	.	-	.	gene_id "T1_PB.43"; transcript_id "T1_PB.43.1";
chr1	PacBio	exon	2511338	2511387	.	-	.	gene_id "T1_PB.43"; transcript_id "T1_PB.43.1";
chr1	PacBio	exon	2511628	2511683	.	-	.	gene_id "T1_PB.43"; transcript_id "T1_PB.43.1";
chr1	PacBio	exon	2512888	2513039	.	-	.	gene_id "T1_PB.43"; transcript_id "T1_PB.43.1";
chr1	PacBio	exon	2514002	2514089	.	-	.	gene_id "T1_PB.43"; transcript_id "T1_PB.43.1";
chr1	PacBio	exon	2514354	2514466	.	-	.	gene_id "T1_PB.43"; transcript_id "T1_PB.43.1";
chr1	PacBio	exon	2515562	2515717	.	-	.	gene_id "T1_PB.43"; transcript_id "T1_PB.43.1";
chr1	PacBio	exon	2518164	2518264	.	-	.	gene_id "T1_PB.43"; transcript_id "T1_PB.43.1";
chr1	PacBio	exon	2518516	2518597	.	-	.	gene_id "T1_PB.43"; transcript_id "T1_PB.43.1";
chr1	PacBio	exon	2519143	2519324	.	-	.	gene_id "T1_PB.43"; transcript_id "T1_PB.43.1";
chr1	PacBio	exon	2519801	2519954	.	-	.	gene_id "T1_PB.43"; transcript_id "T1_PB.43.1";
chr1	PacBio	exon	2520322	2520414	.	-	.	gene_id "T1_PB.43"; transcript_id "T1_PB.43.1";
chr1	PacBio	exon	2520723	2520906	.	-	.	gene_id "T1_PB.43"; transcript_id "T1_PB.43.1";
chr1	PacBio	exon	2521101	2521315	.	-	.	gene_id "T1_PB.43"; transcript_id "T1_PB.43.1";
chr1	PacBio	exon	2521718	2521800	.	-	.	gene_id "T1_PB.43"; transcript_id "T1_PB.43.1";
chr1	PacBio	exon	2526464	2526596	.	-	.	gene_id "T1_PB.43"; transcript_id "T1_PB.43.1";
chr1	PacBio	transcript	2546400	2547456	.	+	.	gene_id "T1_PB.44"; transcript_id "T1_PB.44.1";
chr1	PacBio	exon	2546400	2547456	.	+	.	gene_id "T1_PB.44"; transcript_id "T1_PB.44.1";
chr1	PacBio	transcript	2556563	2563824	.	+	.	gene_id "T1_PB.45"; transcript_id "T1_PB.45.1";
chr1	PacBio	exon	2556563	2556733	.	+	.	gene_id "T1_PB.45"; transcript_id "T1_PB.45.1";
chr1	PacBio	exon	2557726	2557834	.	+	.	gene_id "T1_PB.45"; transcript_id "T1_PB.45.1";
chr1	PacBio	exon	2558343	2558468	.	+	.	gene_id "T1_PB.45"; transcript_id "T1_PB.45.1";
chr1	PacBio	exon	2559823	2559978	.	+	.	gene_id "T1_PB.45"; transcript_id "T1_PB.45.1";
chr1	PacBio	exon	2560624	2560714	.	+	.	gene_id "T1_PB.45"; transcript_id "T1_PB.45.1";
chr1	PacBio	exon	2561673	2561815	.	+	.	gene_id "T1_PB.45"; transcript_id "T1_PB.45.1";
chr1	PacBio	exon	2562865	2562896	.	+	.	gene_id "T1_PB.45"; transcript_id "T1_PB.45.1";
chr1	PacBio	exon	2563148	2563824	.	+	.	gene_id "T1_PB.45"; transcript_id "T1_PB.45.1";
chr1	PacBio	transcript	2562429	2563748	.	+	.	gene_id "T1_PB.45"; transcript_id "T1_PB.45.2";
chr1	PacBio	exon	2562429	2563748	.	+	.	gene_id "T1_PB.45"; transcript_id "T1_PB.45.2";
chr1	PacBio	transcript	2588920	2591465	.	+	.	gene_id "T1_PB.46"; transcript_id "T1_PB.46.1";
chr1	PacBio	exon	2588920	2589040	.	+	.	gene_id "T1_PB.46"; transcript_id "T1_PB.46.1";
chr1	PacBio	exon	2589410	2591465	.	+	.	gene_id "T1_PB.46"; transcript_id "T1_PB.46.1";
chr1	PacBio	transcript	2590125	2591462	.	+	.	gene_id "T1_PB.46"; transcript_id "T1_PB.46.2";
chr1	PacBio	exon	2590125	2591462	.	+	.	gene_id "T1_PB.46"; transcript_id "T1_PB.46.2";
chr1	PacBio	transcript	3487952	3489583	.	-	.	gene_id "T1_PB.47"; transcript_id "T1_PB.47.1";
chr1	PacBio	exon	3487952	3489583	.	-	.	gene_id "T1_PB.47"; transcript_id "T1_PB.47.1";
chr1	PacBio	transcript	3625183	3630121	.	+	.	gene_id "T1_PB.48"; transcript_id "T1_PB.48.1";
chr1	PacBio	exon	3625183	3625273	.	+	.	gene_id "T1_PB.48"; transcript_id "T1_PB.48.1";
chr1	PacBio	exon	3625424	3625515	.	+	.	gene_id "T1_PB.48"; transcript_id "T1_PB.48.1";
chr1	PacBio	exon	3625713	3625889	.	+	.	gene_id "T1_PB.48"; transcript_id "T1_PB.48.1";
chr1	PacBio	exon	3627500	3627653	.	+	.	gene_id "T1_PB.48"; transcript_id "T1_PB.48.1";
chr1	PacBio	exon	3628409	3630121	.	+	.	gene_id "T1_PB.48"; transcript_id "T1_PB.48.1";
chr1	PacBio	transcript	3836495	3857211	.	-	.	gene_id "T1_PB.49"; transcript_id "T1_PB.49.1";
chr1	PacBio	exon	3836495	3837519	.	-	.	gene_id "T1_PB.49"; transcript_id "T1_PB.49.1";
chr1	PacBio	exon	3838964	3839119	.	-	.	gene_id "T1_PB.49"; transcript_id "T1_PB.49.1";
chr1	PacBio	exon	3839608	3839776	.	-	.	gene_id "T1_PB.49"; transcript_id "T1_PB.49.1";
chr1	PacBio	exon	3844907	3844983	.	-	.	gene_id "T1_PB.49"; transcript_id "T1_PB.49.1";
chr1	PacBio	exon	3845289	3845351	.	-	.	gene_id "T1_PB.49"; transcript_id "T1_PB.49.1";
chr1	PacBio	exon	3847475	3847613	.	-	.	gene_id "T1_PB.49"; transcript_id "T1_PB.49.1";
chr1	PacBio	exon	3848608	3848781	.	-	.	gene_id "T1_PB.49"; transcript_id "T1_PB.49.1";
chr1	PacBio	exon	3852295	3852421	.	-	.	gene_id "T1_PB.49"; transcript_id "T1_PB.49.1";
chr1	PacBio	exon	3856889	3857211	.	-	.	gene_id "T1_PB.49"; transcript_id "T1_PB.49.1";
chr1	PacBio	transcript	4603697	4608756	.	+	.	gene_id "T1_PB.50"; transcript_id "T1_PB.50.1";
chr1	PacBio	exon	4603697	4603775	.	+	.	gene_id "T1_PB.50"; transcript_id "T1_PB.50.1";
chr1	PacBio	exon	4607643	4608756	.	+	.	gene_id "T1_PB.50"; transcript_id "T1_PB.50.1";
chr1	PacBio	transcript	5432330	5434296	.	+	.	gene_id "T1_PB.51"; transcript_id "T1_PB.51.1";
chr1	PacBio	exon	5432330	5434296	.	+	.	gene_id "T1_PB.51"; transcript_id "T1_PB.51.1";
chr1	PacBio	transcript	5862810	5864419	.	-	.	gene_id "T1_PB.52"; transcript_id "T1_PB.52.1";
chr1	PacBio	exon	5862810	5863405	.	-	.	gene_id "T1_PB.52"; transcript_id "T1_PB.52.1";
chr1	PacBio	exon	5863890	5864033	.	-	.	gene_id "T1_PB.52"; transcript_id "T1_PB.52.1";
chr1	PacBio	exon	5864338	5864419	.	-	.	gene_id "T1_PB.52"; transcript_id "T1_PB.52.1";
chr1	PacBio	transcript	6026344	6098649	.	+	.	gene_id "T1_PB.53"; transcript_id "T1_PB.53.1";
chr1	PacBio	exon	6026344	6026445	.	+	.	gene_id "T1_PB.53"; transcript_id "T1_PB.53.1";
chr1	PacBio	exon	6040517	6040645	.	+	.	gene_id "T1_PB.53"; transcript_id "T1_PB.53.1";
chr1	PacBio	exon	6041831	6041872	.	+	.	gene_id "T1_PB.53"; transcript_id "T1_PB.53.1";
chr1	PacBio	exon	6072755	6072798	.	+	.	gene_id "T1_PB.53"; transcript_id "T1_PB.53.1";
chr1	PacBio	exon	6073733	6073770	.	+	.	gene_id "T1_PB.53"; transcript_id "T1_PB.53.1";
chr1	PacBio	exon	6082195	6082274	.	+	.	gene_id "T1_PB.53"; transcript_id "T1_PB.53.1";
chr1	PacBio	exon	6085204	6085248	.	+	.	gene_id "T1_PB.53"; transcript_id "T1_PB.53.1";
chr1	PacBio	exon	6087467	6087511	.	+	.	gene_id "T1_PB.53"; transcript_id "T1_PB.53.1";
chr1	PacBio	exon	6089008	6089051	.	+	.	gene_id "T1_PB.53"; transcript_id "T1_PB.53.1";
chr1	PacBio	exon	6090389	6090475	.	+	.	gene_id "T1_PB.53"; transcript_id "T1_PB.53.1";
chr1	PacBio	exon	6094400	6094485	.	+	.	gene_id "T1_PB.53"; transcript_id "T1_PB.53.1";
chr1	PacBio	exon	6095323	6095443	.	+	.	gene_id "T1_PB.53"; transcript_id "T1_PB.53.1";
chr1	PacBio	exon	6095530	6095624	.	+	.	gene_id "T1_PB.53"; transcript_id "T1_PB.53.1";
chr1	PacBio	exon	6096636	6096756	.	+	.	gene_id "T1_PB.53"; transcript_id "T1_PB.53.1";
chr1	PacBio	exon	6097269	6097357	.	+	.	gene_id "T1_PB.53"; transcript_id "T1_PB.53.1";
chr1	PacBio	exon	6098485	6098649	.	+	.	gene_id "T1_PB.53"; transcript_id "T1_PB.53.1";
chr1	PacBio	transcript	6100303	6101177	.	+	.	gene_id "T1_PB.54"; transcript_id "T1_PB.54.1";
chr1	PacBio	exon	6100303	6101177	.	+	.	gene_id "T1_PB.54"; transcript_id "T1_PB.54.1";
chr1	PacBio	transcript	6185106	6186263	.	-	.	gene_id "T1_PB.55"; transcript_id "T1_PB.55.1";
chr1	PacBio	exon	6185106	6186263	.	-	.	gene_id "T1_PB.55"; transcript_id "T1_PB.55.1";
chr1	PacBio	transcript	6186220	6197711	.	-	.	gene_id "T1_PB.55"; transcript_id "T1_PB.55.2";
chr1	PacBio	exon	6186220	6186816	.	-	.	gene_id "T1_PB.55"; transcript_id "T1_PB.55.2";
chr1	PacBio	exon	6192930	6193054	.	-	.	gene_id "T1_PB.55"; transcript_id "T1_PB.55.2";
chr1	PacBio	exon	6197652	6197711	.	-	.	gene_id "T1_PB.55"; transcript_id "T1_PB.55.2";
chr1	PacBio	transcript	6186620	6199594	.	-	.	gene_id "T1_PB.55"; transcript_id "T1_PB.55.3";
chr1	PacBio	exon	6186620	6186816	.	-	.	gene_id "T1_PB.55"; transcript_id "T1_PB.55.3";
chr1	PacBio	exon	6192930	6193054	.	-	.	gene_id "T1_PB.55"; transcript_id "T1_PB.55.3";
chr1	PacBio	exon	6197652	6197756	.	-	.	gene_id "T1_PB.55"; transcript_id "T1_PB.55.3";
chr1	PacBio	exon	6199562	6199594	.	-	.	gene_id "T1_PB.55"; transcript_id "T1_PB.55.3";
chr1	PacBio	transcript	6221197	6223573	.	-	.	gene_id "T1_PB.56"; transcript_id "T1_PB.56.1";
chr1	PacBio	exon	6221197	6222158	.	-	.	gene_id "T1_PB.56"; transcript_id "T1_PB.56.1";
chr1	PacBio	exon	6223403	6223573	.	-	.	gene_id "T1_PB.56"; transcript_id "T1_PB.56.1";
chr1	PacBio	transcript	6247356	6248589	.	-	.	gene_id "T1_PB.57"; transcript_id "T1_PB.57.1";
chr1	PacBio	exon	6247356	6248589	.	-	.	gene_id "T1_PB.57"; transcript_id "T1_PB.57.1";
chr1	PacBio	transcript	6264274	6393406	.	-	.	gene_id "T1_PB.58"; transcript_id "T1_PB.58.1";
chr1	PacBio	exon	6264274	6264695	.	-	.	gene_id "T1_PB.58"; transcript_id "T1_PB.58.1";
chr1	PacBio	exon	6281102	6281286	.	-	.	gene_id "T1_PB.58"; transcript_id "T1_PB.58.1";
chr1	PacBio	exon	6294864	6294980	.	-	.	gene_id "T1_PB.58"; transcript_id "T1_PB.58.1";
chr1	PacBio	exon	6318492	6318578	.	-	.	gene_id "T1_PB.58"; transcript_id "T1_PB.58.1";
chr1	PacBio	exon	6327299	6327413	.	-	.	gene_id "T1_PB.58"; transcript_id "T1_PB.58.1";
chr1	PacBio	exon	6333477	6333568	.	-	.	gene_id "T1_PB.58"; transcript_id "T1_PB.58.1";
chr1	PacBio	exon	6339433	6339589	.	-	.	gene_id "T1_PB.58"; transcript_id "T1_PB.58.1";
chr1	PacBio	exon	6349750	6349866	.	-	.	gene_id "T1_PB.58"; transcript_id "T1_PB.58.1";
chr1	PacBio	exon	6393257	6393406	.	-	.	gene_id "T1_PB.58"; transcript_id "T1_PB.58.1";
chr1	PacBio	transcript	6264277	6393346	.	-	.	gene_id "T1_PB.58"; transcript_id "T1_PB.58.2";
chr1	PacBio	exon	6264277	6264695	.	-	.	gene_id "T1_PB.58"; transcript_id "T1_PB.58.2";
chr1	PacBio	exon	6281102	6281286	.	-	.	gene_id "T1_PB.58"; transcript_id "T1_PB.58.2";
chr1	PacBio	exon	6294864	6294980	.	-	.	gene_id "T1_PB.58"; transcript_id "T1_PB.58.2";
chr1	PacBio	exon	6318492	6318578	.	-	.	gene_id "T1_PB.58"; transcript_id "T1_PB.58.2";
chr1	PacBio	exon	6327299	6327413	.	-	.	gene_id "T1_PB.58"; transcript_id "T1_PB.58.2";
chr1	PacBio	exon	6333477	6333568	.	-	.	gene_id "T1_PB.58"; transcript_id "T1_PB.58.2";
chr1	PacBio	exon	6339433	6339589	.	-	.	gene_id "T1_PB.58"; transcript_id "T1_PB.58.2";
chr1	PacBio	exon	6349749	6349866	.	-	.	gene_id "T1_PB.58"; transcript_id "T1_PB.58.2";
chr1	PacBio	exon	6377779	6377835	.	-	.	gene_id "T1_PB.58"; transcript_id "T1_PB.58.2";
chr1	PacBio	exon	6393257	6393346	.	-	.	gene_id "T1_PB.58"; transcript_id "T1_PB.58.2";
chr1	PacBio	transcript	6461176	6466150	.	-	.	gene_id "T1_PB.59"; transcript_id "T1_PB.59.1";
chr1	PacBio	exon	6461176	6461762	.	-	.	gene_id "T1_PB.59"; transcript_id "T1_PB.59.1";
chr1	PacBio	exon	6461994	6462174	.	-	.	gene_id "T1_PB.59"; transcript_id "T1_PB.59.1";
chr1	PacBio	exon	6462629	6462664	.	-	.	gene_id "T1_PB.59"; transcript_id "T1_PB.59.1";
chr1	PacBio	exon	6462863	6462970	.	-	.	gene_id "T1_PB.59"; transcript_id "T1_PB.59.1";
chr1	PacBio	exon	6463072	6463127	.	-	.	gene_id "T1_PB.59"; transcript_id "T1_PB.59.1";
chr1	PacBio	exon	6464375	6464453	.	-	.	gene_id "T1_PB.59"; transcript_id "T1_PB.59.1";
chr1	PacBio	exon	6464552	6464719	.	-	.	gene_id "T1_PB.59"; transcript_id "T1_PB.59.1";
chr1	PacBio	exon	6465088	6465222	.	-	.	gene_id "T1_PB.59"; transcript_id "T1_PB.59.1";
chr1	PacBio	exon	6465440	6465560	.	-	.	gene_id "T1_PB.59"; transcript_id "T1_PB.59.1";
chr1	PacBio	exon	6466069	6466150	.	-	.	gene_id "T1_PB.59"; transcript_id "T1_PB.59.1";
chr1	PacBio	transcript	6461178	6463127	.	-	.	gene_id "T1_PB.59"; transcript_id "T1_PB.59.2";
chr1	PacBio	exon	6461178	6461762	.	-	.	gene_id "T1_PB.59"; transcript_id "T1_PB.59.2";
chr1	PacBio	exon	6461994	6462174	.	-	.	gene_id "T1_PB.59"; transcript_id "T1_PB.59.2";
chr1	PacBio	exon	6462629	6462666	.	-	.	gene_id "T1_PB.59"; transcript_id "T1_PB.59.2";
chr1	PacBio	exon	6462863	6462970	.	-	.	gene_id "T1_PB.59"; transcript_id "T1_PB.59.2";
chr1	PacBio	exon	6463072	6463127	.	-	.	gene_id "T1_PB.59"; transcript_id "T1_PB.59.2";
chr1	PacBio	transcript	6521357	6522632	.	-	.	gene_id "T1_PB.60"; transcript_id "T1_PB.60.1";
chr1	PacBio	exon	6521357	6522632	.	-	.	gene_id "T1_PB.60"; transcript_id "T1_PB.60.1";
chr1	PacBio	transcript	6580007	6589278	.	+	.	gene_id "T1_PB.61"; transcript_id "T1_PB.61.1";
chr1	PacBio	exon	6580007	6580070	.	+	.	gene_id "T1_PB.61"; transcript_id "T1_PB.61.1";
chr1	PacBio	exon	6580541	6581299	.	+	.	gene_id "T1_PB.61"; transcript_id "T1_PB.61.1";
chr1	PacBio	exon	6582058	6582299	.	+	.	gene_id "T1_PB.61"; transcript_id "T1_PB.61.1";
chr1	PacBio	exon	6585919	6586030	.	+	.	gene_id "T1_PB.61"; transcript_id "T1_PB.61.1";
chr1	PacBio	exon	6586695	6586787	.	+	.	gene_id "T1_PB.61"; transcript_id "T1_PB.61.1";
chr1	PacBio	exon	6587205	6587291	.	+	.	gene_id "T1_PB.61"; transcript_id "T1_PB.61.1";
chr1	PacBio	exon	6587478	6587632	.	+	.	gene_id "T1_PB.61"; transcript_id "T1_PB.61.1";
chr1	PacBio	exon	6588060	6588196	.	+	.	gene_id "T1_PB.61"; transcript_id "T1_PB.61.1";
chr1	PacBio	exon	6588278	6588442	.	+	.	gene_id "T1_PB.61"; transcript_id "T1_PB.61.1";
chr1	PacBio	exon	6588756	6588844	.	+	.	gene_id "T1_PB.61"; transcript_id "T1_PB.61.1";
chr1	PacBio	exon	6588916	6589278	.	+	.	gene_id "T1_PB.61"; transcript_id "T1_PB.61.1";
chr1	PacBio	transcript	6580038	6589276	.	+	.	gene_id "T1_PB.61"; transcript_id "T1_PB.61.2";
chr1	PacBio	exon	6580038	6580136	.	+	.	gene_id "T1_PB.61"; transcript_id "T1_PB.61.2";
chr1	PacBio	exon	6585919	6585954	.	+	.	gene_id "T1_PB.61"; transcript_id "T1_PB.61.2";
chr1	PacBio	exon	6587486	6587632	.	+	.	gene_id "T1_PB.61"; transcript_id "T1_PB.61.2";
chr1	PacBio	exon	6588060	6588196	.	+	.	gene_id "T1_PB.61"; transcript_id "T1_PB.61.2";
chr1	PacBio	exon	6588278	6588442	.	+	.	gene_id "T1_PB.61"; transcript_id "T1_PB.61.2";
chr1	PacBio	exon	6588756	6588844	.	+	.	gene_id "T1_PB.61"; transcript_id "T1_PB.61.2";
chr1	PacBio	exon	6588916	6589276	.	+	.	gene_id "T1_PB.61"; transcript_id "T1_PB.61.2";
chr1	PacBio	transcript	6580069	6589277	.	+	.	gene_id "T1_PB.61"; transcript_id "T1_PB.61.3";
chr1	PacBio	exon	6580069	6580136	.	+	.	gene_id "T1_PB.61"; transcript_id "T1_PB.61.3";
chr1	PacBio	exon	6580541	6581299	.	+	.	gene_id "T1_PB.61"; transcript_id "T1_PB.61.3";
chr1	PacBio	exon	6582058	6582299	.	+	.	gene_id "T1_PB.61"; transcript_id "T1_PB.61.3";
chr1	PacBio	exon	6585919	6586030	.	+	.	gene_id "T1_PB.61"; transcript_id "T1_PB.61.3";
chr1	PacBio	exon	6586695	6586787	.	+	.	gene_id "T1_PB.61"; transcript_id "T1_PB.61.3";
chr1	PacBio	exon	6587205	6587291	.	+	.	gene_id "T1_PB.61"; transcript_id "T1_PB.61.3";
chr1	PacBio	exon	6587478	6587632	.	+	.	gene_id "T1_PB.61"; transcript_id "T1_PB.61.3";
chr1	PacBio	exon	6588060	6588196	.	+	.	gene_id "T1_PB.61"; transcript_id "T1_PB.61.3";
chr1	PacBio	exon	6588278	6588442	.	+	.	gene_id "T1_PB.61"; transcript_id "T1_PB.61.3";
chr1	PacBio	exon	6588756	6588844	.	+	.	gene_id "T1_PB.61"; transcript_id "T1_PB.61.3";
chr1	PacBio	exon	6588916	6589277	.	+	.	gene_id "T1_PB.61"; transcript_id "T1_PB.61.3";
chr1	PacBio	transcript	6590726	6592327	.	-	.	gene_id "T1_PB.62"; transcript_id "T1_PB.62.1";
chr1	PacBio	exon	6590726	6592327	.	-	.	gene_id "T1_PB.62"; transcript_id "T1_PB.62.1";
chr1	PacBio	transcript	6625177	6633557	.	+	.	gene_id "T1_PB.63"; transcript_id "T1_PB.63.1";
chr1	PacBio	exon	6625177	6625292	.	+	.	gene_id "T1_PB.63"; transcript_id "T1_PB.63.1";
chr1	PacBio	exon	6628499	6628691	.	+	.	gene_id "T1_PB.63"; transcript_id "T1_PB.63.1";
chr1	PacBio	exon	6630288	6630353	.	+	.	gene_id "T1_PB.63"; transcript_id "T1_PB.63.1";
chr1	PacBio	exon	6632391	6632495	.	+	.	gene_id "T1_PB.63"; transcript_id "T1_PB.63.1";
chr1	PacBio	exon	6632796	6633557	.	+	.	gene_id "T1_PB.63"; transcript_id "T1_PB.63.1";
chr1	PacBio	transcript	6634178	6645859	.	-	.	gene_id "T1_PB.64"; transcript_id "T1_PB.64.1";
chr1	PacBio	exon	6634178	6635700	.	-	.	gene_id "T1_PB.64"; transcript_id "T1_PB.64.1";
chr1	PacBio	exon	6636117	6636246	.	-	.	gene_id "T1_PB.64"; transcript_id "T1_PB.64.1";
chr1	PacBio	exon	6637198	6637340	.	-	.	gene_id "T1_PB.64"; transcript_id "T1_PB.64.1";
chr1	PacBio	exon	6637447	6637504	.	-	.	gene_id "T1_PB.64"; transcript_id "T1_PB.64.1";
chr1	PacBio	exon	6638295	6638364	.	-	.	gene_id "T1_PB.64"; transcript_id "T1_PB.64.1";
chr1	PacBio	exon	6639902	6640057	.	-	.	gene_id "T1_PB.64"; transcript_id "T1_PB.64.1";
chr1	PacBio	exon	6644558	6644674	.	-	.	gene_id "T1_PB.64"; transcript_id "T1_PB.64.1";
chr1	PacBio	exon	6645041	6645126	.	-	.	gene_id "T1_PB.64"; transcript_id "T1_PB.64.1";
chr1	PacBio	exon	6645789	6645859	.	-	.	gene_id "T1_PB.64"; transcript_id "T1_PB.64.1";
chr1	PacBio	transcript	6785454	6888195	.	+	.	gene_id "T1_PB.65"; transcript_id "T1_PB.65.1";
chr1	PacBio	exon	6785454	6785575	.	+	.	gene_id "T1_PB.65"; transcript_id "T1_PB.65.1";
chr1	PacBio	exon	6825092	6825210	.	+	.	gene_id "T1_PB.65"; transcript_id "T1_PB.65.1";
chr1	PacBio	exon	6871757	6871840	.	+	.	gene_id "T1_PB.65"; transcript_id "T1_PB.65.1";
chr1	PacBio	exon	6887654	6888195	.	+	.	gene_id "T1_PB.65"; transcript_id "T1_PB.65.1";
chr1	PacBio	transcript	6785527	6888195	.	+	.	gene_id "T1_PB.65"; transcript_id "T1_PB.65.2";
chr1	PacBio	exon	6785527	6785575	.	+	.	gene_id "T1_PB.65"; transcript_id "T1_PB.65.2";
chr1	PacBio	exon	6820181	6820250	.	+	.	gene_id "T1_PB.65"; transcript_id "T1_PB.65.2";
chr1	PacBio	exon	6825092	6825210	.	+	.	gene_id "T1_PB.65"; transcript_id "T1_PB.65.2";
chr1	PacBio	exon	6871757	6871840	.	+	.	gene_id "T1_PB.65"; transcript_id "T1_PB.65.2";
chr1	PacBio	exon	6874115	6874423	.	+	.	gene_id "T1_PB.65"; transcript_id "T1_PB.65.2";
chr1	PacBio	exon	6886240	6886346	.	+	.	gene_id "T1_PB.65"; transcript_id "T1_PB.65.2";
chr1	PacBio	exon	6887654	6888195	.	+	.	gene_id "T1_PB.65"; transcript_id "T1_PB.65.2";
chr1	PacBio	transcript	6824918	6888195	.	+	.	gene_id "T1_PB.65"; transcript_id "T1_PB.65.3";
chr1	PacBio	exon	6824918	6824935	.	+	.	gene_id "T1_PB.65"; transcript_id "T1_PB.65.3";
chr1	PacBio	exon	6825092	6825210	.	+	.	gene_id "T1_PB.65"; transcript_id "T1_PB.65.3";
chr1	PacBio	exon	6871757	6871840	.	+	.	gene_id "T1_PB.65"; transcript_id "T1_PB.65.3";
chr1	PacBio	exon	6887654	6888195	.	+	.	gene_id "T1_PB.65"; transcript_id "T1_PB.65.3";
chr1	PacBio	transcript	7771328	7781424	.	+	.	gene_id "T1_PB.66"; transcript_id "T1_PB.66.1";
chr1	PacBio	exon	7771328	7771385	.	+	.	gene_id "T1_PB.66"; transcript_id "T1_PB.66.1";
chr1	PacBio	exon	7773442	7773511	.	+	.	gene_id "T1_PB.66"; transcript_id "T1_PB.66.1";
chr1	PacBio	exon	7777160	7777318	.	+	.	gene_id "T1_PB.66"; transcript_id "T1_PB.66.1";
chr1	PacBio	exon	7778118	7778169	.	+	.	gene_id "T1_PB.66"; transcript_id "T1_PB.66.1";
chr1	PacBio	exon	7779626	7781424	.	+	.	gene_id "T1_PB.66"; transcript_id "T1_PB.66.1";
chr1	PacBio	transcript	7780702	7781430	.	+	.	gene_id "T1_PB.66"; transcript_id "T1_PB.66.2";
chr1	PacBio	exon	7780702	7781430	.	+	.	gene_id "T1_PB.66"; transcript_id "T1_PB.66.2";
chr1	PacBio	transcript	7843090	7913268	.	-	.	gene_id "T1_PB.67"; transcript_id "T1_PB.67.1";
chr1	PacBio	exon	7843090	7843950	.	-	.	gene_id "T1_PB.67"; transcript_id "T1_PB.67.1";
chr1	PacBio	exon	7846692	7846766	.	-	.	gene_id "T1_PB.67"; transcript_id "T1_PB.67.1";
chr1	PacBio	exon	7849640	7849683	.	-	.	gene_id "T1_PB.67"; transcript_id "T1_PB.67.1";
chr1	PacBio	exon	7850812	7850922	.	-	.	gene_id "T1_PB.67"; transcript_id "T1_PB.67.1";
chr1	PacBio	exon	7853307	7853505	.	-	.	gene_id "T1_PB.67"; transcript_id "T1_PB.67.1";
chr1	PacBio	exon	7913181	7913268	.	-	.	gene_id "T1_PB.67"; transcript_id "T1_PB.67.1";
chr1	PacBio	transcript	7847616	7913249	.	-	.	gene_id "T1_PB.67"; transcript_id "T1_PB.67.2";
chr1	PacBio	exon	7847616	7847882	.	-	.	gene_id "T1_PB.67"; transcript_id "T1_PB.67.2";
chr1	PacBio	exon	7849640	7849683	.	-	.	gene_id "T1_PB.67"; transcript_id "T1_PB.67.2";
chr1	PacBio	exon	7850812	7850922	.	-	.	gene_id "T1_PB.67"; transcript_id "T1_PB.67.2";
chr1	PacBio	exon	7853307	7853505	.	-	.	gene_id "T1_PB.67"; transcript_id "T1_PB.67.2";
chr1	PacBio	exon	7913181	7913249	.	-	.	gene_id "T1_PB.67"; transcript_id "T1_PB.67.2";
chr1	PacBio	transcript	7847617	7913257	.	-	.	gene_id "T1_PB.67"; transcript_id "T1_PB.67.3";
chr1	PacBio	exon	7847617	7847882	.	-	.	gene_id "T1_PB.67"; transcript_id "T1_PB.67.3";
chr1	PacBio	exon	7849640	7849683	.	-	.	gene_id "T1_PB.67"; transcript_id "T1_PB.67.3";
chr1	PacBio	exon	7850812	7850922	.	-	.	gene_id "T1_PB.67"; transcript_id "T1_PB.67.3";
chr1	PacBio	exon	7852901	7853118	.	-	.	gene_id "T1_PB.67"; transcript_id "T1_PB.67.3";
chr1	PacBio	exon	7853307	7853505	.	-	.	gene_id "T1_PB.67"; transcript_id "T1_PB.67.3";
chr1	PacBio	exon	7913181	7913257	.	-	.	gene_id "T1_PB.67"; transcript_id "T1_PB.67.3";
chr1	PacBio	transcript	7961681	7985275	.	+	.	gene_id "T1_PB.68"; transcript_id "T1_PB.68.1";
chr1	PacBio	exon	7961681	7961735	.	+	.	gene_id "T1_PB.68"; transcript_id "T1_PB.68.1";
chr1	PacBio	exon	7962763	7962875	.	+	.	gene_id "T1_PB.68"; transcript_id "T1_PB.68.1";
chr1	PacBio	exon	7965324	7965425	.	+	.	gene_id "T1_PB.68"; transcript_id "T1_PB.68.1";
chr1	PacBio	exon	7969345	7969404	.	+	.	gene_id "T1_PB.68"; transcript_id "T1_PB.68.1";
chr1	PacBio	exon	7970894	7970963	.	+	.	gene_id "T1_PB.68"; transcript_id "T1_PB.68.1";
chr1	PacBio	exon	7977652	7977738	.	+	.	gene_id "T1_PB.68"; transcript_id "T1_PB.68.1";
chr1	PacBio	exon	7984894	7985275	.	+	.	gene_id "T1_PB.68"; transcript_id "T1_PB.68.1";
chr1	PacBio	transcript	7961719	7985280	.	+	.	gene_id "T1_PB.68"; transcript_id "T1_PB.68.2";
chr1	PacBio	exon	7961719	7961793	.	+	.	gene_id "T1_PB.68"; transcript_id "T1_PB.68.2";
chr1	PacBio	exon	7962763	7962875	.	+	.	gene_id "T1_PB.68"; transcript_id "T1_PB.68.2";
chr1	PacBio	exon	7965324	7965425	.	+	.	gene_id "T1_PB.68"; transcript_id "T1_PB.68.2";
chr1	PacBio	exon	7969345	7969404	.	+	.	gene_id "T1_PB.68"; transcript_id "T1_PB.68.2";
chr1	PacBio	exon	7970894	7970963	.	+	.	gene_id "T1_PB.68"; transcript_id "T1_PB.68.2";
chr1	PacBio	exon	7977652	7977738	.	+	.	gene_id "T1_PB.68"; transcript_id "T1_PB.68.2";
chr1	PacBio	exon	7984894	7985280	.	+	.	gene_id "T1_PB.68"; transcript_id "T1_PB.68.2";
chr1	PacBio	transcript	8352408	8354041	.	-	.	gene_id "T1_PB.69"; transcript_id "T1_PB.69.1";
chr1	PacBio	exon	8352408	8354041	.	-	.	gene_id "T1_PB.69"; transcript_id "T1_PB.69.1";
chr1	PacBio	transcript	8354537	8360467	.	-	.	gene_id "T1_PB.70"; transcript_id "T1_PB.70.1";
chr1	PacBio	exon	8354537	8355120	.	-	.	gene_id "T1_PB.70"; transcript_id "T1_PB.70.1";
chr1	PacBio	exon	8355419	8355599	.	-	.	gene_id "T1_PB.70"; transcript_id "T1_PB.70.1";
chr1	PacBio	exon	8356100	8356246	.	-	.	gene_id "T1_PB.70"; transcript_id "T1_PB.70.1";
chr1	PacBio	exon	8358196	8358916	.	-	.	gene_id "T1_PB.70"; transcript_id "T1_PB.70.1";
chr1	PacBio	exon	8359764	8359986	.	-	.	gene_id "T1_PB.70"; transcript_id "T1_PB.70.1";
chr1	PacBio	exon	8360112	8360300	.	-	.	gene_id "T1_PB.70"; transcript_id "T1_PB.70.1";
chr1	PacBio	exon	8360355	8360467	.	-	.	gene_id "T1_PB.70"; transcript_id "T1_PB.70.1";
chr1	PacBio	transcript	8354933	8359841	.	-	.	gene_id "T1_PB.70"; transcript_id "T1_PB.70.2";
chr1	PacBio	exon	8354933	8355120	.	-	.	gene_id "T1_PB.70"; transcript_id "T1_PB.70.2";
chr1	PacBio	exon	8355419	8355599	.	-	.	gene_id "T1_PB.70"; transcript_id "T1_PB.70.2";
chr1	PacBio	exon	8356100	8356246	.	-	.	gene_id "T1_PB.70"; transcript_id "T1_PB.70.2";
chr1	PacBio	exon	8358196	8358916	.	-	.	gene_id "T1_PB.70"; transcript_id "T1_PB.70.2";
chr1	PacBio	exon	8359764	8359841	.	-	.	gene_id "T1_PB.70"; transcript_id "T1_PB.70.2";
chr1	PacBio	transcript	8411337	8412775	.	-	.	gene_id "T1_PB.71"; transcript_id "T1_PB.71.1";
chr1	PacBio	exon	8411337	8412775	.	-	.	gene_id "T1_PB.71"; transcript_id "T1_PB.71.1";
chr1	PacBio	transcript	8434296	8435013	.	+	.	gene_id "T1_PB.72"; transcript_id "T1_PB.72.1";
chr1	PacBio	exon	8434296	8435013	.	+	.	gene_id "T1_PB.72"; transcript_id "T1_PB.72.1";
chr1	PacBio	transcript	8861007	8878692	.	-	.	gene_id "T1_PB.73"; transcript_id "T1_PB.73.1";
chr1	PacBio	exon	8861007	8861429	.	-	.	gene_id "T1_PB.73"; transcript_id "T1_PB.73.1";
chr1	PacBio	exon	8862887	8862945	.	-	.	gene_id "T1_PB.73"; transcript_id "T1_PB.73.1";
chr1	PacBio	exon	8863235	8863343	.	-	.	gene_id "T1_PB.73"; transcript_id "T1_PB.73.1";
chr1	PacBio	exon	8863891	8864092	.	-	.	gene_id "T1_PB.73"; transcript_id "T1_PB.73.1";
chr1	PacBio	exon	8865285	8865482	.	-	.	gene_id "T1_PB.73"; transcript_id "T1_PB.73.1";
chr1	PacBio	exon	8866279	8866501	.	-	.	gene_id "T1_PB.73"; transcript_id "T1_PB.73.1";
chr1	PacBio	exon	8867117	8867250	.	-	.	gene_id "T1_PB.73"; transcript_id "T1_PB.73.1";
chr1	PacBio	exon	8867988	8868057	.	-	.	gene_id "T1_PB.73"; transcript_id "T1_PB.73.1";
chr1	PacBio	exon	8870452	8870510	.	-	.	gene_id "T1_PB.73"; transcript_id "T1_PB.73.1";
chr1	PacBio	exon	8871891	8871986	.	-	.	gene_id "T1_PB.73"; transcript_id "T1_PB.73.1";
chr1	PacBio	exon	8874824	8874917	.	-	.	gene_id "T1_PB.73"; transcript_id "T1_PB.73.1";
chr1	PacBio	exon	8878580	8878692	.	-	.	gene_id "T1_PB.73"; transcript_id "T1_PB.73.1";
chr1	PacBio	transcript	8861009	8867241	.	-	.	gene_id "T1_PB.73"; transcript_id "T1_PB.73.2";
chr1	PacBio	exon	8861009	8861429	.	-	.	gene_id "T1_PB.73"; transcript_id "T1_PB.73.2";
chr1	PacBio	exon	8862887	8862945	.	-	.	gene_id "T1_PB.73"; transcript_id "T1_PB.73.2";
chr1	PacBio	exon	8863235	8863343	.	-	.	gene_id "T1_PB.73"; transcript_id "T1_PB.73.2";
chr1	PacBio	exon	8863891	8864092	.	-	.	gene_id "T1_PB.73"; transcript_id "T1_PB.73.2";
chr1	PacBio	exon	8865285	8865482	.	-	.	gene_id "T1_PB.73"; transcript_id "T1_PB.73.2";
chr1	PacBio	exon	8866279	8866501	.	-	.	gene_id "T1_PB.73"; transcript_id "T1_PB.73.2";
chr1	PacBio	exon	8867117	8867241	.	-	.	gene_id "T1_PB.73"; transcript_id "T1_PB.73.2";
chr1	PacBio	transcript	8861010	8874861	.	-	.	gene_id "T1_PB.73"; transcript_id "T1_PB.73.3";
chr1	PacBio	exon	8861010	8861429	.	-	.	gene_id "T1_PB.73"; transcript_id "T1_PB.73.3";
chr1	PacBio	exon	8862887	8862945	.	-	.	gene_id "T1_PB.73"; transcript_id "T1_PB.73.3";
chr1	PacBio	exon	8863235	8863343	.	-	.	gene_id "T1_PB.73"; transcript_id "T1_PB.73.3";
chr1	PacBio	exon	8863891	8864092	.	-	.	gene_id "T1_PB.73"; transcript_id "T1_PB.73.3";
chr1	PacBio	exon	8865285	8865482	.	-	.	gene_id "T1_PB.73"; transcript_id "T1_PB.73.3";
chr1	PacBio	exon	8866279	8866501	.	-	.	gene_id "T1_PB.73"; transcript_id "T1_PB.73.3";
chr1	PacBio	exon	8867117	8867250	.	-	.	gene_id "T1_PB.73"; transcript_id "T1_PB.73.3";
chr1	PacBio	exon	8867988	8868057	.	-	.	gene_id "T1_PB.73"; transcript_id "T1_PB.73.3";
chr1	PacBio	exon	8870452	8870510	.	-	.	gene_id "T1_PB.73"; transcript_id "T1_PB.73.3";
chr1	PacBio	exon	8871891	8871986	.	-	.	gene_id "T1_PB.73"; transcript_id "T1_PB.73.3";
chr1	PacBio	exon	8874824	8874861	.	-	.	gene_id "T1_PB.73"; transcript_id "T1_PB.73.3";
chr1	PacBio	transcript	8861011	8865403	.	-	.	gene_id "T1_PB.73"; transcript_id "T1_PB.73.4";
chr1	PacBio	exon	8861011	8861429	.	-	.	gene_id "T1_PB.73"; transcript_id "T1_PB.73.4";
chr1	PacBio	exon	8862887	8862945	.	-	.	gene_id "T1_PB.73"; transcript_id "T1_PB.73.4";
chr1	PacBio	exon	8863235	8863343	.	-	.	gene_id "T1_PB.73"; transcript_id "T1_PB.73.4";
chr1	PacBio	exon	8863891	8864092	.	-	.	gene_id "T1_PB.73"; transcript_id "T1_PB.73.4";
chr1	PacBio	exon	8865285	8865403	.	-	.	gene_id "T1_PB.73"; transcript_id "T1_PB.73.4";
chr1	PacBio	transcript	8868706	8869477	.	-	.	gene_id "T1_PB.73"; transcript_id "T1_PB.73.5";
chr1	PacBio	exon	8868706	8869477	.	-	.	gene_id "T1_PB.73"; transcript_id "T1_PB.73.5";
chr1	PacBio	transcript	9292896	9367862	.	+	.	gene_id "T1_PB.74"; transcript_id "T1_PB.74.1";
chr1	PacBio	exon	9292896	9293071	.	+	.	gene_id "T1_PB.74"; transcript_id "T1_PB.74.1";
chr1	PacBio	exon	9355743	9356585	.	+	.	gene_id "T1_PB.74"; transcript_id "T1_PB.74.1";
chr1	PacBio	exon	9367448	9367862	.	+	.	gene_id "T1_PB.74"; transcript_id "T1_PB.74.1";
chr1	PacBio	transcript	9729029	9731320	.	-	.	gene_id "T1_PB.75"; transcript_id "T1_PB.75.1";
chr1	PacBio	exon	9729029	9730705	.	-	.	gene_id "T1_PB.75"; transcript_id "T1_PB.75.1";
chr1	PacBio	exon	9731206	9731320	.	-	.	gene_id "T1_PB.75"; transcript_id "T1_PB.75.1";
chr1	PacBio	transcript	9729032	9730593	.	-	.	gene_id "T1_PB.75"; transcript_id "T1_PB.75.2";
chr1	PacBio	exon	9729032	9730593	.	-	.	gene_id "T1_PB.75"; transcript_id "T1_PB.75.2";
chr1	PacBio	transcript	9850111	9850655	.	-	.	gene_id "T1_PB.76"; transcript_id "T1_PB.76.1";
chr1	PacBio	exon	9850111	9850655	.	-	.	gene_id "T1_PB.76"; transcript_id "T1_PB.76.1";
chr1	PacBio	transcript	9850113	9910255	.	-	.	gene_id "T1_PB.76"; transcript_id "T1_PB.76.2";
chr1	PacBio	exon	9850113	9850776	.	-	.	gene_id "T1_PB.76"; transcript_id "T1_PB.76.2";
chr1	PacBio	exon	9871187	9871277	.	-	.	gene_id "T1_PB.76"; transcript_id "T1_PB.76.2";
chr1	PacBio	exon	9871969	9872088	.	-	.	gene_id "T1_PB.76"; transcript_id "T1_PB.76.2";
chr1	PacBio	exon	9877905	9877989	.	-	.	gene_id "T1_PB.76"; transcript_id "T1_PB.76.2";
chr1	PacBio	exon	9910095	9910255	.	-	.	gene_id "T1_PB.76"; transcript_id "T1_PB.76.2";
chr1	PacBio	transcript	9870636	9910236	.	-	.	gene_id "T1_PB.76"; transcript_id "T1_PB.76.3";
chr1	PacBio	exon	9870636	9870979	.	-	.	gene_id "T1_PB.76"; transcript_id "T1_PB.76.3";
chr1	PacBio	exon	9871187	9871277	.	-	.	gene_id "T1_PB.76"; transcript_id "T1_PB.76.3";
chr1	PacBio	exon	9871969	9872088	.	-	.	gene_id "T1_PB.76"; transcript_id "T1_PB.76.3";
chr1	PacBio	exon	9877905	9877989	.	-	.	gene_id "T1_PB.76"; transcript_id "T1_PB.76.3";
chr1	PacBio	exon	9883705	9883738	.	-	.	gene_id "T1_PB.76"; transcript_id "T1_PB.76.3";
chr1	PacBio	exon	9910095	9910236	.	-	.	gene_id "T1_PB.76"; transcript_id "T1_PB.76.3";
chr1	PacBio	transcript	9926394	9927781	.	-	.	gene_id "T1_PB.77"; transcript_id "T1_PB.77.1";
chr1	PacBio	exon	9926394	9927781	.	-	.	gene_id "T1_PB.77"; transcript_id "T1_PB.77.1";
chr1	PacBio	transcript	9929721	9943342	.	-	.	gene_id "T1_PB.78"; transcript_id "T1_PB.78.1";
chr1	PacBio	exon	9929721	9930457	.	-	.	gene_id "T1_PB.78"; transcript_id "T1_PB.78.1";
chr1	PacBio	exon	9931891	9931972	.	-	.	gene_id "T1_PB.78"; transcript_id "T1_PB.78.1";
chr1	PacBio	exon	9932803	9932898	.	-	.	gene_id "T1_PB.78"; transcript_id "T1_PB.78.1";
chr1	PacBio	exon	9934762	9934860	.	-	.	gene_id "T1_PB.78"; transcript_id "T1_PB.78.1";
chr1	PacBio	exon	9935492	9935627	.	-	.	gene_id "T1_PB.78"; transcript_id "T1_PB.78.1";
chr1	PacBio	exon	9936519	9936627	.	-	.	gene_id "T1_PB.78"; transcript_id "T1_PB.78.1";
chr1	PacBio	exon	9942624	9942782	.	-	.	gene_id "T1_PB.78"; transcript_id "T1_PB.78.1";
chr1	PacBio	exon	9943249	9943342	.	-	.	gene_id "T1_PB.78"; transcript_id "T1_PB.78.1";
chr1	PacBio	transcript	9930253	9942785	.	-	.	gene_id "T1_PB.78"; transcript_id "T1_PB.78.2";
chr1	PacBio	exon	9930253	9930457	.	-	.	gene_id "T1_PB.78"; transcript_id "T1_PB.78.2";
chr1	PacBio	exon	9931891	9931972	.	-	.	gene_id "T1_PB.78"; transcript_id "T1_PB.78.2";
chr1	PacBio	exon	9932803	9932898	.	-	.	gene_id "T1_PB.78"; transcript_id "T1_PB.78.2";
chr1	PacBio	exon	9934762	9934860	.	-	.	gene_id "T1_PB.78"; transcript_id "T1_PB.78.2";
chr1	PacBio	exon	9935492	9935627	.	-	.	gene_id "T1_PB.78"; transcript_id "T1_PB.78.2";
chr1	PacBio	exon	9936519	9936627	.	-	.	gene_id "T1_PB.78"; transcript_id "T1_PB.78.2";
chr1	PacBio	exon	9942624	9942785	.	-	.	gene_id "T1_PB.78"; transcript_id "T1_PB.78.2";
chr1	PacBio	transcript	9997073	10016014	.	+	.	gene_id "T1_PB.79"; transcript_id "T1_PB.79.1";
chr1	PacBio	exon	9997073	9997331	.	+	.	gene_id "T1_PB.79"; transcript_id "T1_PB.79.1";
chr1	PacBio	exon	10007570	10007748	.	+	.	gene_id "T1_PB.79"; transcript_id "T1_PB.79.1";
chr1	PacBio	exon	10008173	10008274	.	+	.	gene_id "T1_PB.79"; transcript_id "T1_PB.79.1";
chr1	PacBio	exon	10015782	10016014	.	+	.	gene_id "T1_PB.79"; transcript_id "T1_PB.79.1";
chr1	PacBio	transcript	10032947	10049577	.	+	.	gene_id "T1_PB.80"; transcript_id "T1_PB.80.1";
chr1	PacBio	exon	10032947	10033694	.	+	.	gene_id "T1_PB.80"; transcript_id "T1_PB.80.1";
chr1	PacBio	exon	10049212	10049577	.	+	.	gene_id "T1_PB.80"; transcript_id "T1_PB.80.1";
chr1	PacBio	transcript	10144940	10180598	.	+	.	gene_id "T1_PB.81"; transcript_id "T1_PB.81.1";
chr1	PacBio	exon	10144940	10145039	.	+	.	gene_id "T1_PB.81"; transcript_id "T1_PB.81.1";
chr1	PacBio	exon	10146963	10147090	.	+	.	gene_id "T1_PB.81"; transcript_id "T1_PB.81.1";
chr1	PacBio	exon	10149184	10149282	.	+	.	gene_id "T1_PB.81"; transcript_id "T1_PB.81.1";
chr1	PacBio	exon	10151326	10151561	.	+	.	gene_id "T1_PB.81"; transcript_id "T1_PB.81.1";
chr1	PacBio	exon	10158356	10158482	.	+	.	gene_id "T1_PB.81"; transcript_id "T1_PB.81.1";
chr1	PacBio	exon	10161142	10161286	.	+	.	gene_id "T1_PB.81"; transcript_id "T1_PB.81.1";
chr1	PacBio	exon	10168136	10168270	.	+	.	gene_id "T1_PB.81"; transcript_id "T1_PB.81.1";
chr1	PacBio	exon	10171138	10171329	.	+	.	gene_id "T1_PB.81"; transcript_id "T1_PB.81.1";
chr1	PacBio	exon	10178644	10178818	.	+	.	gene_id "T1_PB.81"; transcript_id "T1_PB.81.1";
chr1	PacBio	exon	10179416	10179562	.	+	.	gene_id "T1_PB.81"; transcript_id "T1_PB.81.1";
chr1	PacBio	exon	10179895	10180598	.	+	.	gene_id "T1_PB.81"; transcript_id "T1_PB.81.1";
chr1	PacBio	transcript	10151478	10180598	.	+	.	gene_id "T1_PB.81"; transcript_id "T1_PB.81.2";
chr1	PacBio	exon	10151478	10151561	.	+	.	gene_id "T1_PB.81"; transcript_id "T1_PB.81.2";
chr1	PacBio	exon	10158356	10158482	.	+	.	gene_id "T1_PB.81"; transcript_id "T1_PB.81.2";
chr1	PacBio	exon	10161142	10161286	.	+	.	gene_id "T1_PB.81"; transcript_id "T1_PB.81.2";
chr1	PacBio	exon	10168136	10168270	.	+	.	gene_id "T1_PB.81"; transcript_id "T1_PB.81.2";
chr1	PacBio	exon	10171138	10171329	.	+	.	gene_id "T1_PB.81"; transcript_id "T1_PB.81.2";
chr1	PacBio	exon	10178644	10178818	.	+	.	gene_id "T1_PB.81"; transcript_id "T1_PB.81.2";
chr1	PacBio	exon	10179416	10179562	.	+	.	gene_id "T1_PB.81"; transcript_id "T1_PB.81.2";
chr1	PacBio	exon	10179895	10180598	.	+	.	gene_id "T1_PB.81"; transcript_id "T1_PB.81.2";
chr1	PacBio	transcript	10210533	10272306	.	+	.	gene_id "T1_PB.82"; transcript_id "T1_PB.82.1";
chr1	PacBio	exon	10210533	10210878	.	+	.	gene_id "T1_PB.82"; transcript_id "T1_PB.82.1";
chr1	PacBio	exon	10232250	10232434	.	+	.	gene_id "T1_PB.82"; transcript_id "T1_PB.82.1";
chr1	PacBio	exon	10256247	10256323	.	+	.	gene_id "T1_PB.82"; transcript_id "T1_PB.82.1";
chr1	PacBio	exon	10258493	10258672	.	+	.	gene_id "T1_PB.82"; transcript_id "T1_PB.82.1";
chr1	PacBio	exon	10261905	10261970	.	+	.	gene_id "T1_PB.82"; transcript_id "T1_PB.82.1";
chr1	PacBio	exon	10267380	10267558	.	+	.	gene_id "T1_PB.82"; transcript_id "T1_PB.82.1";
chr1	PacBio	exon	10268152	10268263	.	+	.	gene_id "T1_PB.82"; transcript_id "T1_PB.82.1";
chr1	PacBio	exon	10271502	10271579	.	+	.	gene_id "T1_PB.82"; transcript_id "T1_PB.82.1";
chr1	PacBio	exon	10272241	10272306	.	+	.	gene_id "T1_PB.82"; transcript_id "T1_PB.82.1";
chr1	PacBio	transcript	10399070	10420141	.	+	.	gene_id "T1_PB.83"; transcript_id "T1_PB.83.1";
chr1	PacBio	exon	10399070	10399125	.	+	.	gene_id "T1_PB.83"; transcript_id "T1_PB.83.1";
chr1	PacBio	exon	10399629	10399704	.	+	.	gene_id "T1_PB.83"; transcript_id "T1_PB.83.1";
chr1	PacBio	exon	10400393	10400572	.	+	.	gene_id "T1_PB.83"; transcript_id "T1_PB.83.1";
chr1	PacBio	exon	10404161	10404279	.	+	.	gene_id "T1_PB.83"; transcript_id "T1_PB.83.1";
chr1	PacBio	exon	10408071	10408140	.	+	.	gene_id "T1_PB.83"; transcript_id "T1_PB.83.1";
chr1	PacBio	exon	10411418	10411552	.	+	.	gene_id "T1_PB.83"; transcript_id "T1_PB.83.1";
chr1	PacBio	exon	10413062	10413251	.	+	.	gene_id "T1_PB.83"; transcript_id "T1_PB.83.1";
chr1	PacBio	exon	10416987	10417117	.	+	.	gene_id "T1_PB.83"; transcript_id "T1_PB.83.1";
chr1	PacBio	exon	10417376	10417509	.	+	.	gene_id "T1_PB.83"; transcript_id "T1_PB.83.1";
chr1	PacBio	exon	10418826	10418925	.	+	.	gene_id "T1_PB.83"; transcript_id "T1_PB.83.1";
chr1	PacBio	exon	10419417	10419539	.	+	.	gene_id "T1_PB.83"; transcript_id "T1_PB.83.1";
chr1	PacBio	exon	10419630	10420141	.	+	.	gene_id "T1_PB.83"; transcript_id "T1_PB.83.1";
chr1	PacBio	transcript	10399654	10420142	.	+	.	gene_id "T1_PB.83"; transcript_id "T1_PB.83.2";
chr1	PacBio	exon	10399654	10399704	.	+	.	gene_id "T1_PB.83"; transcript_id "T1_PB.83.2";
chr1	PacBio	exon	10400393	10400572	.	+	.	gene_id "T1_PB.83"; transcript_id "T1_PB.83.2";
chr1	PacBio	exon	10403071	10403136	.	+	.	gene_id "T1_PB.83"; transcript_id "T1_PB.83.2";
chr1	PacBio	exon	10404161	10404279	.	+	.	gene_id "T1_PB.83"; transcript_id "T1_PB.83.2";
chr1	PacBio	exon	10408071	10408140	.	+	.	gene_id "T1_PB.83"; transcript_id "T1_PB.83.2";
chr1	PacBio	exon	10411418	10411552	.	+	.	gene_id "T1_PB.83"; transcript_id "T1_PB.83.2";
chr1	PacBio	exon	10413062	10413251	.	+	.	gene_id "T1_PB.83"; transcript_id "T1_PB.83.2";
chr1	PacBio	exon	10416987	10417117	.	+	.	gene_id "T1_PB.83"; transcript_id "T1_PB.83.2";
chr1	PacBio	exon	10417376	10417509	.	+	.	gene_id "T1_PB.83"; transcript_id "T1_PB.83.2";
chr1	PacBio	exon	10418826	10418925	.	+	.	gene_id "T1_PB.83"; transcript_id "T1_PB.83.2";
chr1	PacBio	exon	10419417	10419539	.	+	.	gene_id "T1_PB.83"; transcript_id "T1_PB.83.2";
chr1	PacBio	exon	10419630	10420142	.	+	.	gene_id "T1_PB.83"; transcript_id "T1_PB.83.2";
chr1	PacBio	transcript	10408108	10420142	.	+	.	gene_id "T1_PB.83"; transcript_id "T1_PB.83.3";
chr1	PacBio	exon	10408108	10408140	.	+	.	gene_id "T1_PB.83"; transcript_id "T1_PB.83.3";
chr1	PacBio	exon	10411418	10411552	.	+	.	gene_id "T1_PB.83"; transcript_id "T1_PB.83.3";
chr1	PacBio	exon	10413062	10413251	.	+	.	gene_id "T1_PB.83"; transcript_id "T1_PB.83.3";
chr1	PacBio	exon	10416987	10417117	.	+	.	gene_id "T1_PB.83"; transcript_id "T1_PB.83.3";
chr1	PacBio	exon	10417376	10417509	.	+	.	gene_id "T1_PB.83"; transcript_id "T1_PB.83.3";
chr1	PacBio	exon	10418826	10418925	.	+	.	gene_id "T1_PB.83"; transcript_id "T1_PB.83.3";
chr1	PacBio	exon	10419417	10419539	.	+	.	gene_id "T1_PB.83"; transcript_id "T1_PB.83.3";
chr1	PacBio	exon	10419630	10420142	.	+	.	gene_id "T1_PB.83"; transcript_id "T1_PB.83.3";
chr1	PacBio	transcript	10413060	10420141	.	+	.	gene_id "T1_PB.83"; transcript_id "T1_PB.83.4";
chr1	PacBio	exon	10413060	10413251	.	+	.	gene_id "T1_PB.83"; transcript_id "T1_PB.83.4";
chr1	PacBio	exon	10416987	10417117	.	+	.	gene_id "T1_PB.83"; transcript_id "T1_PB.83.4";
chr1	PacBio	exon	10417376	10417509	.	+	.	gene_id "T1_PB.83"; transcript_id "T1_PB.83.4";
chr1	PacBio	exon	10418826	10418925	.	+	.	gene_id "T1_PB.83"; transcript_id "T1_PB.83.4";
chr1	PacBio	exon	10419417	10419539	.	+	.	gene_id "T1_PB.83"; transcript_id "T1_PB.83.4";
chr1	PacBio	exon	10419630	10420141	.	+	.	gene_id "T1_PB.83"; transcript_id "T1_PB.83.4";
chr1	PacBio	transcript	10417447	10420141	.	+	.	gene_id "T1_PB.83"; transcript_id "T1_PB.83.5";
chr1	PacBio	exon	10417447	10417509	.	+	.	gene_id "T1_PB.83"; transcript_id "T1_PB.83.5";
chr1	PacBio	exon	10418826	10418925	.	+	.	gene_id "T1_PB.83"; transcript_id "T1_PB.83.5";
chr1	PacBio	exon	10419417	10419539	.	+	.	gene_id "T1_PB.83"; transcript_id "T1_PB.83.5";
chr1	PacBio	exon	10419630	10420141	.	+	.	gene_id "T1_PB.83"; transcript_id "T1_PB.83.5";
chr1	PacBio	transcript	10419448	10420142	.	+	.	gene_id "T1_PB.83"; transcript_id "T1_PB.83.6";
chr1	PacBio	exon	10419448	10419539	.	+	.	gene_id "T1_PB.83"; transcript_id "T1_PB.83.6";
chr1	PacBio	exon	10419630	10420142	.	+	.	gene_id "T1_PB.83"; transcript_id "T1_PB.83.6";
chr1	PacBio	transcript	10461223	10472526	.	-	.	gene_id "T1_PB.84"; transcript_id "T1_PB.84.1";
chr1	PacBio	exon	10461223	10461702	.	-	.	gene_id "T1_PB.84"; transcript_id "T1_PB.84.1";
chr1	PacBio	exon	10463058	10463209	.	-	.	gene_id "T1_PB.84"; transcript_id "T1_PB.84.1";
chr1	PacBio	exon	10463431	10463620	.	-	.	gene_id "T1_PB.84"; transcript_id "T1_PB.84.1";
chr1	PacBio	exon	10467190	10467332	.	-	.	gene_id "T1_PB.84"; transcript_id "T1_PB.84.1";
chr1	PacBio	exon	10469177	10469338	.	-	.	gene_id "T1_PB.84"; transcript_id "T1_PB.84.1";
chr1	PacBio	exon	10472323	10472526	.	-	.	gene_id "T1_PB.84"; transcript_id "T1_PB.84.1";
chr1	PacBio	transcript	10462845	10472500	.	-	.	gene_id "T1_PB.84"; transcript_id "T1_PB.84.2";
chr1	PacBio	exon	10462845	10463209	.	-	.	gene_id "T1_PB.84"; transcript_id "T1_PB.84.2";
chr1	PacBio	exon	10463431	10463620	.	-	.	gene_id "T1_PB.84"; transcript_id "T1_PB.84.2";
chr1	PacBio	exon	10467190	10467332	.	-	.	gene_id "T1_PB.84"; transcript_id "T1_PB.84.2";
chr1	PacBio	exon	10469177	10469338	.	-	.	gene_id "T1_PB.84"; transcript_id "T1_PB.84.2";
chr1	PacBio	exon	10472323	10472500	.	-	.	gene_id "T1_PB.84"; transcript_id "T1_PB.84.2";
chr1	PacBio	transcript	10474954	10630752	.	+	.	gene_id "T1_PB.85"; transcript_id "T1_PB.85.1";
chr1	PacBio	exon	10474954	10475002	.	+	.	gene_id "T1_PB.85"; transcript_id "T1_PB.85.1";
chr1	PacBio	exon	10495274	10495321	.	+	.	gene_id "T1_PB.85"; transcript_id "T1_PB.85.1";
chr1	PacBio	exon	10536213	10536297	.	+	.	gene_id "T1_PB.85"; transcript_id "T1_PB.85.1";
chr1	PacBio	exon	10599238	10599366	.	+	.	gene_id "T1_PB.85"; transcript_id "T1_PB.85.1";
chr1	PacBio	exon	10618332	10618417	.	+	.	gene_id "T1_PB.85"; transcript_id "T1_PB.85.1";
chr1	PacBio	exon	10623019	10623121	.	+	.	gene_id "T1_PB.85"; transcript_id "T1_PB.85.1";
chr1	PacBio	exon	10624340	10624437	.	+	.	gene_id "T1_PB.85"; transcript_id "T1_PB.85.1";
chr1	PacBio	exon	10627272	10627363	.	+	.	gene_id "T1_PB.85"; transcript_id "T1_PB.85.1";
chr1	PacBio	exon	10629531	10629921	.	+	.	gene_id "T1_PB.85"; transcript_id "T1_PB.85.1";
chr1	PacBio	exon	10630080	10630752	.	+	.	gene_id "T1_PB.85"; transcript_id "T1_PB.85.1";
chr1	PacBio	transcript	10647216	10649428	.	-	.	gene_id "T1_PB.86"; transcript_id "T1_PB.86.1";
chr1	PacBio	exon	10647216	10648139	.	-	.	gene_id "T1_PB.86"; transcript_id "T1_PB.86.1";
chr1	PacBio	exon	10649070	10649192	.	-	.	gene_id "T1_PB.86"; transcript_id "T1_PB.86.1";
chr1	PacBio	exon	10649283	10649428	.	-	.	gene_id "T1_PB.86"; transcript_id "T1_PB.86.1";
chr1	PacBio	transcript	11012663	11024036	.	+	.	gene_id "T1_PB.87"; transcript_id "T1_PB.87.1";
chr1	PacBio	exon	11012663	11012743	.	+	.	gene_id "T1_PB.87"; transcript_id "T1_PB.87.1";
chr1	PacBio	exon	11013716	11013965	.	+	.	gene_id "T1_PB.87"; transcript_id "T1_PB.87.1";
chr1	PacBio	exon	11016844	11017007	.	+	.	gene_id "T1_PB.87"; transcript_id "T1_PB.87.1";
chr1	PacBio	exon	11018733	11018873	.	+	.	gene_id "T1_PB.87"; transcript_id "T1_PB.87.1";
chr1	PacBio	exon	11020429	11020599	.	+	.	gene_id "T1_PB.87"; transcript_id "T1_PB.87.1";
chr1	PacBio	exon	11022124	11024036	.	+	.	gene_id "T1_PB.87"; transcript_id "T1_PB.87.1";
chr1	PacBio	transcript	11012459	11013080	.	-	.	gene_id "T1_PB.88"; transcript_id "T1_PB.88.1";
chr1	PacBio	exon	11012459	11013080	.	-	.	gene_id "T1_PB.88"; transcript_id "T1_PB.88.1";
chr1	PacBio	transcript	11054593	11060021	.	-	.	gene_id "T1_PB.89"; transcript_id "T1_PB.89.1";
chr1	PacBio	exon	11054593	11054885	.	-	.	gene_id "T1_PB.89"; transcript_id "T1_PB.89.1";
chr1	PacBio	exon	11054962	11055084	.	-	.	gene_id "T1_PB.89"; transcript_id "T1_PB.89.1";
chr1	PacBio	exon	11055781	11055926	.	-	.	gene_id "T1_PB.89"; transcript_id "T1_PB.89.1";
chr1	PacBio	exon	11056011	11056094	.	-	.	gene_id "T1_PB.89"; transcript_id "T1_PB.89.1";
chr1	PacBio	exon	11056604	11056757	.	-	.	gene_id "T1_PB.89"; transcript_id "T1_PB.89.1";
chr1	PacBio	exon	11058800	11058892	.	-	.	gene_id "T1_PB.89"; transcript_id "T1_PB.89.1";
chr1	PacBio	exon	11059225	11059345	.	-	.	gene_id "T1_PB.89"; transcript_id "T1_PB.89.1";
chr1	PacBio	exon	11059777	11060021	.	-	.	gene_id "T1_PB.89"; transcript_id "T1_PB.89.1";
chr1	PacBio	transcript	11066626	11081142	.	-	.	gene_id "T1_PB.90"; transcript_id "T1_PB.90.1";
chr1	PacBio	exon	11066626	11066748	.	-	.	gene_id "T1_PB.90"; transcript_id "T1_PB.90.1";
chr1	PacBio	exon	11068008	11068084	.	-	.	gene_id "T1_PB.90"; transcript_id "T1_PB.90.1";
chr1	PacBio	exon	11068645	11068706	.	-	.	gene_id "T1_PB.90"; transcript_id "T1_PB.90.1";
chr1	PacBio	exon	11069559	11069730	.	-	.	gene_id "T1_PB.90"; transcript_id "T1_PB.90.1";
chr1	PacBio	exon	11070900	11070973	.	-	.	gene_id "T1_PB.90"; transcript_id "T1_PB.90.1";
chr1	PacBio	exon	11072087	11072171	.	-	.	gene_id "T1_PB.90"; transcript_id "T1_PB.90.1";
chr1	PacBio	exon	11073934	11074008	.	-	.	gene_id "T1_PB.90"; transcript_id "T1_PB.90.1";
chr1	PacBio	exon	11074231	11074326	.	-	.	gene_id "T1_PB.90"; transcript_id "T1_PB.90.1";
chr1	PacBio	exon	11076842	11076948	.	-	.	gene_id "T1_PB.90"; transcript_id "T1_PB.90.1";
chr1	PacBio	exon	11077365	11077443	.	-	.	gene_id "T1_PB.90"; transcript_id "T1_PB.90.1";
chr1	PacBio	exon	11077601	11077651	.	-	.	gene_id "T1_PB.90"; transcript_id "T1_PB.90.1";
chr1	PacBio	exon	11079711	11079822	.	-	.	gene_id "T1_PB.90"; transcript_id "T1_PB.90.1";
chr1	PacBio	exon	11080499	11080549	.	-	.	gene_id "T1_PB.90"; transcript_id "T1_PB.90.1";
chr1	PacBio	exon	11080764	11080912	.	-	.	gene_id "T1_PB.90"; transcript_id "T1_PB.90.1";
chr1	PacBio	exon	11081082	11081142	.	-	.	gene_id "T1_PB.90"; transcript_id "T1_PB.90.1";
chr1	PacBio	transcript	11273209	11286277	.	+	.	gene_id "T1_PB.91"; transcript_id "T1_PB.91.1";
chr1	PacBio	exon	11273209	11274060	.	+	.	gene_id "T1_PB.91"; transcript_id "T1_PB.91.1";
chr1	PacBio	exon	11285644	11286277	.	+	.	gene_id "T1_PB.91"; transcript_id "T1_PB.91.1";
chr1	PacBio	transcript	11273227	11286528	.	+	.	gene_id "T1_PB.91"; transcript_id "T1_PB.91.2";
chr1	PacBio	exon	11273227	11274060	.	+	.	gene_id "T1_PB.91"; transcript_id "T1_PB.91.2";
chr1	PacBio	exon	11285644	11286528	.	+	.	gene_id "T1_PB.91"; transcript_id "T1_PB.91.2";
chr1	PacBio	transcript	11308403	11309871	.	+	.	gene_id "T1_PB.92"; transcript_id "T1_PB.92.1";
chr1	PacBio	exon	11308403	11309871	.	+	.	gene_id "T1_PB.92"; transcript_id "T1_PB.92.1";
chr1	PacBio	transcript	11654859	11662288	.	+	.	gene_id "T1_PB.93"; transcript_id "T1_PB.93.1";
chr1	PacBio	exon	11654859	11654952	.	+	.	gene_id "T1_PB.93"; transcript_id "T1_PB.93.1";
chr1	PacBio	exon	11655806	11656100	.	+	.	gene_id "T1_PB.93"; transcript_id "T1_PB.93.1";
chr1	PacBio	exon	11658267	11658393	.	+	.	gene_id "T1_PB.93"; transcript_id "T1_PB.93.1";
chr1	PacBio	exon	11658533	11658628	.	+	.	gene_id "T1_PB.93"; transcript_id "T1_PB.93.1";
chr1	PacBio	exon	11658736	11658871	.	+	.	gene_id "T1_PB.93"; transcript_id "T1_PB.93.1";
chr1	PacBio	exon	11661130	11662288	.	+	.	gene_id "T1_PB.93"; transcript_id "T1_PB.93.1";
chr1	PacBio	transcript	11654860	11662286	.	+	.	gene_id "T1_PB.93"; transcript_id "T1_PB.93.2";
chr1	PacBio	exon	11654860	11654952	.	+	.	gene_id "T1_PB.93"; transcript_id "T1_PB.93.2";
chr1	PacBio	exon	11655328	11655699	.	+	.	gene_id "T1_PB.93"; transcript_id "T1_PB.93.2";
chr1	PacBio	exon	11655806	11656100	.	+	.	gene_id "T1_PB.93"; transcript_id "T1_PB.93.2";
chr1	PacBio	exon	11658267	11658443	.	+	.	gene_id "T1_PB.93"; transcript_id "T1_PB.93.2";
chr1	PacBio	exon	11662053	11662286	.	+	.	gene_id "T1_PB.93"; transcript_id "T1_PB.93.2";
chr1	PacBio	transcript	11674483	11681196	.	-	.	gene_id "T1_PB.94"; transcript_id "T1_PB.94.1";
chr1	PacBio	exon	11674483	11674816	.	-	.	gene_id "T1_PB.94"; transcript_id "T1_PB.94.1";
chr1	PacBio	exon	11675082	11675174	.	-	.	gene_id "T1_PB.94"; transcript_id "T1_PB.94.1";
chr1	PacBio	exon	11675658	11675731	.	-	.	gene_id "T1_PB.94"; transcript_id "T1_PB.94.1";
chr1	PacBio	exon	11676046	11676140	.	-	.	gene_id "T1_PB.94"; transcript_id "T1_PB.94.1";
chr1	PacBio	exon	11676848	11676948	.	-	.	gene_id "T1_PB.94"; transcript_id "T1_PB.94.1";
chr1	PacBio	exon	11677543	11677614	.	-	.	gene_id "T1_PB.94"; transcript_id "T1_PB.94.1";
chr1	PacBio	exon	11680353	11680471	.	-	.	gene_id "T1_PB.94"; transcript_id "T1_PB.94.1";
chr1	PacBio	exon	11680562	11680613	.	-	.	gene_id "T1_PB.94"; transcript_id "T1_PB.94.1";
chr1	PacBio	exon	11681039	11681196	.	-	.	gene_id "T1_PB.94"; transcript_id "T1_PB.94.1";
chr1	PacBio	transcript	11736127	11750767	.	+	.	gene_id "T1_PB.95"; transcript_id "T1_PB.95.1";
chr1	PacBio	exon	11736127	11736235	.	+	.	gene_id "T1_PB.95"; transcript_id "T1_PB.95.1";
chr1	PacBio	exon	11745803	11745837	.	+	.	gene_id "T1_PB.95"; transcript_id "T1_PB.95.1";
chr1	PacBio	exon	11747440	11747545	.	+	.	gene_id "T1_PB.95"; transcript_id "T1_PB.95.1";
chr1	PacBio	exon	11748415	11748610	.	+	.	gene_id "T1_PB.95"; transcript_id "T1_PB.95.1";
chr1	PacBio	exon	11750077	11750767	.	+	.	gene_id "T1_PB.95"; transcript_id "T1_PB.95.1";
chr1	PacBio	transcript	11736179	11750765	.	+	.	gene_id "T1_PB.95"; transcript_id "T1_PB.95.2";
chr1	PacBio	exon	11736179	11736235	.	+	.	gene_id "T1_PB.95"; transcript_id "T1_PB.95.2";
chr1	PacBio	exon	11745803	11747545	.	+	.	gene_id "T1_PB.95"; transcript_id "T1_PB.95.2";
chr1	PacBio	exon	11748415	11748589	.	+	.	gene_id "T1_PB.95"; transcript_id "T1_PB.95.2";
chr1	PacBio	exon	11750077	11750765	.	+	.	gene_id "T1_PB.95"; transcript_id "T1_PB.95.2";
chr1	PacBio	transcript	11748433	11750766	.	+	.	gene_id "T1_PB.95"; transcript_id "T1_PB.95.3";
chr1	PacBio	exon	11748433	11748610	.	+	.	gene_id "T1_PB.95"; transcript_id "T1_PB.95.3";
chr1	PacBio	exon	11750077	11750766	.	+	.	gene_id "T1_PB.95"; transcript_id "T1_PB.95.3";
chr1	PacBio	transcript	11753373	11754790	.	+	.	gene_id "T1_PB.96"; transcript_id "T1_PB.96.1";
chr1	PacBio	exon	11753373	11754790	.	+	.	gene_id "T1_PB.96"; transcript_id "T1_PB.96.1";
chr1	PacBio	transcript	11786625	11787994	.	-	.	gene_id "T1_PB.97"; transcript_id "T1_PB.97.1";
chr1	PacBio	exon	11786625	11787994	.	-	.	gene_id "T1_PB.97"; transcript_id "T1_PB.97.1";
chr1	PacBio	transcript	11919593	11921164	.	-	.	gene_id "T1_PB.98"; transcript_id "T1_PB.98.1";
chr1	PacBio	exon	11919593	11921164	.	-	.	gene_id "T1_PB.98"; transcript_id "T1_PB.98.1";
chr1	PacBio	transcript	11920070	11926406	.	-	.	gene_id "T1_PB.98"; transcript_id "T1_PB.98.2";
chr1	PacBio	exon	11920070	11920332	.	-	.	gene_id "T1_PB.98"; transcript_id "T1_PB.98.2";
chr1	PacBio	exon	11922636	11923489	.	-	.	gene_id "T1_PB.98"; transcript_id "T1_PB.98.2";
chr1	PacBio	exon	11925205	11926181	.	-	.	gene_id "T1_PB.98"; transcript_id "T1_PB.98.2";
chr1	PacBio	exon	11926288	11926406	.	-	.	gene_id "T1_PB.98"; transcript_id "T1_PB.98.2";
chr1	PacBio	transcript	11920070	11925370	.	-	.	gene_id "T1_PB.98"; transcript_id "T1_PB.98.3";
chr1	PacBio	exon	11920070	11920332	.	-	.	gene_id "T1_PB.98"; transcript_id "T1_PB.98.3";
chr1	PacBio	exon	11922636	11923489	.	-	.	gene_id "T1_PB.98"; transcript_id "T1_PB.98.3";
chr1	PacBio	exon	11925205	11925370	.	-	.	gene_id "T1_PB.98"; transcript_id "T1_PB.98.3";
chr1	PacBio	transcript	11957480	11975535	.	+	.	gene_id "T1_PB.99"; transcript_id "T1_PB.99.1";
chr1	PacBio	exon	11957480	11957529	.	+	.	gene_id "T1_PB.99"; transcript_id "T1_PB.99.1";
chr1	PacBio	exon	11965491	11965593	.	+	.	gene_id "T1_PB.99"; transcript_id "T1_PB.99.1";
chr1	PacBio	exon	11966251	11966316	.	+	.	gene_id "T1_PB.99"; transcript_id "T1_PB.99.1";
chr1	PacBio	exon	11966987	11967091	.	+	.	gene_id "T1_PB.99"; transcript_id "T1_PB.99.1";
chr1	PacBio	exon	11970670	11970816	.	+	.	gene_id "T1_PB.99"; transcript_id "T1_PB.99.1";
chr1	PacBio	exon	11972872	11972997	.	+	.	gene_id "T1_PB.99"; transcript_id "T1_PB.99.1";
chr1	PacBio	exon	11974653	11975535	.	+	.	gene_id "T1_PB.99"; transcript_id "T1_PB.99.1";
chr1	PacBio	transcript	11972921	11975530	.	+	.	gene_id "T1_PB.99"; transcript_id "T1_PB.99.2";
chr1	PacBio	exon	11972921	11972997	.	+	.	gene_id "T1_PB.99"; transcript_id "T1_PB.99.2";
chr1	PacBio	exon	11974653	11975530	.	+	.	gene_id "T1_PB.99"; transcript_id "T1_PB.99.2";
chr1	PacBio	transcript	12019501	12032037	.	+	.	gene_id "T1_PB.100"; transcript_id "T1_PB.100.1";
chr1	PacBio	exon	12019501	12019552	.	+	.	gene_id "T1_PB.100"; transcript_id "T1_PB.100.1";
chr1	PacBio	exon	12021645	12021840	.	+	.	gene_id "T1_PB.100"; transcript_id "T1_PB.100.1";
chr1	PacBio	exon	12022095	12022442	.	+	.	gene_id "T1_PB.100"; transcript_id "T1_PB.100.1";
chr1	PacBio	exon	12022833	12022917	.	+	.	gene_id "T1_PB.100"; transcript_id "T1_PB.100.1";
chr1	PacBio	exon	12029033	12029141	.	+	.	gene_id "T1_PB.100"; transcript_id "T1_PB.100.1";
chr1	PacBio	exon	12029223	12029281	.	+	.	gene_id "T1_PB.100"; transcript_id "T1_PB.100.1";
chr1	PacBio	exon	12029765	12029894	.	+	.	gene_id "T1_PB.100"; transcript_id "T1_PB.100.1";
chr1	PacBio	exon	12030028	12030124	.	+	.	gene_id "T1_PB.100"; transcript_id "T1_PB.100.1";
chr1	PacBio	exon	12031266	12031403	.	+	.	gene_id "T1_PB.100"; transcript_id "T1_PB.100.1";
chr1	PacBio	exon	12031722	12032037	.	+	.	gene_id "T1_PB.100"; transcript_id "T1_PB.100.1";
chr1	PacBio	transcript	12029299	12032036	.	+	.	gene_id "T1_PB.100"; transcript_id "T1_PB.100.2";
chr1	PacBio	exon	12029299	12029894	.	+	.	gene_id "T1_PB.100"; transcript_id "T1_PB.100.2";
chr1	PacBio	exon	12030028	12030124	.	+	.	gene_id "T1_PB.100"; transcript_id "T1_PB.100.2";
chr1	PacBio	exon	12031266	12031403	.	+	.	gene_id "T1_PB.100"; transcript_id "T1_PB.100.2";
chr1	PacBio	exon	12031722	12032036	.	+	.	gene_id "T1_PB.100"; transcript_id "T1_PB.100.2";
chr1	PacBio	transcript	12030028	12032041	.	+	.	gene_id "T1_PB.100"; transcript_id "T1_PB.100.3";
chr1	PacBio	exon	12030028	12030124	.	+	.	gene_id "T1_PB.100"; transcript_id "T1_PB.100.3";
chr1	PacBio	exon	12031266	12031403	.	+	.	gene_id "T1_PB.100"; transcript_id "T1_PB.100.3";
chr1	PacBio	exon	12031541	12032041	.	+	.	gene_id "T1_PB.100"; transcript_id "T1_PB.100.3";
chr1	PacBio	transcript	12208015	12209217	.	+	.	gene_id "T1_PB.101"; transcript_id "T1_PB.101.1";
chr1	PacBio	exon	12208015	12209217	.	+	.	gene_id "T1_PB.101"; transcript_id "T1_PB.101.1";
chr1	PacBio	transcript	12249173	12250781	.	-	.	gene_id "T1_PB.102"; transcript_id "T1_PB.102.1";
chr1	PacBio	exon	12249173	12250781	.	-	.	gene_id "T1_PB.102"; transcript_id "T1_PB.102.1";
chr1	PacBio	transcript	12385343	12507642	.	+	.	gene_id "T1_PB.103"; transcript_id "T1_PB.103.1";
chr1	PacBio	exon	12385343	12385373	.	+	.	gene_id "T1_PB.103"; transcript_id "T1_PB.103.1";
chr1	PacBio	exon	12386185	12386334	.	+	.	gene_id "T1_PB.103"; transcript_id "T1_PB.103.1";
chr1	PacBio	exon	12400181	12400330	.	+	.	gene_id "T1_PB.103"; transcript_id "T1_PB.103.1";
chr1	PacBio	exon	12401608	12401704	.	+	.	gene_id "T1_PB.103"; transcript_id "T1_PB.103.1";
chr1	PacBio	exon	12403825	12403973	.	+	.	gene_id "T1_PB.103"; transcript_id "T1_PB.103.1";
chr1	PacBio	exon	12415087	12415221	.	+	.	gene_id "T1_PB.103"; transcript_id "T1_PB.103.1";
chr1	PacBio	exon	12416660	12416827	.	+	.	gene_id "T1_PB.103"; transcript_id "T1_PB.103.1";
chr1	PacBio	exon	12455998	12456130	.	+	.	gene_id "T1_PB.103"; transcript_id "T1_PB.103.1";
chr1	PacBio	exon	12460201	12460396	.	+	.	gene_id "T1_PB.103"; transcript_id "T1_PB.103.1";
chr1	PacBio	exon	12497500	12497631	.	+	.	gene_id "T1_PB.103"; transcript_id "T1_PB.103.1";
chr1	PacBio	exon	12506853	12507642	.	+	.	gene_id "T1_PB.103"; transcript_id "T1_PB.103.1";
chr1	PacBio	transcript	12509246	12510360	.	+	.	gene_id "T1_PB.104"; transcript_id "T1_PB.104.1";
chr1	PacBio	exon	12509246	12510360	.	+	.	gene_id "T1_PB.104"; transcript_id "T1_PB.104.1";
chr1	PacBio	transcript	12567913	12580554	.	-	.	gene_id "T1_PB.105"; transcript_id "T1_PB.105.1";
chr1	PacBio	exon	12567913	12568424	.	-	.	gene_id "T1_PB.105"; transcript_id "T1_PB.105.1";
chr1	PacBio	exon	12572728	12572853	.	-	.	gene_id "T1_PB.105"; transcript_id "T1_PB.105.1";
chr1	PacBio	exon	12578718	12578956	.	-	.	gene_id "T1_PB.105"; transcript_id "T1_PB.105.1";
chr1	PacBio	exon	12579293	12579412	.	-	.	gene_id "T1_PB.105"; transcript_id "T1_PB.105.1";
chr1	PacBio	exon	12580523	12580554	.	-	.	gene_id "T1_PB.105"; transcript_id "T1_PB.105.1";
chr1	PacBio	transcript	12567914	12617693	.	-	.	gene_id "T1_PB.105"; transcript_id "T1_PB.105.2";
chr1	PacBio	exon	12567914	12568424	.	-	.	gene_id "T1_PB.105"; transcript_id "T1_PB.105.2";
chr1	PacBio	exon	12572728	12572853	.	-	.	gene_id "T1_PB.105"; transcript_id "T1_PB.105.2";
chr1	PacBio	exon	12578718	12578956	.	-	.	gene_id "T1_PB.105"; transcript_id "T1_PB.105.2";
chr1	PacBio	exon	12579293	12579412	.	-	.	gene_id "T1_PB.105"; transcript_id "T1_PB.105.2";
chr1	PacBio	exon	12580523	12580666	.	-	.	gene_id "T1_PB.105"; transcript_id "T1_PB.105.2";
chr1	PacBio	exon	12617154	12617693	.	-	.	gene_id "T1_PB.105"; transcript_id "T1_PB.105.2";
chr1	PacBio	transcript	13474980	13514003	.	-	.	gene_id "T1_PB.106"; transcript_id "T1_PB.106.1";
chr1	PacBio	exon	13474980	13476099	.	-	.	gene_id "T1_PB.106"; transcript_id "T1_PB.106.1";
chr1	PacBio	exon	13512963	13514003	.	-	.	gene_id "T1_PB.106"; transcript_id "T1_PB.106.1";
chr1	PacBio	transcript	13749434	13779624	.	+	.	gene_id "T1_PB.107"; transcript_id "T1_PB.107.1";
chr1	PacBio	exon	13749434	13749487	.	+	.	gene_id "T1_PB.107"; transcript_id "T1_PB.107.1";
chr1	PacBio	exon	13773078	13773188	.	+	.	gene_id "T1_PB.107"; transcript_id "T1_PB.107.1";
chr1	PacBio	exon	13778418	13779624	.	+	.	gene_id "T1_PB.107"; transcript_id "T1_PB.107.1";
chr1	PacBio	transcript	13779435	13782251	.	+	.	gene_id "T1_PB.107"; transcript_id "T1_PB.107.2";
chr1	PacBio	exon	13779435	13782251	.	+	.	gene_id "T1_PB.107"; transcript_id "T1_PB.107.2";
chr1	PacBio	transcript	13781149	13782251	.	+	.	gene_id "T1_PB.107"; transcript_id "T1_PB.107.3";
chr1	PacBio	exon	13781149	13781504	.	+	.	gene_id "T1_PB.107"; transcript_id "T1_PB.107.3";
chr1	PacBio	exon	13781665	13782251	.	+	.	gene_id "T1_PB.107"; transcript_id "T1_PB.107.3";
chr1	PacBio	transcript	13782734	13787841	.	+	.	gene_id "T1_PB.108"; transcript_id "T1_PB.108.1";
chr1	PacBio	exon	13782734	13782831	.	+	.	gene_id "T1_PB.108"; transcript_id "T1_PB.108.1";
chr1	PacBio	exon	13786515	13787841	.	+	.	gene_id "T1_PB.108"; transcript_id "T1_PB.108.1";
chr1	PacBio	transcript	14305690	14307232	.	-	.	gene_id "T1_PB.109"; transcript_id "T1_PB.109.1";
chr1	PacBio	exon	14305690	14307232	.	-	.	gene_id "T1_PB.109"; transcript_id "T1_PB.109.1";
chr1	PacBio	transcript	14924646	15066559	.	+	.	gene_id "T1_PB.110"; transcript_id "T1_PB.110.1";
chr1	PacBio	exon	14924646	14924750	.	+	.	gene_id "T1_PB.110"; transcript_id "T1_PB.110.1";
chr1	PacBio	exon	14960684	14960875	.	+	.	gene_id "T1_PB.110"; transcript_id "T1_PB.110.1";
chr1	PacBio	exon	15034749	15034885	.	+	.	gene_id "T1_PB.110"; transcript_id "T1_PB.110.1";
chr1	PacBio	exon	15043989	15044159	.	+	.	gene_id "T1_PB.110"; transcript_id "T1_PB.110.1";
chr1	PacBio	exon	15056091	15056280	.	+	.	gene_id "T1_PB.110"; transcript_id "T1_PB.110.1";
chr1	PacBio	exon	15060172	15060302	.	+	.	gene_id "T1_PB.110"; transcript_id "T1_PB.110.1";
chr1	PacBio	exon	15063572	15063622	.	+	.	gene_id "T1_PB.110"; transcript_id "T1_PB.110.1";
chr1	PacBio	exon	15065630	15066559	.	+	.	gene_id "T1_PB.110"; transcript_id "T1_PB.110.1";
chr1	PacBio	transcript	15409889	15428830	.	+	.	gene_id "T1_PB.111"; transcript_id "T1_PB.111.1";
chr1	PacBio	exon	15409889	15410279	.	+	.	gene_id "T1_PB.111"; transcript_id "T1_PB.111.1";
chr1	PacBio	exon	15425871	15426018	.	+	.	gene_id "T1_PB.111"; transcript_id "T1_PB.111.1";
chr1	PacBio	exon	15427150	15427284	.	+	.	gene_id "T1_PB.111"; transcript_id "T1_PB.111.1";
chr1	PacBio	exon	15428593	15428830	.	+	.	gene_id "T1_PB.111"; transcript_id "T1_PB.111.1";
chr1	PacBio	transcript	15409910	15430328	.	+	.	gene_id "T1_PB.111"; transcript_id "T1_PB.111.2";
chr1	PacBio	exon	15409910	15410279	.	+	.	gene_id "T1_PB.111"; transcript_id "T1_PB.111.2";
chr1	PacBio	exon	15425871	15426018	.	+	.	gene_id "T1_PB.111"; transcript_id "T1_PB.111.2";
chr1	PacBio	exon	15427150	15427284	.	+	.	gene_id "T1_PB.111"; transcript_id "T1_PB.111.2";
chr1	PacBio	exon	15428593	15430328	.	+	.	gene_id "T1_PB.111"; transcript_id "T1_PB.111.2";
chr1	PacBio	transcript	15409932	15430206	.	+	.	gene_id "T1_PB.111"; transcript_id "T1_PB.111.3";
chr1	PacBio	exon	15409932	15410279	.	+	.	gene_id "T1_PB.111"; transcript_id "T1_PB.111.3";
chr1	PacBio	exon	15425871	15426018	.	+	.	gene_id "T1_PB.111"; transcript_id "T1_PB.111.3";
chr1	PacBio	exon	15427150	15427284	.	+	.	gene_id "T1_PB.111"; transcript_id "T1_PB.111.3";
chr1	PacBio	exon	15428593	15430206	.	+	.	gene_id "T1_PB.111"; transcript_id "T1_PB.111.3";
chr1	PacBio	transcript	15409933	15430322	.	+	.	gene_id "T1_PB.111"; transcript_id "T1_PB.111.4";
chr1	PacBio	exon	15409933	15410023	.	+	.	gene_id "T1_PB.111"; transcript_id "T1_PB.111.4";
chr1	PacBio	exon	15428769	15430322	.	+	.	gene_id "T1_PB.111"; transcript_id "T1_PB.111.4";
chr1	PacBio	transcript	15429027	15430282	.	+	.	gene_id "T1_PB.111"; transcript_id "T1_PB.111.5";
chr1	PacBio	exon	15429027	15430282	.	+	.	gene_id "T1_PB.111"; transcript_id "T1_PB.111.5";
chr1	PacBio	transcript	15492297	15524381	.	-	.	gene_id "T1_PB.112"; transcript_id "T1_PB.112.1";
chr1	PacBio	exon	15492297	15493035	.	-	.	gene_id "T1_PB.112"; transcript_id "T1_PB.112.1";
chr1	PacBio	exon	15493892	15494001	.	-	.	gene_id "T1_PB.112"; transcript_id "T1_PB.112.1";
chr1	PacBio	exon	15495273	15495452	.	-	.	gene_id "T1_PB.112"; transcript_id "T1_PB.112.1";
chr1	PacBio	exon	15504611	15504758	.	-	.	gene_id "T1_PB.112"; transcript_id "T1_PB.112.1";
chr1	PacBio	exon	15505990	15506079	.	-	.	gene_id "T1_PB.112"; transcript_id "T1_PB.112.1";
chr1	PacBio	exon	15506899	15507075	.	-	.	gene_id "T1_PB.112"; transcript_id "T1_PB.112.1";
chr1	PacBio	exon	15507873	15507907	.	-	.	gene_id "T1_PB.112"; transcript_id "T1_PB.112.1";
chr1	PacBio	exon	15518110	15518395	.	-	.	gene_id "T1_PB.112"; transcript_id "T1_PB.112.1";
chr1	PacBio	exon	15524069	15524381	.	-	.	gene_id "T1_PB.112"; transcript_id "T1_PB.112.1";
chr1	PacBio	transcript	15536540	15568368	.	+	.	gene_id "T1_PB.113"; transcript_id "T1_PB.113.1";
chr1	PacBio	exon	15536540	15536814	.	+	.	gene_id "T1_PB.113"; transcript_id "T1_PB.113.1";
chr1	PacBio	exon	15544399	15544583	.	+	.	gene_id "T1_PB.113"; transcript_id "T1_PB.113.1";
chr1	PacBio	exon	15546767	15546871	.	+	.	gene_id "T1_PB.113"; transcript_id "T1_PB.113.1";
chr1	PacBio	exon	15548270	15548428	.	+	.	gene_id "T1_PB.113"; transcript_id "T1_PB.113.1";
chr1	PacBio	exon	15559526	15559656	.	+	.	gene_id "T1_PB.113"; transcript_id "T1_PB.113.1";
chr1	PacBio	exon	15562142	15562325	.	+	.	gene_id "T1_PB.113"; transcript_id "T1_PB.113.1";
chr1	PacBio	exon	15563929	15564111	.	+	.	gene_id "T1_PB.113"; transcript_id "T1_PB.113.1";
chr1	PacBio	exon	15564283	15564359	.	+	.	gene_id "T1_PB.113"; transcript_id "T1_PB.113.1";
chr1	PacBio	exon	15565919	15565999	.	+	.	gene_id "T1_PB.113"; transcript_id "T1_PB.113.1";
chr1	PacBio	exon	15566082	15566180	.	+	.	gene_id "T1_PB.113"; transcript_id "T1_PB.113.1";
chr1	PacBio	exon	15567099	15567269	.	+	.	gene_id "T1_PB.113"; transcript_id "T1_PB.113.1";
chr1	PacBio	exon	15567778	15568368	.	+	.	gene_id "T1_PB.113"; transcript_id "T1_PB.113.1";
chr1	PacBio	transcript	15572839	15584892	.	-	.	gene_id "T1_PB.114"; transcript_id "T1_PB.114.1";
chr1	PacBio	exon	15572839	15572914	.	-	.	gene_id "T1_PB.114"; transcript_id "T1_PB.114.1";
chr1	PacBio	exon	15573588	15573724	.	-	.	gene_id "T1_PB.114"; transcript_id "T1_PB.114.1";
chr1	PacBio	exon	15574757	15574841	.	-	.	gene_id "T1_PB.114"; transcript_id "T1_PB.114.1";
chr1	PacBio	exon	15577685	15577864	.	-	.	gene_id "T1_PB.114"; transcript_id "T1_PB.114.1";
chr1	PacBio	exon	15578859	15579054	.	-	.	gene_id "T1_PB.114"; transcript_id "T1_PB.114.1";
chr1	PacBio	exon	15580094	15580142	.	-	.	gene_id "T1_PB.114"; transcript_id "T1_PB.114.1";
chr1	PacBio	exon	15583194	15583395	.	-	.	gene_id "T1_PB.114"; transcript_id "T1_PB.114.1";
chr1	PacBio	exon	15584696	15584892	.	-	.	gene_id "T1_PB.114"; transcript_id "T1_PB.114.1";
chr1	PacBio	transcript	15660064	15662029	.	+	.	gene_id "T1_PB.115"; transcript_id "T1_PB.115.1";
chr1	PacBio	exon	15660064	15662029	.	+	.	gene_id "T1_PB.115"; transcript_id "T1_PB.115.1";
chr1	PacBio	transcript	15731193	15734765	.	+	.	gene_id "T1_PB.116"; transcript_id "T1_PB.116.1";
chr1	PacBio	exon	15731193	15731257	.	+	.	gene_id "T1_PB.116"; transcript_id "T1_PB.116.1";
chr1	PacBio	exon	15731889	15732048	.	+	.	gene_id "T1_PB.116"; transcript_id "T1_PB.116.1";
chr1	PacBio	exon	15732350	15732529	.	+	.	gene_id "T1_PB.116"; transcript_id "T1_PB.116.1";
chr1	PacBio	exon	15732612	15732728	.	+	.	gene_id "T1_PB.116"; transcript_id "T1_PB.116.1";
chr1	PacBio	exon	15733797	15734765	.	+	.	gene_id "T1_PB.116"; transcript_id "T1_PB.116.1";
chr1	PacBio	transcript	15834486	15835860	.	-	.	gene_id "T1_PB.117"; transcript_id "T1_PB.117.1";
chr1	PacBio	exon	15834486	15835860	.	-	.	gene_id "T1_PB.117"; transcript_id "T1_PB.117.1";
chr1	PacBio	transcript	15847825	15928591	.	+	.	gene_id "T1_PB.118"; transcript_id "T1_PB.118.1";
chr1	PacBio	exon	15847825	15848150	.	+	.	gene_id "T1_PB.118"; transcript_id "T1_PB.118.1";
chr1	PacBio	exon	15872816	15873136	.	+	.	gene_id "T1_PB.118"; transcript_id "T1_PB.118.1";
chr1	PacBio	exon	15909321	15909481	.	+	.	gene_id "T1_PB.118"; transcript_id "T1_PB.118.1";
chr1	PacBio	exon	15911101	15911301	.	+	.	gene_id "T1_PB.118"; transcript_id "T1_PB.118.1";
chr1	PacBio	exon	15916128	15916279	.	+	.	gene_id "T1_PB.118"; transcript_id "T1_PB.118.1";
chr1	PacBio	exon	15918926	15919051	.	+	.	gene_id "T1_PB.118"; transcript_id "T1_PB.118.1";
chr1	PacBio	exon	15919404	15919517	.	+	.	gene_id "T1_PB.118"; transcript_id "T1_PB.118.1";
chr1	PacBio	exon	15920870	15920983	.	+	.	gene_id "T1_PB.118"; transcript_id "T1_PB.118.1";
chr1	PacBio	exon	15922249	15922349	.	+	.	gene_id "T1_PB.118"; transcript_id "T1_PB.118.1";
chr1	PacBio	exon	15928091	15928591	.	+	.	gene_id "T1_PB.118"; transcript_id "T1_PB.118.1";
chr1	PacBio	transcript	15848017	15928593	.	+	.	gene_id "T1_PB.118"; transcript_id "T1_PB.118.2";
chr1	PacBio	exon	15848017	15848150	.	+	.	gene_id "T1_PB.118"; transcript_id "T1_PB.118.2";
chr1	PacBio	exon	15872816	15873136	.	+	.	gene_id "T1_PB.118"; transcript_id "T1_PB.118.2";
chr1	PacBio	exon	15876202	15876678	.	+	.	gene_id "T1_PB.118"; transcript_id "T1_PB.118.2";
chr1	PacBio	exon	15909324	15909481	.	+	.	gene_id "T1_PB.118"; transcript_id "T1_PB.118.2";
chr1	PacBio	exon	15911101	15911301	.	+	.	gene_id "T1_PB.118"; transcript_id "T1_PB.118.2";
chr1	PacBio	exon	15916128	15916279	.	+	.	gene_id "T1_PB.118"; transcript_id "T1_PB.118.2";
chr1	PacBio	exon	15918926	15919051	.	+	.	gene_id "T1_PB.118"; transcript_id "T1_PB.118.2";
chr1	PacBio	exon	15919404	15919517	.	+	.	gene_id "T1_PB.118"; transcript_id "T1_PB.118.2";
chr1	PacBio	exon	15920870	15920983	.	+	.	gene_id "T1_PB.118"; transcript_id "T1_PB.118.2";
chr1	PacBio	exon	15922249	15922349	.	+	.	gene_id "T1_PB.118"; transcript_id "T1_PB.118.2";
chr1	PacBio	exon	15928091	15928593	.	+	.	gene_id "T1_PB.118"; transcript_id "T1_PB.118.2";
chr1	PacBio	transcript	15876270	15928749	.	+	.	gene_id "T1_PB.118"; transcript_id "T1_PB.118.3";
chr1	PacBio	exon	15876270	15876678	.	+	.	gene_id "T1_PB.118"; transcript_id "T1_PB.118.3";
chr1	PacBio	exon	15909321	15909481	.	+	.	gene_id "T1_PB.118"; transcript_id "T1_PB.118.3";
chr1	PacBio	exon	15911101	15911301	.	+	.	gene_id "T1_PB.118"; transcript_id "T1_PB.118.3";
chr1	PacBio	exon	15916128	15916279	.	+	.	gene_id "T1_PB.118"; transcript_id "T1_PB.118.3";
chr1	PacBio	exon	15918926	15919051	.	+	.	gene_id "T1_PB.118"; transcript_id "T1_PB.118.3";
chr1	PacBio	exon	15919404	15919517	.	+	.	gene_id "T1_PB.118"; transcript_id "T1_PB.118.3";
chr1	PacBio	exon	15920870	15920983	.	+	.	gene_id "T1_PB.118"; transcript_id "T1_PB.118.3";
chr1	PacBio	exon	15922249	15922349	.	+	.	gene_id "T1_PB.118"; transcript_id "T1_PB.118.3";
chr1	PacBio	exon	15928091	15928749	.	+	.	gene_id "T1_PB.118"; transcript_id "T1_PB.118.3";
chr1	PacBio	transcript	15876502	15928593	.	+	.	gene_id "T1_PB.118"; transcript_id "T1_PB.118.4";
chr1	PacBio	exon	15876502	15876678	.	+	.	gene_id "T1_PB.118"; transcript_id "T1_PB.118.4";
chr1	PacBio	exon	15909321	15909481	.	+	.	gene_id "T1_PB.118"; transcript_id "T1_PB.118.4";
chr1	PacBio	exon	15911101	15911301	.	+	.	gene_id "T1_PB.118"; transcript_id "T1_PB.118.4";
chr1	PacBio	exon	15916128	15916279	.	+	.	gene_id "T1_PB.118"; transcript_id "T1_PB.118.4";
chr1	PacBio	exon	15918926	15919051	.	+	.	gene_id "T1_PB.118"; transcript_id "T1_PB.118.4";
chr1	PacBio	exon	15919404	15919517	.	+	.	gene_id "T1_PB.118"; transcript_id "T1_PB.118.4";
chr1	PacBio	exon	15920870	15920983	.	+	.	gene_id "T1_PB.118"; transcript_id "T1_PB.118.4";
chr1	PacBio	exon	15922249	15922349	.	+	.	gene_id "T1_PB.118"; transcript_id "T1_PB.118.4";
chr1	PacBio	exon	15928091	15928593	.	+	.	gene_id "T1_PB.118"; transcript_id "T1_PB.118.4";
chr1	PacBio	transcript	15929185	15930722	.	+	.	gene_id "T1_PB.119"; transcript_id "T1_PB.119.1";
chr1	PacBio	exon	15929185	15930722	.	+	.	gene_id "T1_PB.119"; transcript_id "T1_PB.119.1";
chr1	PacBio	transcript	15929529	15931020	.	+	.	gene_id "T1_PB.119"; transcript_id "T1_PB.119.2";
chr1	PacBio	exon	15929529	15931020	.	+	.	gene_id "T1_PB.119"; transcript_id "T1_PB.119.2";
chr1	PacBio	transcript	15931276	15932229	.	+	.	gene_id "T1_PB.120"; transcript_id "T1_PB.120.1";
chr1	PacBio	exon	15931276	15932229	.	+	.	gene_id "T1_PB.120"; transcript_id "T1_PB.120.1";
chr1	PacBio	transcript	16124340	16129590	.	-	.	gene_id "T1_PB.121"; transcript_id "T1_PB.121.1";
chr1	PacBio	exon	16124340	16125320	.	-	.	gene_id "T1_PB.121"; transcript_id "T1_PB.121.1";
chr1	PacBio	exon	16129434	16129590	.	-	.	gene_id "T1_PB.121"; transcript_id "T1_PB.121.1";
chr1	PacBio	transcript	16241083	16241843	.	-	.	gene_id "T1_PB.122"; transcript_id "T1_PB.122.1";
chr1	PacBio	exon	16241083	16241843	.	-	.	gene_id "T1_PB.122"; transcript_id "T1_PB.122.1";
chr1	PacBio	transcript	16247865	16249775	.	+	.	gene_id "T1_PB.123"; transcript_id "T1_PB.123.1";
chr1	PacBio	exon	16247865	16249775	.	+	.	gene_id "T1_PB.123"; transcript_id "T1_PB.123.1";
chr1	PacBio	transcript	16250657	16352442	.	-	.	gene_id "T1_PB.124"; transcript_id "T1_PB.124.1";
chr1	PacBio	exon	16250657	16251785	.	-	.	gene_id "T1_PB.124"; transcript_id "T1_PB.124.1";
chr1	PacBio	exon	16252288	16252404	.	-	.	gene_id "T1_PB.124"; transcript_id "T1_PB.124.1";
chr1	PacBio	exon	16253096	16253152	.	-	.	gene_id "T1_PB.124"; transcript_id "T1_PB.124.1";
chr1	PacBio	exon	16253635	16253731	.	-	.	gene_id "T1_PB.124"; transcript_id "T1_PB.124.1";
chr1	PacBio	exon	16255711	16255821	.	-	.	gene_id "T1_PB.124"; transcript_id "T1_PB.124.1";
chr1	PacBio	exon	16256606	16256759	.	-	.	gene_id "T1_PB.124"; transcript_id "T1_PB.124.1";
chr1	PacBio	exon	16294783	16294917	.	-	.	gene_id "T1_PB.124"; transcript_id "T1_PB.124.1";
chr1	PacBio	exon	16305803	16305919	.	-	.	gene_id "T1_PB.124"; transcript_id "T1_PB.124.1";
chr1	PacBio	exon	16315169	16315435	.	-	.	gene_id "T1_PB.124"; transcript_id "T1_PB.124.1";
chr1	PacBio	exon	16352255	16352442	.	-	.	gene_id "T1_PB.124"; transcript_id "T1_PB.124.1";
chr1	PacBio	transcript	16367240	16395590	.	+	.	gene_id "T1_PB.125"; transcript_id "T1_PB.125.1";
chr1	PacBio	exon	16367240	16367308	.	+	.	gene_id "T1_PB.125"; transcript_id "T1_PB.125.1";
chr1	PacBio	exon	16393228	16393482	.	+	.	gene_id "T1_PB.125"; transcript_id "T1_PB.125.1";
chr1	PacBio	exon	16395038	16395590	.	+	.	gene_id "T1_PB.125"; transcript_id "T1_PB.125.1";
chr1	PacBio	transcript	16367243	16396357	.	+	.	gene_id "T1_PB.125"; transcript_id "T1_PB.125.2";
chr1	PacBio	exon	16367243	16367308	.	+	.	gene_id "T1_PB.125"; transcript_id "T1_PB.125.2";
chr1	PacBio	exon	16391375	16391424	.	+	.	gene_id "T1_PB.125"; transcript_id "T1_PB.125.2";
chr1	PacBio	exon	16393231	16393482	.	+	.	gene_id "T1_PB.125"; transcript_id "T1_PB.125.2";
chr1	PacBio	exon	16395038	16396357	.	+	.	gene_id "T1_PB.125"; transcript_id "T1_PB.125.2";
chr1	PacBio	transcript	16367243	16396381	.	+	.	gene_id "T1_PB.125"; transcript_id "T1_PB.125.3";
chr1	PacBio	exon	16367243	16367308	.	+	.	gene_id "T1_PB.125"; transcript_id "T1_PB.125.3";
chr1	PacBio	exon	16393228	16393482	.	+	.	gene_id "T1_PB.125"; transcript_id "T1_PB.125.3";
chr1	PacBio	exon	16395038	16395711	.	+	.	gene_id "T1_PB.125"; transcript_id "T1_PB.125.3";
chr1	PacBio	exon	16395893	16396081	.	+	.	gene_id "T1_PB.125"; transcript_id "T1_PB.125.3";
chr1	PacBio	exon	16396159	16396381	.	+	.	gene_id "T1_PB.125"; transcript_id "T1_PB.125.3";
chr1	PacBio	transcript	16367248	16396360	.	+	.	gene_id "T1_PB.125"; transcript_id "T1_PB.125.4";
chr1	PacBio	exon	16367248	16367308	.	+	.	gene_id "T1_PB.125"; transcript_id "T1_PB.125.4";
chr1	PacBio	exon	16393231	16393482	.	+	.	gene_id "T1_PB.125"; transcript_id "T1_PB.125.4";
chr1	PacBio	exon	16395038	16395435	.	+	.	gene_id "T1_PB.125"; transcript_id "T1_PB.125.4";
chr1	PacBio	exon	16396164	16396360	.	+	.	gene_id "T1_PB.125"; transcript_id "T1_PB.125.4";
chr1	PacBio	transcript	16440692	16441576	.	+	.	gene_id "T1_PB.126"; transcript_id "T1_PB.126.1";
chr1	PacBio	exon	16440692	16441576	.	+	.	gene_id "T1_PB.126"; transcript_id "T1_PB.126.1";
chr1	PacBio	transcript	16440713	16460076	.	+	.	gene_id "T1_PB.126"; transcript_id "T1_PB.126.2";
chr1	PacBio	exon	16440713	16440853	.	+	.	gene_id "T1_PB.126"; transcript_id "T1_PB.126.2";
chr1	PacBio	exon	16443632	16443732	.	+	.	gene_id "T1_PB.126"; transcript_id "T1_PB.126.2";
chr1	PacBio	exon	16447870	16447974	.	+	.	gene_id "T1_PB.126"; transcript_id "T1_PB.126.2";
chr1	PacBio	exon	16448060	16448127	.	+	.	gene_id "T1_PB.126"; transcript_id "T1_PB.126.2";
chr1	PacBio	exon	16458975	16460076	.	+	.	gene_id "T1_PB.126"; transcript_id "T1_PB.126.2";
chr1	PacBio	transcript	16440728	16460075	.	+	.	gene_id "T1_PB.126"; transcript_id "T1_PB.126.3";
chr1	PacBio	exon	16440728	16440853	.	+	.	gene_id "T1_PB.126"; transcript_id "T1_PB.126.3";
chr1	PacBio	exon	16443632	16443732	.	+	.	gene_id "T1_PB.126"; transcript_id "T1_PB.126.3";
chr1	PacBio	exon	16447870	16447974	.	+	.	gene_id "T1_PB.126"; transcript_id "T1_PB.126.3";
chr1	PacBio	exon	16448060	16448141	.	+	.	gene_id "T1_PB.126"; transcript_id "T1_PB.126.3";
chr1	PacBio	exon	16449093	16449201	.	+	.	gene_id "T1_PB.126"; transcript_id "T1_PB.126.3";
chr1	PacBio	exon	16455818	16455893	.	+	.	gene_id "T1_PB.126"; transcript_id "T1_PB.126.3";
chr1	PacBio	exon	16458842	16460075	.	+	.	gene_id "T1_PB.126"; transcript_id "T1_PB.126.3";
chr1	PacBio	transcript	16440746	16460074	.	+	.	gene_id "T1_PB.126"; transcript_id "T1_PB.126.4";
chr1	PacBio	exon	16440746	16440853	.	+	.	gene_id "T1_PB.126"; transcript_id "T1_PB.126.4";
chr1	PacBio	exon	16443632	16443732	.	+	.	gene_id "T1_PB.126"; transcript_id "T1_PB.126.4";
chr1	PacBio	exon	16447870	16447974	.	+	.	gene_id "T1_PB.126"; transcript_id "T1_PB.126.4";
chr1	PacBio	exon	16448060	16448141	.	+	.	gene_id "T1_PB.126"; transcript_id "T1_PB.126.4";
chr1	PacBio	exon	16449093	16449201	.	+	.	gene_id "T1_PB.126"; transcript_id "T1_PB.126.4";
chr1	PacBio	exon	16451838	16452015	.	+	.	gene_id "T1_PB.126"; transcript_id "T1_PB.126.4";
chr1	PacBio	exon	16455818	16455893	.	+	.	gene_id "T1_PB.126"; transcript_id "T1_PB.126.4";
chr1	PacBio	exon	16458842	16460074	.	+	.	gene_id "T1_PB.126"; transcript_id "T1_PB.126.4";
chr1	PacBio	transcript	16451845	16460074	.	+	.	gene_id "T1_PB.126"; transcript_id "T1_PB.126.5";
chr1	PacBio	exon	16451845	16452015	.	+	.	gene_id "T1_PB.126"; transcript_id "T1_PB.126.5";
chr1	PacBio	exon	16455818	16455893	.	+	.	gene_id "T1_PB.126"; transcript_id "T1_PB.126.5";
chr1	PacBio	exon	16458842	16460074	.	+	.	gene_id "T1_PB.126"; transcript_id "T1_PB.126.5";
chr1	PacBio	transcript	16458916	16460075	.	+	.	gene_id "T1_PB.126"; transcript_id "T1_PB.126.6";
chr1	PacBio	exon	16458916	16460075	.	+	.	gene_id "T1_PB.126"; transcript_id "T1_PB.126.6";
chr1	PacBio	transcript	16511177	16512213	.	-	.	gene_id "T1_PB.127"; transcript_id "T1_PB.127.1";
chr1	PacBio	exon	16511177	16512213	.	-	.	gene_id "T1_PB.127"; transcript_id "T1_PB.127.1";
chr1	PacBio	transcript	16594023	16613555	.	-	.	gene_id "T1_PB.128"; transcript_id "T1_PB.128.1";
chr1	PacBio	exon	16594023	16594661	.	-	.	gene_id "T1_PB.128"; transcript_id "T1_PB.128.1";
chr1	PacBio	exon	16594931	16595013	.	-	.	gene_id "T1_PB.128"; transcript_id "T1_PB.128.1";
chr1	PacBio	exon	16608508	16608779	.	-	.	gene_id "T1_PB.128"; transcript_id "T1_PB.128.1";
chr1	PacBio	exon	16613338	16613555	.	-	.	gene_id "T1_PB.128"; transcript_id "T1_PB.128.1";
chr1	PacBio	transcript	16618260	16627236	.	-	.	gene_id "T1_PB.129"; transcript_id "T1_PB.129.1";
chr1	PacBio	exon	16618260	16619103	.	-	.	gene_id "T1_PB.129"; transcript_id "T1_PB.129.1";
chr1	PacBio	exon	16619845	16620024	.	-	.	gene_id "T1_PB.129"; transcript_id "T1_PB.129.1";
chr1	PacBio	exon	16625775	16626005	.	-	.	gene_id "T1_PB.129"; transcript_id "T1_PB.129.1";
chr1	PacBio	exon	16626353	16626499	.	-	.	gene_id "T1_PB.129"; transcript_id "T1_PB.129.1";
chr1	PacBio	exon	16627145	16627236	.	-	.	gene_id "T1_PB.129"; transcript_id "T1_PB.129.1";
chr1	PacBio	transcript	16663848	16664883	.	-	.	gene_id "T1_PB.130"; transcript_id "T1_PB.130.1";
chr1	PacBio	exon	16663848	16664883	.	-	.	gene_id "T1_PB.130"; transcript_id "T1_PB.130.1";
chr1	PacBio	transcript	16684547	16685402	.	-	.	gene_id "T1_PB.131"; transcript_id "T1_PB.131.1";
chr1	PacBio	exon	16684547	16685402	.	-	.	gene_id "T1_PB.131"; transcript_id "T1_PB.131.1";
chr1	PacBio	transcript	16685058	16686237	.	-	.	gene_id "T1_PB.131"; transcript_id "T1_PB.131.2";
chr1	PacBio	exon	16685058	16686237	.	-	.	gene_id "T1_PB.131"; transcript_id "T1_PB.131.2";
chr1	PacBio	transcript	16685378	16686233	.	-	.	gene_id "T1_PB.131"; transcript_id "T1_PB.131.3";
chr1	PacBio	exon	16685378	16686233	.	-	.	gene_id "T1_PB.131"; transcript_id "T1_PB.131.3";
chr1	PacBio	transcript	16742581	16743616	.	+	.	gene_id "T1_PB.132"; transcript_id "T1_PB.132.1";
chr1	PacBio	exon	16742581	16743616	.	+	.	gene_id "T1_PB.132"; transcript_id "T1_PB.132.1";
chr1	PacBio	transcript	16888555	16889672	.	-	.	gene_id "T1_PB.133"; transcript_id "T1_PB.133.1";
chr1	PacBio	exon	16888555	16889672	.	-	.	gene_id "T1_PB.133"; transcript_id "T1_PB.133.1";
chr1	PacBio	transcript	16985959	16993830	.	-	.	gene_id "T1_PB.134"; transcript_id "T1_PB.134.1";
chr1	PacBio	exon	16985959	16986358	.	-	.	gene_id "T1_PB.134"; transcript_id "T1_PB.134.1";
chr1	PacBio	exon	16986463	16986632	.	-	.	gene_id "T1_PB.134"; transcript_id "T1_PB.134.1";
chr1	PacBio	exon	16986805	16986956	.	-	.	gene_id "T1_PB.134"; transcript_id "T1_PB.134.1";
chr1	PacBio	exon	16987046	16987269	.	-	.	gene_id "T1_PB.134"; transcript_id "T1_PB.134.1";
chr1	PacBio	exon	16988138	16988234	.	-	.	gene_id "T1_PB.134"; transcript_id "T1_PB.134.1";
chr1	PacBio	exon	16988322	16988474	.	-	.	gene_id "T1_PB.134"; transcript_id "T1_PB.134.1";
chr1	PacBio	exon	16989691	16989770	.	-	.	gene_id "T1_PB.134"; transcript_id "T1_PB.134.1";
chr1	PacBio	exon	16989887	16990003	.	-	.	gene_id "T1_PB.134"; transcript_id "T1_PB.134.1";
chr1	PacBio	exon	16990127	16990287	.	-	.	gene_id "T1_PB.134"; transcript_id "T1_PB.134.1";
chr1	PacBio	exon	16991734	16991858	.	-	.	gene_id "T1_PB.134"; transcript_id "T1_PB.134.1";
chr1	PacBio	exon	16992009	16992129	.	-	.	gene_id "T1_PB.134"; transcript_id "T1_PB.134.1";
chr1	PacBio	exon	16992243	16992402	.	-	.	gene_id "T1_PB.134"; transcript_id "T1_PB.134.1";
chr1	PacBio	exon	16992486	16992581	.	-	.	gene_id "T1_PB.134"; transcript_id "T1_PB.134.1";
chr1	PacBio	exon	16993629	16993830	.	-	.	gene_id "T1_PB.134"; transcript_id "T1_PB.134.1";
chr1	PacBio	transcript	16985960	16989737	.	-	.	gene_id "T1_PB.134"; transcript_id "T1_PB.134.2";
chr1	PacBio	exon	16985960	16986358	.	-	.	gene_id "T1_PB.134"; transcript_id "T1_PB.134.2";
chr1	PacBio	exon	16986805	16986956	.	-	.	gene_id "T1_PB.134"; transcript_id "T1_PB.134.2";
chr1	PacBio	exon	16987046	16987269	.	-	.	gene_id "T1_PB.134"; transcript_id "T1_PB.134.2";
chr1	PacBio	exon	16988138	16988234	.	-	.	gene_id "T1_PB.134"; transcript_id "T1_PB.134.2";
chr1	PacBio	exon	16988322	16988474	.	-	.	gene_id "T1_PB.134"; transcript_id "T1_PB.134.2";
chr1	PacBio	exon	16989691	16989737	.	-	.	gene_id "T1_PB.134"; transcript_id "T1_PB.134.2";
chr1	PacBio	transcript	17018736	17054127	.	-	.	gene_id "T1_PB.135"; transcript_id "T1_PB.135.1";
chr1	PacBio	exon	17018736	17018958	.	-	.	gene_id "T1_PB.135"; transcript_id "T1_PB.135.1";
chr1	PacBio	exon	17022608	17022730	.	-	.	gene_id "T1_PB.135"; transcript_id "T1_PB.135.1";
chr1	PacBio	exon	17023973	17024074	.	-	.	gene_id "T1_PB.135"; transcript_id "T1_PB.135.1";
chr1	PacBio	exon	17027749	17027865	.	-	.	gene_id "T1_PB.135"; transcript_id "T1_PB.135.1";
chr1	PacBio	exon	17028600	17028736	.	-	.	gene_id "T1_PB.135"; transcript_id "T1_PB.135.1";
chr1	PacBio	exon	17033060	17033145	.	-	.	gene_id "T1_PB.135"; transcript_id "T1_PB.135.1";
chr1	PacBio	exon	17044761	17044888	.	-	.	gene_id "T1_PB.135"; transcript_id "T1_PB.135.1";
chr1	PacBio	exon	17053948	17054127	.	-	.	gene_id "T1_PB.135"; transcript_id "T1_PB.135.1";
chr1	PacBio	transcript	17018776	17044870	.	-	.	gene_id "T1_PB.135"; transcript_id "T1_PB.135.2";
chr1	PacBio	exon	17018776	17018958	.	-	.	gene_id "T1_PB.135"; transcript_id "T1_PB.135.2";
chr1	PacBio	exon	17022608	17022730	.	-	.	gene_id "T1_PB.135"; transcript_id "T1_PB.135.2";
chr1	PacBio	exon	17023973	17024074	.	-	.	gene_id "T1_PB.135"; transcript_id "T1_PB.135.2";
chr1	PacBio	exon	17027749	17027865	.	-	.	gene_id "T1_PB.135"; transcript_id "T1_PB.135.2";
chr1	PacBio	exon	17028600	17028736	.	-	.	gene_id "T1_PB.135"; transcript_id "T1_PB.135.2";
chr1	PacBio	exon	17033060	17033145	.	-	.	gene_id "T1_PB.135"; transcript_id "T1_PB.135.2";
chr1	PacBio	exon	17044761	17044870	.	-	.	gene_id "T1_PB.135"; transcript_id "T1_PB.135.2";
chr1	PacBio	transcript	17026731	17054038	.	-	.	gene_id "T1_PB.135"; transcript_id "T1_PB.135.3";
chr1	PacBio	exon	17026731	17027865	.	-	.	gene_id "T1_PB.135"; transcript_id "T1_PB.135.3";
chr1	PacBio	exon	17028600	17028736	.	-	.	gene_id "T1_PB.135"; transcript_id "T1_PB.135.3";
chr1	PacBio	exon	17033060	17033098	.	-	.	gene_id "T1_PB.135"; transcript_id "T1_PB.135.3";
chr1	PacBio	exon	17044774	17044888	.	-	.	gene_id "T1_PB.135"; transcript_id "T1_PB.135.3";
chr1	PacBio	exon	17053948	17054038	.	-	.	gene_id "T1_PB.135"; transcript_id "T1_PB.135.3";
chr1	PacBio	transcript	17066763	17067673	.	-	.	gene_id "T1_PB.136"; transcript_id "T1_PB.136.1";
chr1	PacBio	exon	17066763	17067673	.	-	.	gene_id "T1_PB.136"; transcript_id "T1_PB.136.1";
chr1	PacBio	transcript	17068756	17083837	.	-	.	gene_id "T1_PB.137"; transcript_id "T1_PB.137.1";
chr1	PacBio	exon	17068756	17069277	.	-	.	gene_id "T1_PB.137"; transcript_id "T1_PB.137.1";
chr1	PacBio	exon	17070088	17070216	.	-	.	gene_id "T1_PB.137"; transcript_id "T1_PB.137.1";
chr1	PacBio	exon	17071406	17071491	.	-	.	gene_id "T1_PB.137"; transcript_id "T1_PB.137.1";
chr1	PacBio	exon	17074856	17074949	.	-	.	gene_id "T1_PB.137"; transcript_id "T1_PB.137.1";
chr1	PacBio	exon	17075679	17075823	.	-	.	gene_id "T1_PB.137"; transcript_id "T1_PB.137.1";
chr1	PacBio	exon	17079264	17079415	.	-	.	gene_id "T1_PB.137"; transcript_id "T1_PB.137.1";
chr1	PacBio	exon	17082545	17082652	.	-	.	gene_id "T1_PB.137"; transcript_id "T1_PB.137.1";
chr1	PacBio	exon	17083726	17083837	.	-	.	gene_id "T1_PB.137"; transcript_id "T1_PB.137.1";
chr1	PacBio	transcript	17308195	17364000	.	+	.	gene_id "T1_PB.138"; transcript_id "T1_PB.138.1";
chr1	PacBio	exon	17308195	17308314	.	+	.	gene_id "T1_PB.138"; transcript_id "T1_PB.138.1";
chr1	PacBio	exon	17330969	17331149	.	+	.	gene_id "T1_PB.138"; transcript_id "T1_PB.138.1";
chr1	PacBio	exon	17333943	17334009	.	+	.	gene_id "T1_PB.138"; transcript_id "T1_PB.138.1";
chr1	PacBio	exon	17336159	17336226	.	+	.	gene_id "T1_PB.138"; transcript_id "T1_PB.138.1";
chr1	PacBio	exon	17338038	17338155	.	+	.	gene_id "T1_PB.138"; transcript_id "T1_PB.138.1";
chr1	PacBio	exon	17339688	17339813	.	+	.	gene_id "T1_PB.138"; transcript_id "T1_PB.138.1";
chr1	PacBio	exon	17341943	17342121	.	+	.	gene_id "T1_PB.138"; transcript_id "T1_PB.138.1";
chr1	PacBio	exon	17342299	17342402	.	+	.	gene_id "T1_PB.138"; transcript_id "T1_PB.138.1";
chr1	PacBio	exon	17346028	17346139	.	+	.	gene_id "T1_PB.138"; transcript_id "T1_PB.138.1";
chr1	PacBio	exon	17347941	17348340	.	+	.	gene_id "T1_PB.138"; transcript_id "T1_PB.138.1";
chr1	PacBio	exon	17348488	17348785	.	+	.	gene_id "T1_PB.138"; transcript_id "T1_PB.138.1";
chr1	PacBio	exon	17354533	17354687	.	+	.	gene_id "T1_PB.138"; transcript_id "T1_PB.138.1";
chr1	PacBio	exon	17355983	17356127	.	+	.	gene_id "T1_PB.138"; transcript_id "T1_PB.138.1";
chr1	PacBio	exon	17356357	17356459	.	+	.	gene_id "T1_PB.138"; transcript_id "T1_PB.138.1";
chr1	PacBio	exon	17358838	17358908	.	+	.	gene_id "T1_PB.138"; transcript_id "T1_PB.138.1";
chr1	PacBio	exon	17359280	17359408	.	+	.	gene_id "T1_PB.138"; transcript_id "T1_PB.138.1";
chr1	PacBio	exon	17363522	17364000	.	+	.	gene_id "T1_PB.138"; transcript_id "T1_PB.138.1";
chr1	PacBio	transcript	17308195	17364000	.	+	.	gene_id "T1_PB.138"; transcript_id "T1_PB.138.2";
chr1	PacBio	exon	17308195	17308314	.	+	.	gene_id "T1_PB.138"; transcript_id "T1_PB.138.2";
chr1	PacBio	exon	17330969	17331149	.	+	.	gene_id "T1_PB.138"; transcript_id "T1_PB.138.2";
chr1	PacBio	exon	17333943	17334009	.	+	.	gene_id "T1_PB.138"; transcript_id "T1_PB.138.2";
chr1	PacBio	exon	17336159	17336226	.	+	.	gene_id "T1_PB.138"; transcript_id "T1_PB.138.2";
chr1	PacBio	exon	17338038	17338155	.	+	.	gene_id "T1_PB.138"; transcript_id "T1_PB.138.2";
chr1	PacBio	exon	17339688	17339813	.	+	.	gene_id "T1_PB.138"; transcript_id "T1_PB.138.2";
chr1	PacBio	exon	17341943	17342121	.	+	.	gene_id "T1_PB.138"; transcript_id "T1_PB.138.2";
chr1	PacBio	exon	17342299	17342402	.	+	.	gene_id "T1_PB.138"; transcript_id "T1_PB.138.2";
chr1	PacBio	exon	17346028	17346139	.	+	.	gene_id "T1_PB.138"; transcript_id "T1_PB.138.2";
chr1	PacBio	exon	17347941	17348048	.	+	.	gene_id "T1_PB.138"; transcript_id "T1_PB.138.2";
chr1	PacBio	exon	17354533	17354687	.	+	.	gene_id "T1_PB.138"; transcript_id "T1_PB.138.2";
chr1	PacBio	exon	17355983	17356127	.	+	.	gene_id "T1_PB.138"; transcript_id "T1_PB.138.2";
chr1	PacBio	exon	17356357	17356459	.	+	.	gene_id "T1_PB.138"; transcript_id "T1_PB.138.2";
chr1	PacBio	exon	17358838	17358908	.	+	.	gene_id "T1_PB.138"; transcript_id "T1_PB.138.2";
chr1	PacBio	exon	17359280	17359408	.	+	.	gene_id "T1_PB.138"; transcript_id "T1_PB.138.2";
chr1	PacBio	exon	17363522	17364000	.	+	.	gene_id "T1_PB.138"; transcript_id "T1_PB.138.2";
chr1	PacBio	transcript	17664552	17697862	.	+	.	gene_id "T1_PB.139"; transcript_id "T1_PB.139.1";
chr1	PacBio	exon	17664552	17664595	.	+	.	gene_id "T1_PB.139"; transcript_id "T1_PB.139.1";
chr1	PacBio	exon	17687573	17687747	.	+	.	gene_id "T1_PB.139"; transcript_id "T1_PB.139.1";
chr1	PacBio	exon	17695158	17695280	.	+	.	gene_id "T1_PB.139"; transcript_id "T1_PB.139.1";
chr1	PacBio	exon	17696848	17697862	.	+	.	gene_id "T1_PB.139"; transcript_id "T1_PB.139.1";
chr1	PacBio	transcript	18908293	18956654	.	-	.	gene_id "T1_PB.140"; transcript_id "T1_PB.140.1";
chr1	PacBio	exon	18908293	18908666	.	-	.	gene_id "T1_PB.140"; transcript_id "T1_PB.140.1";
chr1	PacBio	exon	18910342	18910472	.	-	.	gene_id "T1_PB.140"; transcript_id "T1_PB.140.1";
chr1	PacBio	exon	18911384	18911476	.	-	.	gene_id "T1_PB.140"; transcript_id "T1_PB.140.1";
chr1	PacBio	exon	18911963	18912083	.	-	.	gene_id "T1_PB.140"; transcript_id "T1_PB.140.1";
chr1	PacBio	exon	18916903	18917042	.	-	.	gene_id "T1_PB.140"; transcript_id "T1_PB.140.1";
chr1	PacBio	exon	18918362	18918502	.	-	.	gene_id "T1_PB.140"; transcript_id "T1_PB.140.1";
chr1	PacBio	exon	18919678	18919773	.	-	.	gene_id "T1_PB.140"; transcript_id "T1_PB.140.1";
chr1	PacBio	exon	18921061	18921121	.	-	.	gene_id "T1_PB.140"; transcript_id "T1_PB.140.1";
chr1	PacBio	exon	18955668	18956654	.	-	.	gene_id "T1_PB.140"; transcript_id "T1_PB.140.1";
chr1	PacBio	transcript	19074516	19084572	.	-	.	gene_id "T1_PB.141"; transcript_id "T1_PB.141.1";
chr1	PacBio	exon	19074516	19074896	.	-	.	gene_id "T1_PB.141"; transcript_id "T1_PB.141.1";
chr1	PacBio	exon	19076740	19076902	.	-	.	gene_id "T1_PB.141"; transcript_id "T1_PB.141.1";
chr1	PacBio	exon	19077976	19078066	.	-	.	gene_id "T1_PB.141"; transcript_id "T1_PB.141.1";
chr1	PacBio	exon	19081349	19081573	.	-	.	gene_id "T1_PB.141"; transcript_id "T1_PB.141.1";
chr1	PacBio	exon	19084504	19084572	.	-	.	gene_id "T1_PB.141"; transcript_id "T1_PB.141.1";
chr1	PacBio	transcript	19121232	19126535	.	-	.	gene_id "T1_PB.142"; transcript_id "T1_PB.142.1";
chr1	PacBio	exon	19121232	19121434	.	-	.	gene_id "T1_PB.142"; transcript_id "T1_PB.142.1";
chr1	PacBio	exon	19121934	19122012	.	-	.	gene_id "T1_PB.142"; transcript_id "T1_PB.142.1";
chr1	PacBio	exon	19122833	19123060	.	-	.	gene_id "T1_PB.142"; transcript_id "T1_PB.142.1";
chr1	PacBio	exon	19124541	19124690	.	-	.	gene_id "T1_PB.142"; transcript_id "T1_PB.142.1";
chr1	PacBio	exon	19126446	19126535	.	-	.	gene_id "T1_PB.142"; transcript_id "T1_PB.142.1";
chr1	PacBio	transcript	19210395	19240702	.	+	.	gene_id "T1_PB.143"; transcript_id "T1_PB.143.1";
chr1	PacBio	exon	19210395	19210559	.	+	.	gene_id "T1_PB.143"; transcript_id "T1_PB.143.1";
chr1	PacBio	exon	19240257	19240702	.	+	.	gene_id "T1_PB.143"; transcript_id "T1_PB.143.1";
chr1	PacBio	transcript	19212365	19213713	.	+	.	gene_id "T1_PB.143"; transcript_id "T1_PB.143.2";
chr1	PacBio	exon	19212365	19213713	.	+	.	gene_id "T1_PB.143"; transcript_id "T1_PB.143.2";
chr1	PacBio	transcript	19251792	19258986	.	+	.	gene_id "T1_PB.144"; transcript_id "T1_PB.144.1";
chr1	PacBio	exon	19251792	19251863	.	+	.	gene_id "T1_PB.144"; transcript_id "T1_PB.144.1";
chr1	PacBio	exon	19254782	19254840	.	+	.	gene_id "T1_PB.144"; transcript_id "T1_PB.144.1";
chr1	PacBio	exon	19255948	19256051	.	+	.	gene_id "T1_PB.144"; transcript_id "T1_PB.144.1";
chr1	PacBio	exon	19257064	19257145	.	+	.	gene_id "T1_PB.144"; transcript_id "T1_PB.144.1";
chr1	PacBio	exon	19257454	19257521	.	+	.	gene_id "T1_PB.144"; transcript_id "T1_PB.144.1";
chr1	PacBio	exon	19257833	19257984	.	+	.	gene_id "T1_PB.144"; transcript_id "T1_PB.144.1";
chr1	PacBio	exon	19258477	19258553	.	+	.	gene_id "T1_PB.144"; transcript_id "T1_PB.144.1";
chr1	PacBio	exon	19258681	19258986	.	+	.	gene_id "T1_PB.144"; transcript_id "T1_PB.144.1";
chr1	PacBio	transcript	19303971	19312096	.	-	.	gene_id "T1_PB.145"; transcript_id "T1_PB.145.1";
chr1	PacBio	exon	19303971	19304386	.	-	.	gene_id "T1_PB.145"; transcript_id "T1_PB.145.1";
chr1	PacBio	exon	19306018	19306147	.	-	.	gene_id "T1_PB.145"; transcript_id "T1_PB.145.1";
chr1	PacBio	exon	19307002	19307101	.	-	.	gene_id "T1_PB.145"; transcript_id "T1_PB.145.1";
chr1	PacBio	exon	19307314	19307410	.	-	.	gene_id "T1_PB.145"; transcript_id "T1_PB.145.1";
chr1	PacBio	exon	19308158	19308262	.	-	.	gene_id "T1_PB.145"; transcript_id "T1_PB.145.1";
chr1	PacBio	exon	19308455	19308642	.	-	.	gene_id "T1_PB.145"; transcript_id "T1_PB.145.1";
chr1	PacBio	exon	19311827	19312096	.	-	.	gene_id "T1_PB.145"; transcript_id "T1_PB.145.1";
chr1	PacBio	transcript	19303972	19309124	.	-	.	gene_id "T1_PB.145"; transcript_id "T1_PB.145.2";
chr1	PacBio	exon	19303972	19304386	.	-	.	gene_id "T1_PB.145"; transcript_id "T1_PB.145.2";
chr1	PacBio	exon	19306018	19306147	.	-	.	gene_id "T1_PB.145"; transcript_id "T1_PB.145.2";
chr1	PacBio	exon	19307002	19307101	.	-	.	gene_id "T1_PB.145"; transcript_id "T1_PB.145.2";
chr1	PacBio	exon	19307314	19307410	.	-	.	gene_id "T1_PB.145"; transcript_id "T1_PB.145.2";
chr1	PacBio	exon	19308158	19308262	.	-	.	gene_id "T1_PB.145"; transcript_id "T1_PB.145.2";
chr1	PacBio	exon	19308455	19309124	.	-	.	gene_id "T1_PB.145"; transcript_id "T1_PB.145.2";
chr1	PacBio	transcript	19338783	19485523	.	-	.	gene_id "T1_PB.146"; transcript_id "T1_PB.146.1";
chr1	PacBio	exon	19338783	19339617	.	-	.	gene_id "T1_PB.146"; transcript_id "T1_PB.146.1";
chr1	PacBio	exon	19344358	19344434	.	-	.	gene_id "T1_PB.146"; transcript_id "T1_PB.146.1";
chr1	PacBio	exon	19345187	19345252	.	-	.	gene_id "T1_PB.146"; transcript_id "T1_PB.146.1";
chr1	PacBio	exon	19356635	19356751	.	-	.	gene_id "T1_PB.146"; transcript_id "T1_PB.146.1";
chr1	PacBio	exon	19357422	19357563	.	-	.	gene_id "T1_PB.146"; transcript_id "T1_PB.146.1";
chr1	PacBio	exon	19378540	19378653	.	-	.	gene_id "T1_PB.146"; transcript_id "T1_PB.146.1";
chr1	PacBio	exon	19385505	19385626	.	-	.	gene_id "T1_PB.146"; transcript_id "T1_PB.146.1";
chr1	PacBio	exon	19419661	19419750	.	-	.	gene_id "T1_PB.146"; transcript_id "T1_PB.146.1";
chr1	PacBio	exon	19485436	19485523	.	-	.	gene_id "T1_PB.146"; transcript_id "T1_PB.146.1";
chr1	PacBio	transcript	19339106	19485529	.	-	.	gene_id "T1_PB.146"; transcript_id "T1_PB.146.2";
chr1	PacBio	exon	19339106	19339617	.	-	.	gene_id "T1_PB.146"; transcript_id "T1_PB.146.2";
chr1	PacBio	exon	19344358	19344434	.	-	.	gene_id "T1_PB.146"; transcript_id "T1_PB.146.2";
chr1	PacBio	exon	19345187	19345252	.	-	.	gene_id "T1_PB.146"; transcript_id "T1_PB.146.2";
chr1	PacBio	exon	19356635	19356751	.	-	.	gene_id "T1_PB.146"; transcript_id "T1_PB.146.2";
chr1	PacBio	exon	19357422	19357563	.	-	.	gene_id "T1_PB.146"; transcript_id "T1_PB.146.2";
chr1	PacBio	exon	19378540	19378653	.	-	.	gene_id "T1_PB.146"; transcript_id "T1_PB.146.2";
chr1	PacBio	exon	19385505	19385626	.	-	.	gene_id "T1_PB.146"; transcript_id "T1_PB.146.2";
chr1	PacBio	exon	19419661	19419750	.	-	.	gene_id "T1_PB.146"; transcript_id "T1_PB.146.2";
chr1	PacBio	exon	19485436	19485529	.	-	.	gene_id "T1_PB.146"; transcript_id "T1_PB.146.2";
chr1	PacBio	transcript	19339359	19485486	.	-	.	gene_id "T1_PB.146"; transcript_id "T1_PB.146.3";
chr1	PacBio	exon	19339359	19339617	.	-	.	gene_id "T1_PB.146"; transcript_id "T1_PB.146.3";
chr1	PacBio	exon	19344358	19344434	.	-	.	gene_id "T1_PB.146"; transcript_id "T1_PB.146.3";
chr1	PacBio	exon	19345187	19345252	.	-	.	gene_id "T1_PB.146"; transcript_id "T1_PB.146.3";
chr1	PacBio	exon	19356635	19356751	.	-	.	gene_id "T1_PB.146"; transcript_id "T1_PB.146.3";
chr1	PacBio	exon	19357422	19357563	.	-	.	gene_id "T1_PB.146"; transcript_id "T1_PB.146.3";
chr1	PacBio	exon	19378540	19378653	.	-	.	gene_id "T1_PB.146"; transcript_id "T1_PB.146.3";
chr1	PacBio	exon	19385505	19385626	.	-	.	gene_id "T1_PB.146"; transcript_id "T1_PB.146.3";
chr1	PacBio	exon	19419661	19419750	.	-	.	gene_id "T1_PB.146"; transcript_id "T1_PB.146.3";
chr1	PacBio	exon	19485436	19485486	.	-	.	gene_id "T1_PB.146"; transcript_id "T1_PB.146.3";
chr1	PacBio	transcript	19368685	19370339	.	-	.	gene_id "T1_PB.146"; transcript_id "T1_PB.146.4";
chr1	PacBio	exon	19368685	19370339	.	-	.	gene_id "T1_PB.146"; transcript_id "T1_PB.146.4";
chr1	PacBio	transcript	20186115	20192351	.	+	.	gene_id "T1_PB.147"; transcript_id "T1_PB.147.1";
chr1	PacBio	exon	20186115	20186153	.	+	.	gene_id "T1_PB.147"; transcript_id "T1_PB.147.1";
chr1	PacBio	exon	20190547	20192351	.	+	.	gene_id "T1_PB.147"; transcript_id "T1_PB.147.1";
chr1	PacBio	transcript	20482399	20483481	.	-	.	gene_id "T1_PB.148"; transcript_id "T1_PB.148.1";
chr1	PacBio	exon	20482399	20483481	.	-	.	gene_id "T1_PB.148"; transcript_id "T1_PB.148.1";
chr1	PacBio	transcript	20499454	20501215	.	-	.	gene_id "T1_PB.149"; transcript_id "T1_PB.149.1";
chr1	PacBio	exon	20499454	20501215	.	-	.	gene_id "T1_PB.149"; transcript_id "T1_PB.149.1";
chr1	PacBio	transcript	20588946	20618902	.	+	.	gene_id "T1_PB.150"; transcript_id "T1_PB.150.1";
chr1	PacBio	exon	20588946	20589283	.	+	.	gene_id "T1_PB.150"; transcript_id "T1_PB.150.1";
chr1	PacBio	exon	20604928	20605039	.	+	.	gene_id "T1_PB.150"; transcript_id "T1_PB.150.1";
chr1	PacBio	exon	20613842	20613899	.	+	.	gene_id "T1_PB.150"; transcript_id "T1_PB.150.1";
chr1	PacBio	exon	20618452	20618902	.	+	.	gene_id "T1_PB.150"; transcript_id "T1_PB.150.1";
chr1	PacBio	transcript	20589098	20618900	.	+	.	gene_id "T1_PB.150"; transcript_id "T1_PB.150.2";
chr1	PacBio	exon	20589098	20589283	.	+	.	gene_id "T1_PB.150"; transcript_id "T1_PB.150.2";
chr1	PacBio	exon	20618452	20618900	.	+	.	gene_id "T1_PB.150"; transcript_id "T1_PB.150.2";
chr1	PacBio	transcript	20590417	20593090	.	+	.	gene_id "T1_PB.150"; transcript_id "T1_PB.150.3";
chr1	PacBio	exon	20590417	20591068	.	+	.	gene_id "T1_PB.150"; transcript_id "T1_PB.150.3";
chr1	PacBio	exon	20592822	20593090	.	+	.	gene_id "T1_PB.150"; transcript_id "T1_PB.150.3";
chr1	PacBio	transcript	20633479	20651313	.	+	.	gene_id "T1_PB.151"; transcript_id "T1_PB.151.1";
chr1	PacBio	exon	20633479	20633935	.	+	.	gene_id "T1_PB.151"; transcript_id "T1_PB.151.1";
chr1	PacBio	exon	20637842	20638129	.	+	.	gene_id "T1_PB.151"; transcript_id "T1_PB.151.1";
chr1	PacBio	exon	20639892	20639992	.	+	.	gene_id "T1_PB.151"; transcript_id "T1_PB.151.1";
chr1	PacBio	exon	20644490	20644672	.	+	.	gene_id "T1_PB.151"; transcript_id "T1_PB.151.1";
chr1	PacBio	exon	20645560	20645723	.	+	.	gene_id "T1_PB.151"; transcript_id "T1_PB.151.1";
chr1	PacBio	exon	20648505	20648632	.	+	.	gene_id "T1_PB.151"; transcript_id "T1_PB.151.1";
chr1	PacBio	exon	20648995	20649231	.	+	.	gene_id "T1_PB.151"; transcript_id "T1_PB.151.1";
chr1	PacBio	exon	20650434	20651313	.	+	.	gene_id "T1_PB.151"; transcript_id "T1_PB.151.1";
chr1	PacBio	transcript	20633482	20650736	.	+	.	gene_id "T1_PB.151"; transcript_id "T1_PB.151.2";
chr1	PacBio	exon	20633482	20633935	.	+	.	gene_id "T1_PB.151"; transcript_id "T1_PB.151.2";
chr1	PacBio	exon	20637842	20638129	.	+	.	gene_id "T1_PB.151"; transcript_id "T1_PB.151.2";
chr1	PacBio	exon	20639892	20639992	.	+	.	gene_id "T1_PB.151"; transcript_id "T1_PB.151.2";
chr1	PacBio	exon	20644490	20644672	.	+	.	gene_id "T1_PB.151"; transcript_id "T1_PB.151.2";
chr1	PacBio	exon	20645560	20645723	.	+	.	gene_id "T1_PB.151"; transcript_id "T1_PB.151.2";
chr1	PacBio	exon	20648505	20648632	.	+	.	gene_id "T1_PB.151"; transcript_id "T1_PB.151.2";
chr1	PacBio	exon	20648995	20649231	.	+	.	gene_id "T1_PB.151"; transcript_id "T1_PB.151.2";
chr1	PacBio	exon	20650434	20650736	.	+	.	gene_id "T1_PB.151"; transcript_id "T1_PB.151.2";
chr1	PacBio	transcript	20644504	20651313	.	+	.	gene_id "T1_PB.151"; transcript_id "T1_PB.151.3";
chr1	PacBio	exon	20644504	20644672	.	+	.	gene_id "T1_PB.151"; transcript_id "T1_PB.151.3";
chr1	PacBio	exon	20645560	20645723	.	+	.	gene_id "T1_PB.151"; transcript_id "T1_PB.151.3";
chr1	PacBio	exon	20648505	20648632	.	+	.	gene_id "T1_PB.151"; transcript_id "T1_PB.151.3";
chr1	PacBio	exon	20648995	20649231	.	+	.	gene_id "T1_PB.151"; transcript_id "T1_PB.151.3";
chr1	PacBio	exon	20650434	20651313	.	+	.	gene_id "T1_PB.151"; transcript_id "T1_PB.151.3";
chr1	PacBio	transcript	20652183	20661498	.	-	.	gene_id "T1_PB.152"; transcript_id "T1_PB.152.1";
chr1	PacBio	exon	20652183	20652528	.	-	.	gene_id "T1_PB.152"; transcript_id "T1_PB.152.1";
chr1	PacBio	exon	20652621	20652727	.	-	.	gene_id "T1_PB.152"; transcript_id "T1_PB.152.1";
chr1	PacBio	exon	20652851	20652971	.	-	.	gene_id "T1_PB.152"; transcript_id "T1_PB.152.1";
chr1	PacBio	exon	20653627	20653774	.	-	.	gene_id "T1_PB.152"; transcript_id "T1_PB.152.1";
chr1	PacBio	exon	20654223	20654371	.	-	.	gene_id "T1_PB.152"; transcript_id "T1_PB.152.1";
chr1	PacBio	exon	20654614	20654707	.	-	.	gene_id "T1_PB.152"; transcript_id "T1_PB.152.1";
chr1	PacBio	exon	20655440	20655534	.	-	.	gene_id "T1_PB.152"; transcript_id "T1_PB.152.1";
chr1	PacBio	exon	20655676	20655779	.	-	.	gene_id "T1_PB.152"; transcript_id "T1_PB.152.1";
chr1	PacBio	exon	20656101	20656187	.	-	.	gene_id "T1_PB.152"; transcript_id "T1_PB.152.1";
chr1	PacBio	exon	20660881	20660991	.	-	.	gene_id "T1_PB.152"; transcript_id "T1_PB.152.1";
chr1	PacBio	exon	20661197	20661498	.	-	.	gene_id "T1_PB.152"; transcript_id "T1_PB.152.1";
chr1	PacBio	transcript	20652190	20655525	.	-	.	gene_id "T1_PB.152"; transcript_id "T1_PB.152.2";
chr1	PacBio	exon	20652190	20652528	.	-	.	gene_id "T1_PB.152"; transcript_id "T1_PB.152.2";
chr1	PacBio	exon	20652621	20652727	.	-	.	gene_id "T1_PB.152"; transcript_id "T1_PB.152.2";
chr1	PacBio	exon	20652851	20652971	.	-	.	gene_id "T1_PB.152"; transcript_id "T1_PB.152.2";
chr1	PacBio	exon	20653627	20653774	.	-	.	gene_id "T1_PB.152"; transcript_id "T1_PB.152.2";
chr1	PacBio	exon	20654223	20654371	.	-	.	gene_id "T1_PB.152"; transcript_id "T1_PB.152.2";
chr1	PacBio	exon	20654614	20654707	.	-	.	gene_id "T1_PB.152"; transcript_id "T1_PB.152.2";
chr1	PacBio	exon	20655440	20655525	.	-	.	gene_id "T1_PB.152"; transcript_id "T1_PB.152.2";
chr1	PacBio	transcript	20743142	20743950	.	-	.	gene_id "T1_PB.153"; transcript_id "T1_PB.153.1";
chr1	PacBio	exon	20743142	20743950	.	-	.	gene_id "T1_PB.153"; transcript_id "T1_PB.153.1";
chr1	PacBio	transcript	20744647	20787312	.	-	.	gene_id "T1_PB.154"; transcript_id "T1_PB.154.1";
chr1	PacBio	exon	20744647	20745091	.	-	.	gene_id "T1_PB.154"; transcript_id "T1_PB.154.1";
chr1	PacBio	exon	20745543	20745656	.	-	.	gene_id "T1_PB.154"; transcript_id "T1_PB.154.1";
chr1	PacBio	exon	20747544	20747655	.	-	.	gene_id "T1_PB.154"; transcript_id "T1_PB.154.1";
chr1	PacBio	exon	20749723	20749882	.	-	.	gene_id "T1_PB.154"; transcript_id "T1_PB.154.1";
chr1	PacBio	exon	20757166	20757256	.	-	.	gene_id "T1_PB.154"; transcript_id "T1_PB.154.1";
chr1	PacBio	exon	20765377	20765531	.	-	.	gene_id "T1_PB.154"; transcript_id "T1_PB.154.1";
chr1	PacBio	exon	20767584	20767664	.	-	.	gene_id "T1_PB.154"; transcript_id "T1_PB.154.1";
chr1	PacBio	exon	20770930	20771073	.	-	.	gene_id "T1_PB.154"; transcript_id "T1_PB.154.1";
chr1	PacBio	exon	20773451	20773610	.	-	.	gene_id "T1_PB.154"; transcript_id "T1_PB.154.1";
chr1	PacBio	exon	20776597	20776750	.	-	.	gene_id "T1_PB.154"; transcript_id "T1_PB.154.1";
chr1	PacBio	exon	20779812	20779911	.	-	.	gene_id "T1_PB.154"; transcript_id "T1_PB.154.1";
chr1	PacBio	exon	20787195	20787312	.	-	.	gene_id "T1_PB.154"; transcript_id "T1_PB.154.1";
chr1	PacBio	transcript	20744647	20776652	.	-	.	gene_id "T1_PB.154"; transcript_id "T1_PB.154.2";
chr1	PacBio	exon	20744647	20745091	.	-	.	gene_id "T1_PB.154"; transcript_id "T1_PB.154.2";
chr1	PacBio	exon	20745543	20745656	.	-	.	gene_id "T1_PB.154"; transcript_id "T1_PB.154.2";
chr1	PacBio	exon	20747544	20747655	.	-	.	gene_id "T1_PB.154"; transcript_id "T1_PB.154.2";
chr1	PacBio	exon	20749723	20749882	.	-	.	gene_id "T1_PB.154"; transcript_id "T1_PB.154.2";
chr1	PacBio	exon	20757166	20757256	.	-	.	gene_id "T1_PB.154"; transcript_id "T1_PB.154.2";
chr1	PacBio	exon	20765377	20765531	.	-	.	gene_id "T1_PB.154"; transcript_id "T1_PB.154.2";
chr1	PacBio	exon	20767584	20767664	.	-	.	gene_id "T1_PB.154"; transcript_id "T1_PB.154.2";
chr1	PacBio	exon	20770930	20771073	.	-	.	gene_id "T1_PB.154"; transcript_id "T1_PB.154.2";
chr1	PacBio	exon	20773451	20773610	.	-	.	gene_id "T1_PB.154"; transcript_id "T1_PB.154.2";
chr1	PacBio	exon	20776597	20776652	.	-	.	gene_id "T1_PB.154"; transcript_id "T1_PB.154.2";
chr1	PacBio	transcript	20806485	20810806	.	-	.	gene_id "T1_PB.155"; transcript_id "T1_PB.155.1";
chr1	PacBio	exon	20806485	20807500	.	-	.	gene_id "T1_PB.155"; transcript_id "T1_PB.155.1";
chr1	PacBio	exon	20810738	20810806	.	-	.	gene_id "T1_PB.155"; transcript_id "T1_PB.155.1";
chr1	PacBio	transcript	20806667	20840967	.	-	.	gene_id "T1_PB.155"; transcript_id "T1_PB.155.2";
chr1	PacBio	exon	20806667	20807500	.	-	.	gene_id "T1_PB.155"; transcript_id "T1_PB.155.2";
chr1	PacBio	exon	20810738	20810884	.	-	.	gene_id "T1_PB.155"; transcript_id "T1_PB.155.2";
chr1	PacBio	exon	20813158	20813239	.	-	.	gene_id "T1_PB.155"; transcript_id "T1_PB.155.2";
chr1	PacBio	exon	20817392	20817538	.	-	.	gene_id "T1_PB.155"; transcript_id "T1_PB.155.2";
chr1	PacBio	exon	20825100	20825198	.	-	.	gene_id "T1_PB.155"; transcript_id "T1_PB.155.2";
chr1	PacBio	exon	20827617	20827698	.	-	.	gene_id "T1_PB.155"; transcript_id "T1_PB.155.2";
chr1	PacBio	exon	20829147	20829272	.	-	.	gene_id "T1_PB.155"; transcript_id "T1_PB.155.2";
chr1	PacBio	exon	20840856	20840967	.	-	.	gene_id "T1_PB.155"; transcript_id "T1_PB.155.2";
chr1	PacBio	transcript	20806889	20849463	.	-	.	gene_id "T1_PB.155"; transcript_id "T1_PB.155.3";
chr1	PacBio	exon	20806889	20807500	.	-	.	gene_id "T1_PB.155"; transcript_id "T1_PB.155.3";
chr1	PacBio	exon	20810738	20810884	.	-	.	gene_id "T1_PB.155"; transcript_id "T1_PB.155.3";
chr1	PacBio	exon	20813158	20813239	.	-	.	gene_id "T1_PB.155"; transcript_id "T1_PB.155.3";
chr1	PacBio	exon	20817392	20817538	.	-	.	gene_id "T1_PB.155"; transcript_id "T1_PB.155.3";
chr1	PacBio	exon	20825100	20825198	.	-	.	gene_id "T1_PB.155"; transcript_id "T1_PB.155.3";
chr1	PacBio	exon	20827617	20827698	.	-	.	gene_id "T1_PB.155"; transcript_id "T1_PB.155.3";
chr1	PacBio	exon	20829147	20829272	.	-	.	gene_id "T1_PB.155"; transcript_id "T1_PB.155.3";
chr1	PacBio	exon	20840856	20841028	.	-	.	gene_id "T1_PB.155"; transcript_id "T1_PB.155.3";
chr1	PacBio	exon	20849415	20849463	.	-	.	gene_id "T1_PB.155"; transcript_id "T1_PB.155.3";
chr1	PacBio	transcript	20807309	20864694	.	-	.	gene_id "T1_PB.155"; transcript_id "T1_PB.155.4";
chr1	PacBio	exon	20807309	20807500	.	-	.	gene_id "T1_PB.155"; transcript_id "T1_PB.155.4";
chr1	PacBio	exon	20810738	20810884	.	-	.	gene_id "T1_PB.155"; transcript_id "T1_PB.155.4";
chr1	PacBio	exon	20813158	20813239	.	-	.	gene_id "T1_PB.155"; transcript_id "T1_PB.155.4";
chr1	PacBio	exon	20817392	20817538	.	-	.	gene_id "T1_PB.155"; transcript_id "T1_PB.155.4";
chr1	PacBio	exon	20825100	20825198	.	-	.	gene_id "T1_PB.155"; transcript_id "T1_PB.155.4";
chr1	PacBio	exon	20827617	20827698	.	-	.	gene_id "T1_PB.155"; transcript_id "T1_PB.155.4";
chr1	PacBio	exon	20829147	20829272	.	-	.	gene_id "T1_PB.155"; transcript_id "T1_PB.155.4";
chr1	PacBio	exon	20840856	20841028	.	-	.	gene_id "T1_PB.155"; transcript_id "T1_PB.155.4";
chr1	PacBio	exon	20849415	20849530	.	-	.	gene_id "T1_PB.155"; transcript_id "T1_PB.155.4";
chr1	PacBio	exon	20851258	20851478	.	-	.	gene_id "T1_PB.155"; transcript_id "T1_PB.155.4";
chr1	PacBio	exon	20853560	20853677	.	-	.	gene_id "T1_PB.155"; transcript_id "T1_PB.155.4";
chr1	PacBio	exon	20854978	20855071	.	-	.	gene_id "T1_PB.155"; transcript_id "T1_PB.155.4";
chr1	PacBio	exon	20857403	20857497	.	-	.	gene_id "T1_PB.155"; transcript_id "T1_PB.155.4";
chr1	PacBio	exon	20860385	20860517	.	-	.	gene_id "T1_PB.155"; transcript_id "T1_PB.155.4";
chr1	PacBio	exon	20862228	20862332	.	-	.	gene_id "T1_PB.155"; transcript_id "T1_PB.155.4";
chr1	PacBio	exon	20864476	20864694	.	-	.	gene_id "T1_PB.155"; transcript_id "T1_PB.155.4";
chr1	PacBio	transcript	20951088	20952166	.	-	.	gene_id "T1_PB.156"; transcript_id "T1_PB.156.1";
chr1	PacBio	exon	20951088	20952166	.	-	.	gene_id "T1_PB.156"; transcript_id "T1_PB.156.1";
chr1	PacBio	transcript	21217254	21218322	.	-	.	gene_id "T1_PB.157"; transcript_id "T1_PB.157.1";
chr1	PacBio	exon	21217254	21218322	.	-	.	gene_id "T1_PB.157"; transcript_id "T1_PB.157.1";
chr1	PacBio	transcript	21219540	21227203	.	-	.	gene_id "T1_PB.158"; transcript_id "T1_PB.158.1";
chr1	PacBio	exon	21219540	21220131	.	-	.	gene_id "T1_PB.158"; transcript_id "T1_PB.158.1";
chr1	PacBio	exon	21221747	21221842	.	-	.	gene_id "T1_PB.158"; transcript_id "T1_PB.158.1";
chr1	PacBio	exon	21225250	21225440	.	-	.	gene_id "T1_PB.158"; transcript_id "T1_PB.158.1";
chr1	PacBio	exon	21227159	21227203	.	-	.	gene_id "T1_PB.158"; transcript_id "T1_PB.158.1";
chr1	PacBio	transcript	21219540	21258724	.	-	.	gene_id "T1_PB.158"; transcript_id "T1_PB.158.2";
chr1	PacBio	exon	21219540	21220131	.	-	.	gene_id "T1_PB.158"; transcript_id "T1_PB.158.2";
chr1	PacBio	exon	21221747	21221842	.	-	.	gene_id "T1_PB.158"; transcript_id "T1_PB.158.2";
chr1	PacBio	exon	21225250	21225440	.	-	.	gene_id "T1_PB.158"; transcript_id "T1_PB.158.2";
chr1	PacBio	exon	21227159	21227226	.	-	.	gene_id "T1_PB.158"; transcript_id "T1_PB.158.2";
chr1	PacBio	exon	21227931	21228041	.	-	.	gene_id "T1_PB.158"; transcript_id "T1_PB.158.2";
chr1	PacBio	exon	21233558	21233661	.	-	.	gene_id "T1_PB.158"; transcript_id "T1_PB.158.2";
chr1	PacBio	exon	21235850	21235927	.	-	.	gene_id "T1_PB.158"; transcript_id "T1_PB.158.2";
chr1	PacBio	exon	21236746	21236844	.	-	.	gene_id "T1_PB.158"; transcript_id "T1_PB.158.2";
chr1	PacBio	exon	21238134	21238244	.	-	.	gene_id "T1_PB.158"; transcript_id "T1_PB.158.2";
chr1	PacBio	exon	21244989	21245103	.	-	.	gene_id "T1_PB.158"; transcript_id "T1_PB.158.2";
chr1	PacBio	exon	21247221	21247363	.	-	.	gene_id "T1_PB.158"; transcript_id "T1_PB.158.2";
chr1	PacBio	exon	21255947	21256138	.	-	.	gene_id "T1_PB.158"; transcript_id "T1_PB.158.2";
chr1	PacBio	exon	21257525	21257590	.	-	.	gene_id "T1_PB.158"; transcript_id "T1_PB.158.2";
chr1	PacBio	exon	21258693	21258724	.	-	.	gene_id "T1_PB.158"; transcript_id "T1_PB.158.2";
chr1	PacBio	transcript	21561161	21578395	.	+	.	gene_id "T1_PB.159"; transcript_id "T1_PB.159.1";
chr1	PacBio	exon	21561161	21561212	.	+	.	gene_id "T1_PB.159"; transcript_id "T1_PB.159.1";
chr1	PacBio	exon	21563110	21563284	.	+	.	gene_id "T1_PB.159"; transcript_id "T1_PB.159.1";
chr1	PacBio	exon	21564041	21564216	.	+	.	gene_id "T1_PB.159"; transcript_id "T1_PB.159.1";
chr1	PacBio	exon	21568104	21568247	.	+	.	gene_id "T1_PB.159"; transcript_id "T1_PB.159.1";
chr1	PacBio	exon	21570305	21570374	.	+	.	gene_id "T1_PB.159"; transcript_id "T1_PB.159.1";
chr1	PacBio	exon	21573665	21573799	.	+	.	gene_id "T1_PB.159"; transcript_id "T1_PB.159.1";
chr1	PacBio	exon	21575733	21575924	.	+	.	gene_id "T1_PB.159"; transcript_id "T1_PB.159.1";
chr1	PacBio	exon	21576522	21576641	.	+	.	gene_id "T1_PB.159"; transcript_id "T1_PB.159.1";
chr1	PacBio	exon	21577383	21578395	.	+	.	gene_id "T1_PB.159"; transcript_id "T1_PB.159.1";
chr1	PacBio	transcript	21570332	21578406	.	+	.	gene_id "T1_PB.159"; transcript_id "T1_PB.159.2";
chr1	PacBio	exon	21570332	21570374	.	+	.	gene_id "T1_PB.159"; transcript_id "T1_PB.159.2";
chr1	PacBio	exon	21573665	21573799	.	+	.	gene_id "T1_PB.159"; transcript_id "T1_PB.159.2";
chr1	PacBio	exon	21575733	21575924	.	+	.	gene_id "T1_PB.159"; transcript_id "T1_PB.159.2";
chr1	PacBio	exon	21576522	21576641	.	+	.	gene_id "T1_PB.159"; transcript_id "T1_PB.159.2";
chr1	PacBio	exon	21577383	21578406	.	+	.	gene_id "T1_PB.159"; transcript_id "T1_PB.159.2";
chr1	PacBio	transcript	21574861	21578409	.	+	.	gene_id "T1_PB.159"; transcript_id "T1_PB.159.3";
chr1	PacBio	exon	21574861	21575037	.	+	.	gene_id "T1_PB.159"; transcript_id "T1_PB.159.3";
chr1	PacBio	exon	21575733	21575924	.	+	.	gene_id "T1_PB.159"; transcript_id "T1_PB.159.3";
chr1	PacBio	exon	21576522	21576641	.	+	.	gene_id "T1_PB.159"; transcript_id "T1_PB.159.3";
chr1	PacBio	exon	21577383	21578409	.	+	.	gene_id "T1_PB.159"; transcript_id "T1_PB.159.3";
chr1	PacBio	transcript	21575847	21578406	.	+	.	gene_id "T1_PB.159"; transcript_id "T1_PB.159.4";
chr1	PacBio	exon	21575847	21575924	.	+	.	gene_id "T1_PB.159"; transcript_id "T1_PB.159.4";
chr1	PacBio	exon	21576522	21576641	.	+	.	gene_id "T1_PB.159"; transcript_id "T1_PB.159.4";
chr1	PacBio	exon	21577383	21578406	.	+	.	gene_id "T1_PB.159"; transcript_id "T1_PB.159.4";
chr1	PacBio	transcript	21679237	21721065	.	-	.	gene_id "T1_PB.160"; transcript_id "T1_PB.160.1";
chr1	PacBio	exon	21679237	21679439	.	-	.	gene_id "T1_PB.160"; transcript_id "T1_PB.160.1";
chr1	PacBio	exon	21680808	21680834	.	-	.	gene_id "T1_PB.160"; transcript_id "T1_PB.160.1";
chr1	PacBio	exon	21687191	21687239	.	-	.	gene_id "T1_PB.160"; transcript_id "T1_PB.160.1";
chr1	PacBio	exon	21689974	21690099	.	-	.	gene_id "T1_PB.160"; transcript_id "T1_PB.160.1";
chr1	PacBio	exon	21695066	21695221	.	-	.	gene_id "T1_PB.160"; transcript_id "T1_PB.160.1";
chr1	PacBio	exon	21701498	21701602	.	-	.	gene_id "T1_PB.160"; transcript_id "T1_PB.160.1";
chr1	PacBio	exon	21703512	21703618	.	-	.	gene_id "T1_PB.160"; transcript_id "T1_PB.160.1";
chr1	PacBio	exon	21704262	21704392	.	-	.	gene_id "T1_PB.160"; transcript_id "T1_PB.160.1";
chr1	PacBio	exon	21705727	21705837	.	-	.	gene_id "T1_PB.160"; transcript_id "T1_PB.160.1";
chr1	PacBio	exon	21706126	21706187	.	-	.	gene_id "T1_PB.160"; transcript_id "T1_PB.160.1";
chr1	PacBio	exon	21706467	21706589	.	-	.	gene_id "T1_PB.160"; transcript_id "T1_PB.160.1";
chr1	PacBio	exon	21706744	21706868	.	-	.	gene_id "T1_PB.160"; transcript_id "T1_PB.160.1";
chr1	PacBio	exon	21715389	21715457	.	-	.	gene_id "T1_PB.160"; transcript_id "T1_PB.160.1";
chr1	PacBio	exon	21721036	21721065	.	-	.	gene_id "T1_PB.160"; transcript_id "T1_PB.160.1";
chr1	PacBio	transcript	21721036	21783165	.	-	.	gene_id "T1_PB.160"; transcript_id "T1_PB.160.2";
chr1	PacBio	exon	21721036	21721166	.	-	.	gene_id "T1_PB.160"; transcript_id "T1_PB.160.2";
chr1	PacBio	exon	21721650	21721764	.	-	.	gene_id "T1_PB.160"; transcript_id "T1_PB.160.2";
chr1	PacBio	exon	21723898	21724095	.	-	.	gene_id "T1_PB.160"; transcript_id "T1_PB.160.2";
chr1	PacBio	exon	21728570	21728719	.	-	.	gene_id "T1_PB.160"; transcript_id "T1_PB.160.2";
chr1	PacBio	exon	21729704	21729832	.	-	.	gene_id "T1_PB.160"; transcript_id "T1_PB.160.2";
chr1	PacBio	exon	21736446	21736625	.	-	.	gene_id "T1_PB.160"; transcript_id "T1_PB.160.2";
chr1	PacBio	exon	21747067	21747149	.	-	.	gene_id "T1_PB.160"; transcript_id "T1_PB.160.2";
chr1	PacBio	exon	21748138	21748271	.	-	.	gene_id "T1_PB.160"; transcript_id "T1_PB.160.2";
chr1	PacBio	exon	21751507	21751615	.	-	.	gene_id "T1_PB.160"; transcript_id "T1_PB.160.2";
chr1	PacBio	exon	21752527	21752651	.	-	.	gene_id "T1_PB.160"; transcript_id "T1_PB.160.2";
chr1	PacBio	exon	21752992	21753119	.	-	.	gene_id "T1_PB.160"; transcript_id "T1_PB.160.2";
chr1	PacBio	exon	21756546	21756702	.	-	.	gene_id "T1_PB.160"; transcript_id "T1_PB.160.2";
chr1	PacBio	exon	21757663	21757783	.	-	.	gene_id "T1_PB.160"; transcript_id "T1_PB.160.2";
chr1	PacBio	exon	21782824	21783165	.	-	.	gene_id "T1_PB.160"; transcript_id "T1_PB.160.2";
chr1	PacBio	transcript	21756560	21783207	.	-	.	gene_id "T1_PB.160"; transcript_id "T1_PB.160.3";
chr1	PacBio	exon	21756560	21756702	.	-	.	gene_id "T1_PB.160"; transcript_id "T1_PB.160.3";
chr1	PacBio	exon	21757663	21757783	.	-	.	gene_id "T1_PB.160"; transcript_id "T1_PB.160.3";
chr1	PacBio	exon	21782824	21783207	.	-	.	gene_id "T1_PB.160"; transcript_id "T1_PB.160.3";
chr1	PacBio	transcript	22052717	22091765	.	+	.	gene_id "T1_PB.161"; transcript_id "T1_PB.161.1";
chr1	PacBio	exon	22052717	22052737	.	+	.	gene_id "T1_PB.161"; transcript_id "T1_PB.161.1";
chr1	PacBio	exon	22086805	22086866	.	+	.	gene_id "T1_PB.161"; transcript_id "T1_PB.161.1";
chr1	PacBio	exon	22091428	22091765	.	+	.	gene_id "T1_PB.161"; transcript_id "T1_PB.161.1";
chr1	PacBio	transcript	22052720	22090799	.	+	.	gene_id "T1_PB.161"; transcript_id "T1_PB.161.2";
chr1	PacBio	exon	22052720	22052742	.	+	.	gene_id "T1_PB.161"; transcript_id "T1_PB.161.2";
chr1	PacBio	exon	22078429	22078583	.	+	.	gene_id "T1_PB.161"; transcript_id "T1_PB.161.2";
chr1	PacBio	exon	22081722	22081794	.	+	.	gene_id "T1_PB.161"; transcript_id "T1_PB.161.2";
chr1	PacBio	exon	22086439	22086548	.	+	.	gene_id "T1_PB.161"; transcript_id "T1_PB.161.2";
chr1	PacBio	exon	22086669	22086866	.	+	.	gene_id "T1_PB.161"; transcript_id "T1_PB.161.2";
chr1	PacBio	exon	22089943	22090799	.	+	.	gene_id "T1_PB.161"; transcript_id "T1_PB.161.2";
chr1	PacBio	transcript	22092097	22092733	.	+	.	gene_id "T1_PB.162"; transcript_id "T1_PB.162.1";
chr1	PacBio	exon	22092097	22092733	.	+	.	gene_id "T1_PB.162"; transcript_id "T1_PB.162.1";
chr1	PacBio	transcript	22109256	22110187	.	+	.	gene_id "T1_PB.163"; transcript_id "T1_PB.163.1";
chr1	PacBio	exon	22109256	22110187	.	+	.	gene_id "T1_PB.163"; transcript_id "T1_PB.163.1";
chr1	PacBio	transcript	22461351	22462261	.	-	.	gene_id "T1_PB.164"; transcript_id "T1_PB.164.1";
chr1	PacBio	exon	22461351	22462261	.	-	.	gene_id "T1_PB.164"; transcript_id "T1_PB.164.1";
chr1	PacBio	transcript	22528800	22530683	.	+	.	gene_id "T1_PB.165"; transcript_id "T1_PB.165.1";
chr1	PacBio	exon	22528800	22530683	.	+	.	gene_id "T1_PB.165"; transcript_id "T1_PB.165.1";
chr1	PacBio	transcript	22653260	22661528	.	+	.	gene_id "T1_PB.166"; transcript_id "T1_PB.166.1";
chr1	PacBio	exon	22653260	22653303	.	+	.	gene_id "T1_PB.166"; transcript_id "T1_PB.166.1";
chr1	PacBio	exon	22659440	22659643	.	+	.	gene_id "T1_PB.166"; transcript_id "T1_PB.166.1";
chr1	PacBio	exon	22660812	22661528	.	+	.	gene_id "T1_PB.166"; transcript_id "T1_PB.166.1";
chr1	PacBio	transcript	23082458	23083565	.	-	.	gene_id "T1_PB.167"; transcript_id "T1_PB.167.1";
chr1	PacBio	exon	23082458	23083565	.	-	.	gene_id "T1_PB.167"; transcript_id "T1_PB.167.1";
chr1	PacBio	transcript	23093663	23168836	.	-	.	gene_id "T1_PB.168"; transcript_id "T1_PB.168.1";
chr1	PacBio	exon	23093663	23094380	.	-	.	gene_id "T1_PB.168"; transcript_id "T1_PB.168.1";
chr1	PacBio	exon	23109022	23109127	.	-	.	gene_id "T1_PB.168"; transcript_id "T1_PB.168.1";
chr1	PacBio	exon	23168766	23168836	.	-	.	gene_id "T1_PB.168"; transcript_id "T1_PB.168.1";
chr1	PacBio	transcript	23309792	23310833	.	-	.	gene_id "T1_PB.169"; transcript_id "T1_PB.169.1";
chr1	PacBio	exon	23309792	23310833	.	-	.	gene_id "T1_PB.169"; transcript_id "T1_PB.169.1";
chr1	PacBio	transcript	23309794	23344289	.	-	.	gene_id "T1_PB.169"; transcript_id "T1_PB.169.2";
chr1	PacBio	exon	23309794	23311066	.	-	.	gene_id "T1_PB.169"; transcript_id "T1_PB.169.2";
chr1	PacBio	exon	23311201	23311322	.	-	.	gene_id "T1_PB.169"; transcript_id "T1_PB.169.2";
chr1	PacBio	exon	23313553	23313702	.	-	.	gene_id "T1_PB.169"; transcript_id "T1_PB.169.2";
chr1	PacBio	exon	23318483	23318688	.	-	.	gene_id "T1_PB.169"; transcript_id "T1_PB.169.2";
chr1	PacBio	exon	23321528	23321663	.	-	.	gene_id "T1_PB.169"; transcript_id "T1_PB.169.2";
chr1	PacBio	exon	23323556	23323732	.	-	.	gene_id "T1_PB.169"; transcript_id "T1_PB.169.2";
chr1	PacBio	exon	23333518	23333631	.	-	.	gene_id "T1_PB.169"; transcript_id "T1_PB.169.2";
chr1	PacBio	exon	23337754	23337861	.	-	.	gene_id "T1_PB.169"; transcript_id "T1_PB.169.2";
chr1	PacBio	exon	23338490	23338608	.	-	.	gene_id "T1_PB.169"; transcript_id "T1_PB.169.2";
chr1	PacBio	exon	23340852	23341017	.	-	.	gene_id "T1_PB.169"; transcript_id "T1_PB.169.2";
chr1	PacBio	exon	23344211	23344289	.	-	.	gene_id "T1_PB.169"; transcript_id "T1_PB.169.2";
chr1	PacBio	transcript	23311255	23344317	.	-	.	gene_id "T1_PB.169"; transcript_id "T1_PB.169.3";
chr1	PacBio	exon	23311255	23311322	.	-	.	gene_id "T1_PB.169"; transcript_id "T1_PB.169.3";
chr1	PacBio	exon	23313553	23313702	.	-	.	gene_id "T1_PB.169"; transcript_id "T1_PB.169.3";
chr1	PacBio	exon	23318483	23318688	.	-	.	gene_id "T1_PB.169"; transcript_id "T1_PB.169.3";
chr1	PacBio	exon	23321528	23321663	.	-	.	gene_id "T1_PB.169"; transcript_id "T1_PB.169.3";
chr1	PacBio	exon	23323556	23323732	.	-	.	gene_id "T1_PB.169"; transcript_id "T1_PB.169.3";
chr1	PacBio	exon	23333518	23333631	.	-	.	gene_id "T1_PB.169"; transcript_id "T1_PB.169.3";
chr1	PacBio	exon	23337754	23337861	.	-	.	gene_id "T1_PB.169"; transcript_id "T1_PB.169.3";
chr1	PacBio	exon	23338490	23338608	.	-	.	gene_id "T1_PB.169"; transcript_id "T1_PB.169.3";
chr1	PacBio	exon	23340852	23341017	.	-	.	gene_id "T1_PB.169"; transcript_id "T1_PB.169.3";
chr1	PacBio	exon	23344211	23344317	.	-	.	gene_id "T1_PB.169"; transcript_id "T1_PB.169.3";
chr1	PacBio	transcript	23313650	23344301	.	-	.	gene_id "T1_PB.169"; transcript_id "T1_PB.169.5";
chr1	PacBio	exon	23313650	23313702	.	-	.	gene_id "T1_PB.169"; transcript_id "T1_PB.169.5";
chr1	PacBio	exon	23318483	23318688	.	-	.	gene_id "T1_PB.169"; transcript_id "T1_PB.169.5";
chr1	PacBio	exon	23321528	23321663	.	-	.	gene_id "T1_PB.169"; transcript_id "T1_PB.169.5";
chr1	PacBio	exon	23323556	23323732	.	-	.	gene_id "T1_PB.169"; transcript_id "T1_PB.169.5";
chr1	PacBio	exon	23333518	23333631	.	-	.	gene_id "T1_PB.169"; transcript_id "T1_PB.169.5";
chr1	PacBio	exon	23337754	23337861	.	-	.	gene_id "T1_PB.169"; transcript_id "T1_PB.169.5";
chr1	PacBio	exon	23338490	23338608	.	-	.	gene_id "T1_PB.169"; transcript_id "T1_PB.169.5";
chr1	PacBio	exon	23340852	23341020	.	-	.	gene_id "T1_PB.169"; transcript_id "T1_PB.169.5";
chr1	PacBio	exon	23344211	23344301	.	-	.	gene_id "T1_PB.169"; transcript_id "T1_PB.169.5";
chr1	PacBio	transcript	23557929	23559500	.	-	.	gene_id "T1_PB.170"; transcript_id "T1_PB.170.1";
chr1	PacBio	exon	23557929	23558415	.	-	.	gene_id "T1_PB.170"; transcript_id "T1_PB.170.1";
chr1	PacBio	exon	23558935	23559019	.	-	.	gene_id "T1_PB.170"; transcript_id "T1_PB.170.1";
chr1	PacBio	exon	23559127	23559500	.	-	.	gene_id "T1_PB.170"; transcript_id "T1_PB.170.1";
chr1	PacBio	transcript	23627369	23640565	.	+	.	gene_id "T1_PB.171"; transcript_id "T1_PB.171.1";
chr1	PacBio	exon	23627369	23627537	.	+	.	gene_id "T1_PB.171"; transcript_id "T1_PB.171.1";
chr1	PacBio	exon	23629481	23629557	.	+	.	gene_id "T1_PB.171"; transcript_id "T1_PB.171.1";
chr1	PacBio	exon	23639680	23640565	.	+	.	gene_id "T1_PB.171"; transcript_id "T1_PB.171.1";
chr1	PacBio	transcript	23691806	23696414	.	+	.	gene_id "T1_PB.172"; transcript_id "T1_PB.172.1";
chr1	PacBio	exon	23691806	23691829	.	+	.	gene_id "T1_PB.172"; transcript_id "T1_PB.172.1";
chr1	PacBio	exon	23692609	23692759	.	+	.	gene_id "T1_PB.172"; transcript_id "T1_PB.172.1";
chr1	PacBio	exon	23693807	23693913	.	+	.	gene_id "T1_PB.172"; transcript_id "T1_PB.172.1";
chr1	PacBio	exon	23694660	23694791	.	+	.	gene_id "T1_PB.172"; transcript_id "T1_PB.172.1";
chr1	PacBio	exon	23695798	23695908	.	+	.	gene_id "T1_PB.172"; transcript_id "T1_PB.172.1";
chr1	PacBio	exon	23696344	23696414	.	+	.	gene_id "T1_PB.172"; transcript_id "T1_PB.172.1";
chr1	PacBio	transcript	23691806	23696413	.	+	.	gene_id "T1_PB.172"; transcript_id "T1_PB.172.2";
chr1	PacBio	exon	23691806	23691829	.	+	.	gene_id "T1_PB.172"; transcript_id "T1_PB.172.2";
chr1	PacBio	exon	23692609	23692759	.	+	.	gene_id "T1_PB.172"; transcript_id "T1_PB.172.2";
chr1	PacBio	exon	23693807	23693913	.	+	.	gene_id "T1_PB.172"; transcript_id "T1_PB.172.2";
chr1	PacBio	exon	23694660	23695908	.	+	.	gene_id "T1_PB.172"; transcript_id "T1_PB.172.2";
chr1	PacBio	exon	23696344	23696413	.	+	.	gene_id "T1_PB.172"; transcript_id "T1_PB.172.2";
chr1	PacBio	transcript	23743489	23751852	.	+	.	gene_id "T1_PB.173"; transcript_id "T1_PB.173.1";
chr1	PacBio	exon	23743489	23743578	.	+	.	gene_id "T1_PB.173"; transcript_id "T1_PB.173.1";
chr1	PacBio	exon	23749021	23749077	.	+	.	gene_id "T1_PB.173"; transcript_id "T1_PB.173.1";
chr1	PacBio	exon	23749842	23749948	.	+	.	gene_id "T1_PB.173"; transcript_id "T1_PB.173.1";
chr1	PacBio	exon	23750845	23751852	.	+	.	gene_id "T1_PB.173"; transcript_id "T1_PB.173.1";
chr1	PacBio	transcript	23751188	23751854	.	+	.	gene_id "T1_PB.173"; transcript_id "T1_PB.173.2";
chr1	PacBio	exon	23751188	23751854	.	+	.	gene_id "T1_PB.173"; transcript_id "T1_PB.173.2";
chr1	PacBio	transcript	23760678	23762057	.	+	.	gene_id "T1_PB.174"; transcript_id "T1_PB.174.1";
chr1	PacBio	exon	23760678	23762057	.	+	.	gene_id "T1_PB.174"; transcript_id "T1_PB.174.1";
chr1	PacBio	transcript	23772042	23773395	.	+	.	gene_id "T1_PB.175"; transcript_id "T1_PB.175.1";
chr1	PacBio	exon	23772042	23773395	.	+	.	gene_id "T1_PB.175"; transcript_id "T1_PB.175.1";
chr1	PacBio	transcript	23760521	23778321	.	-	.	gene_id "T1_PB.176"; transcript_id "T1_PB.176.1";
chr1	PacBio	exon	23760521	23761151	.	-	.	gene_id "T1_PB.176"; transcript_id "T1_PB.176.1";
chr1	PacBio	exon	23772111	23772166	.	-	.	gene_id "T1_PB.176"; transcript_id "T1_PB.176.1";
chr1	PacBio	exon	23778199	23778321	.	-	.	gene_id "T1_PB.176"; transcript_id "T1_PB.176.1";
chr1	PacBio	transcript	23778380	23788228	.	+	.	gene_id "T1_PB.177"; transcript_id "T1_PB.177.1";
chr1	PacBio	exon	23778380	23778713	.	+	.	gene_id "T1_PB.177"; transcript_id "T1_PB.177.1";
chr1	PacBio	exon	23779438	23779481	.	+	.	gene_id "T1_PB.177"; transcript_id "T1_PB.177.1";
chr1	PacBio	exon	23779864	23779902	.	+	.	gene_id "T1_PB.177"; transcript_id "T1_PB.177.1";
chr1	PacBio	exon	23786408	23786423	.	+	.	gene_id "T1_PB.177"; transcript_id "T1_PB.177.1";
chr1	PacBio	exon	23787275	23787576	.	+	.	gene_id "T1_PB.177"; transcript_id "T1_PB.177.1";
chr1	PacBio	exon	23787671	23788228	.	+	.	gene_id "T1_PB.177"; transcript_id "T1_PB.177.1";
chr1	PacBio	transcript	23778528	23788224	.	+	.	gene_id "T1_PB.177"; transcript_id "T1_PB.177.2";
chr1	PacBio	exon	23778528	23778713	.	+	.	gene_id "T1_PB.177"; transcript_id "T1_PB.177.2";
chr1	PacBio	exon	23779438	23779481	.	+	.	gene_id "T1_PB.177"; transcript_id "T1_PB.177.2";
chr1	PacBio	exon	23779864	23779941	.	+	.	gene_id "T1_PB.177"; transcript_id "T1_PB.177.2";
chr1	PacBio	exon	23785675	23785779	.	+	.	gene_id "T1_PB.177"; transcript_id "T1_PB.177.2";
chr1	PacBio	exon	23786315	23786423	.	+	.	gene_id "T1_PB.177"; transcript_id "T1_PB.177.2";
chr1	PacBio	exon	23787275	23787382	.	+	.	gene_id "T1_PB.177"; transcript_id "T1_PB.177.2";
chr1	PacBio	exon	23787487	23788224	.	+	.	gene_id "T1_PB.177"; transcript_id "T1_PB.177.2";
chr1	PacBio	transcript	23778593	23788226	.	+	.	gene_id "T1_PB.177"; transcript_id "T1_PB.177.3";
chr1	PacBio	exon	23778593	23778713	.	+	.	gene_id "T1_PB.177"; transcript_id "T1_PB.177.3";
chr1	PacBio	exon	23779438	23779481	.	+	.	gene_id "T1_PB.177"; transcript_id "T1_PB.177.3";
chr1	PacBio	exon	23779864	23779941	.	+	.	gene_id "T1_PB.177"; transcript_id "T1_PB.177.3";
chr1	PacBio	exon	23785675	23785779	.	+	.	gene_id "T1_PB.177"; transcript_id "T1_PB.177.3";
chr1	PacBio	exon	23786315	23786423	.	+	.	gene_id "T1_PB.177"; transcript_id "T1_PB.177.3";
chr1	PacBio	exon	23787275	23788226	.	+	.	gene_id "T1_PB.177"; transcript_id "T1_PB.177.3";
chr1	PacBio	transcript	23791168	23795511	.	+	.	gene_id "T1_PB.178"; transcript_id "T1_PB.178.1";
chr1	PacBio	exon	23791168	23791250	.	+	.	gene_id "T1_PB.178"; transcript_id "T1_PB.178.1";
chr1	PacBio	exon	23792657	23792760	.	+	.	gene_id "T1_PB.178"; transcript_id "T1_PB.178.1";
chr1	PacBio	exon	23793008	23793039	.	+	.	gene_id "T1_PB.178"; transcript_id "T1_PB.178.1";
chr1	PacBio	exon	23793151	23793216	.	+	.	gene_id "T1_PB.178"; transcript_id "T1_PB.178.1";
chr1	PacBio	exon	23793705	23793752	.	+	.	gene_id "T1_PB.178"; transcript_id "T1_PB.178.1";
chr1	PacBio	exon	23793860	23793930	.	+	.	gene_id "T1_PB.178"; transcript_id "T1_PB.178.1";
chr1	PacBio	exon	23794063	23794136	.	+	.	gene_id "T1_PB.178"; transcript_id "T1_PB.178.1";
chr1	PacBio	exon	23794224	23794325	.	+	.	gene_id "T1_PB.178"; transcript_id "T1_PB.178.1";
chr1	PacBio	exon	23794427	23794600	.	+	.	gene_id "T1_PB.178"; transcript_id "T1_PB.178.1";
chr1	PacBio	exon	23794682	23795511	.	+	.	gene_id "T1_PB.178"; transcript_id "T1_PB.178.1";
chr1	PacBio	transcript	23793705	23795510	.	+	.	gene_id "T1_PB.178"; transcript_id "T1_PB.178.2";
chr1	PacBio	exon	23793705	23793752	.	+	.	gene_id "T1_PB.178"; transcript_id "T1_PB.178.2";
chr1	PacBio	exon	23793860	23793930	.	+	.	gene_id "T1_PB.178"; transcript_id "T1_PB.178.2";
chr1	PacBio	exon	23794063	23794136	.	+	.	gene_id "T1_PB.178"; transcript_id "T1_PB.178.2";
chr1	PacBio	exon	23794224	23794325	.	+	.	gene_id "T1_PB.178"; transcript_id "T1_PB.178.2";
chr1	PacBio	exon	23794427	23794600	.	+	.	gene_id "T1_PB.178"; transcript_id "T1_PB.178.2";
chr1	PacBio	exon	23794682	23795510	.	+	.	gene_id "T1_PB.178"; transcript_id "T1_PB.178.2";
chr1	PacBio	transcript	23801890	23825443	.	-	.	gene_id "T1_PB.179"; transcript_id "T1_PB.179.1";
chr1	PacBio	exon	23801890	23802564	.	-	.	gene_id "T1_PB.179"; transcript_id "T1_PB.179.1";
chr1	PacBio	exon	23804400	23804525	.	-	.	gene_id "T1_PB.179"; transcript_id "T1_PB.179.1";
chr1	PacBio	exon	23808135	23808323	.	-	.	gene_id "T1_PB.179"; transcript_id "T1_PB.179.1";
chr1	PacBio	exon	23810736	23810799	.	-	.	gene_id "T1_PB.179"; transcript_id "T1_PB.179.1";
chr1	PacBio	exon	23814190	23814338	.	-	.	gene_id "T1_PB.179"; transcript_id "T1_PB.179.1";
chr1	PacBio	exon	23816675	23816770	.	-	.	gene_id "T1_PB.179"; transcript_id "T1_PB.179.1";
chr1	PacBio	exon	23817476	23817583	.	-	.	gene_id "T1_PB.179"; transcript_id "T1_PB.179.1";
chr1	PacBio	exon	23820510	23820593	.	-	.	gene_id "T1_PB.179"; transcript_id "T1_PB.179.1";
chr1	PacBio	exon	23825356	23825443	.	-	.	gene_id "T1_PB.179"; transcript_id "T1_PB.179.1";
chr1	PacBio	transcript	23845085	23863215	.	-	.	gene_id "T1_PB.180"; transcript_id "T1_PB.180.1";
chr1	PacBio	exon	23845085	23845855	.	-	.	gene_id "T1_PB.180"; transcript_id "T1_PB.180.1";
chr1	PacBio	exon	23846074	23846173	.	-	.	gene_id "T1_PB.180"; transcript_id "T1_PB.180.1";
chr1	PacBio	exon	23848649	23848839	.	-	.	gene_id "T1_PB.180"; transcript_id "T1_PB.180.1";
chr1	PacBio	exon	23854360	23854560	.	-	.	gene_id "T1_PB.180"; transcript_id "T1_PB.180.1";
chr1	PacBio	exon	23859798	23859903	.	-	.	gene_id "T1_PB.180"; transcript_id "T1_PB.180.1";
chr1	PacBio	exon	23863134	23863215	.	-	.	gene_id "T1_PB.180"; transcript_id "T1_PB.180.1";
chr1	PacBio	transcript	23845087	23868315	.	-	.	gene_id "T1_PB.180"; transcript_id "T1_PB.180.2";
chr1	PacBio	exon	23845087	23845855	.	-	.	gene_id "T1_PB.180"; transcript_id "T1_PB.180.2";
chr1	PacBio	exon	23846074	23846173	.	-	.	gene_id "T1_PB.180"; transcript_id "T1_PB.180.2";
chr1	PacBio	exon	23848649	23848839	.	-	.	gene_id "T1_PB.180"; transcript_id "T1_PB.180.2";
chr1	PacBio	exon	23854360	23854560	.	-	.	gene_id "T1_PB.180"; transcript_id "T1_PB.180.2";
chr1	PacBio	exon	23859798	23859903	.	-	.	gene_id "T1_PB.180"; transcript_id "T1_PB.180.2";
chr1	PacBio	exon	23863134	23863271	.	-	.	gene_id "T1_PB.180"; transcript_id "T1_PB.180.2";
chr1	PacBio	exon	23865491	23865625	.	-	.	gene_id "T1_PB.180"; transcript_id "T1_PB.180.2";
chr1	PacBio	exon	23867898	23868315	.	-	.	gene_id "T1_PB.180"; transcript_id "T1_PB.180.2";
chr1	PacBio	transcript	23864725	23868287	.	-	.	gene_id "T1_PB.180"; transcript_id "T1_PB.180.3";
chr1	PacBio	exon	23864725	23864786	.	-	.	gene_id "T1_PB.180"; transcript_id "T1_PB.180.3";
chr1	PacBio	exon	23866274	23868287	.	-	.	gene_id "T1_PB.180"; transcript_id "T1_PB.180.3";
chr1	PacBio	transcript	23959822	23963441	.	+	.	gene_id "T1_PB.181"; transcript_id "T1_PB.181.1";
chr1	PacBio	exon	23959822	23959998	.	+	.	gene_id "T1_PB.181"; transcript_id "T1_PB.181.1";
chr1	PacBio	exon	23960929	23961134	.	+	.	gene_id "T1_PB.181"; transcript_id "T1_PB.181.1";
chr1	PacBio	exon	23962318	23963441	.	+	.	gene_id "T1_PB.181"; transcript_id "T1_PB.181.1";
chr1	PacBio	transcript	23959828	23963440	.	+	.	gene_id "T1_PB.181"; transcript_id "T1_PB.181.2";
chr1	PacBio	exon	23959828	23959998	.	+	.	gene_id "T1_PB.181"; transcript_id "T1_PB.181.2";
chr1	PacBio	exon	23960929	23961134	.	+	.	gene_id "T1_PB.181"; transcript_id "T1_PB.181.2";
chr1	PacBio	exon	23961440	23963440	.	+	.	gene_id "T1_PB.181"; transcript_id "T1_PB.181.2";
chr1	PacBio	transcript	23959828	23962676	.	+	.	gene_id "T1_PB.181"; transcript_id "T1_PB.181.3";
chr1	PacBio	exon	23959828	23959998	.	+	.	gene_id "T1_PB.181"; transcript_id "T1_PB.181.3";
chr1	PacBio	exon	23960929	23961134	.	+	.	gene_id "T1_PB.181"; transcript_id "T1_PB.181.3";
chr1	PacBio	exon	23961440	23962676	.	+	.	gene_id "T1_PB.181"; transcript_id "T1_PB.181.3";
chr1	PacBio	transcript	23959842	23963441	.	+	.	gene_id "T1_PB.181"; transcript_id "T1_PB.181.4";
chr1	PacBio	exon	23959842	23959998	.	+	.	gene_id "T1_PB.181"; transcript_id "T1_PB.181.4";
chr1	PacBio	exon	23960929	23961134	.	+	.	gene_id "T1_PB.181"; transcript_id "T1_PB.181.4";
chr1	PacBio	exon	23961440	23961761	.	+	.	gene_id "T1_PB.181"; transcript_id "T1_PB.181.4";
chr1	PacBio	exon	23962309	23963441	.	+	.	gene_id "T1_PB.181"; transcript_id "T1_PB.181.4";
chr1	PacBio	transcript	23961476	23963317	.	+	.	gene_id "T1_PB.181"; transcript_id "T1_PB.181.5";
chr1	PacBio	exon	23961476	23963317	.	+	.	gene_id "T1_PB.181"; transcript_id "T1_PB.181.5";
chr1	PacBio	transcript	23961544	23963440	.	+	.	gene_id "T1_PB.181"; transcript_id "T1_PB.181.6";
chr1	PacBio	exon	23961544	23963440	.	+	.	gene_id "T1_PB.181"; transcript_id "T1_PB.181.6";
chr1	PacBio	transcript	23961601	23962676	.	+	.	gene_id "T1_PB.181"; transcript_id "T1_PB.181.7";
chr1	PacBio	exon	23961601	23962676	.	+	.	gene_id "T1_PB.181"; transcript_id "T1_PB.181.7";
chr1	PacBio	transcript	23966451	23967496	.	-	.	gene_id "T1_PB.182"; transcript_id "T1_PB.182.1";
chr1	PacBio	exon	23966451	23967496	.	-	.	gene_id "T1_PB.182"; transcript_id "T1_PB.182.1";
chr1	PacBio	transcript	23966452	23972012	.	-	.	gene_id "T1_PB.182"; transcript_id "T1_PB.182.2";
chr1	PacBio	exon	23966452	23967956	.	-	.	gene_id "T1_PB.182"; transcript_id "T1_PB.182.2";
chr1	PacBio	exon	23971573	23971626	.	-	.	gene_id "T1_PB.182"; transcript_id "T1_PB.182.2";
chr1	PacBio	exon	23971850	23972012	.	-	.	gene_id "T1_PB.182"; transcript_id "T1_PB.182.2";
chr1	PacBio	transcript	23966455	23980367	.	-	.	gene_id "T1_PB.182"; transcript_id "T1_PB.182.3";
chr1	PacBio	exon	23966455	23967723	.	-	.	gene_id "T1_PB.182"; transcript_id "T1_PB.182.3";
chr1	PacBio	exon	23971573	23971626	.	-	.	gene_id "T1_PB.182"; transcript_id "T1_PB.182.3";
chr1	PacBio	exon	23971850	23972012	.	-	.	gene_id "T1_PB.182"; transcript_id "T1_PB.182.3";
chr1	PacBio	exon	23974974	23975077	.	-	.	gene_id "T1_PB.182"; transcript_id "T1_PB.182.3";
chr1	PacBio	exon	23978713	23978817	.	-	.	gene_id "T1_PB.182"; transcript_id "T1_PB.182.3";
chr1	PacBio	exon	23980191	23980367	.	-	.	gene_id "T1_PB.182"; transcript_id "T1_PB.182.3";
chr1	PacBio	transcript	23967465	23980326	.	-	.	gene_id "T1_PB.182"; transcript_id "T1_PB.182.4";
chr1	PacBio	exon	23967465	23967723	.	-	.	gene_id "T1_PB.182"; transcript_id "T1_PB.182.4";
chr1	PacBio	exon	23971573	23971626	.	-	.	gene_id "T1_PB.182"; transcript_id "T1_PB.182.4";
chr1	PacBio	exon	23971850	23972012	.	-	.	gene_id "T1_PB.182"; transcript_id "T1_PB.182.4";
chr1	PacBio	exon	23974974	23975077	.	-	.	gene_id "T1_PB.182"; transcript_id "T1_PB.182.4";
chr1	PacBio	exon	23978713	23978817	.	-	.	gene_id "T1_PB.182"; transcript_id "T1_PB.182.4";
chr1	PacBio	exon	23980191	23980326	.	-	.	gene_id "T1_PB.182"; transcript_id "T1_PB.182.4";
chr1	PacBio	transcript	23970381	23980373	.	-	.	gene_id "T1_PB.182"; transcript_id "T1_PB.182.5";
chr1	PacBio	exon	23970381	23971439	.	-	.	gene_id "T1_PB.182"; transcript_id "T1_PB.182.5";
chr1	PacBio	exon	23971573	23971626	.	-	.	gene_id "T1_PB.182"; transcript_id "T1_PB.182.5";
chr1	PacBio	exon	23971851	23972012	.	-	.	gene_id "T1_PB.182"; transcript_id "T1_PB.182.5";
chr1	PacBio	exon	23974974	23975077	.	-	.	gene_id "T1_PB.182"; transcript_id "T1_PB.182.5";
chr1	PacBio	exon	23978713	23978817	.	-	.	gene_id "T1_PB.182"; transcript_id "T1_PB.182.5";
chr1	PacBio	exon	23980191	23980373	.	-	.	gene_id "T1_PB.182"; transcript_id "T1_PB.182.5";
chr1	PacBio	transcript	23978137	23980326	.	-	.	gene_id "T1_PB.182"; transcript_id "T1_PB.182.6";
chr1	PacBio	exon	23978137	23978273	.	-	.	gene_id "T1_PB.182"; transcript_id "T1_PB.182.6";
chr1	PacBio	exon	23978653	23978817	.	-	.	gene_id "T1_PB.182"; transcript_id "T1_PB.182.6";
chr1	PacBio	exon	23980191	23980326	.	-	.	gene_id "T1_PB.182"; transcript_id "T1_PB.182.6";
chr1	PacBio	transcript	23979081	23980327	.	-	.	gene_id "T1_PB.182"; transcript_id "T1_PB.182.7";
chr1	PacBio	exon	23979081	23980327	.	-	.	gene_id "T1_PB.182"; transcript_id "T1_PB.182.7";
chr1	PacBio	transcript	24502995	24535686	.	+	.	gene_id "T1_PB.183"; transcript_id "T1_PB.183.1";
chr1	PacBio	exon	24502995	24503117	.	+	.	gene_id "T1_PB.183"; transcript_id "T1_PB.183.1";
chr1	PacBio	exon	24514314	24514567	.	+	.	gene_id "T1_PB.183"; transcript_id "T1_PB.183.1";
chr1	PacBio	exon	24531218	24531391	.	+	.	gene_id "T1_PB.183"; transcript_id "T1_PB.183.1";
chr1	PacBio	exon	24533083	24533254	.	+	.	gene_id "T1_PB.183"; transcript_id "T1_PB.183.1";
chr1	PacBio	exon	24535093	24535686	.	+	.	gene_id "T1_PB.183"; transcript_id "T1_PB.183.1";
chr1	PacBio	transcript	24503032	24535170	.	+	.	gene_id "T1_PB.183"; transcript_id "T1_PB.183.2";
chr1	PacBio	exon	24503032	24503150	.	+	.	gene_id "T1_PB.183"; transcript_id "T1_PB.183.2";
chr1	PacBio	exon	24514314	24514567	.	+	.	gene_id "T1_PB.183"; transcript_id "T1_PB.183.2";
chr1	PacBio	exon	24531218	24531391	.	+	.	gene_id "T1_PB.183"; transcript_id "T1_PB.183.2";
chr1	PacBio	exon	24533083	24533254	.	+	.	gene_id "T1_PB.183"; transcript_id "T1_PB.183.2";
chr1	PacBio	exon	24535093	24535170	.	+	.	gene_id "T1_PB.183"; transcript_id "T1_PB.183.2";
chr1	PacBio	transcript	24643273	24652489	.	+	.	gene_id "T1_PB.184"; transcript_id "T1_PB.184.1";
chr1	PacBio	exon	24643273	24643347	.	+	.	gene_id "T1_PB.184"; transcript_id "T1_PB.184.1";
chr1	PacBio	exon	24645984	24646073	.	+	.	gene_id "T1_PB.184"; transcript_id "T1_PB.184.1";
chr1	PacBio	exon	24646667	24646789	.	+	.	gene_id "T1_PB.184"; transcript_id "T1_PB.184.1";
chr1	PacBio	exon	24648859	24649029	.	+	.	gene_id "T1_PB.184"; transcript_id "T1_PB.184.1";
chr1	PacBio	exon	24649971	24650086	.	+	.	gene_id "T1_PB.184"; transcript_id "T1_PB.184.1";
chr1	PacBio	exon	24651409	24651612	.	+	.	gene_id "T1_PB.184"; transcript_id "T1_PB.184.1";
chr1	PacBio	exon	24652434	24652489	.	+	.	gene_id "T1_PB.184"; transcript_id "T1_PB.184.1";
chr1	PacBio	transcript	24643293	24652501	.	+	.	gene_id "T1_PB.184"; transcript_id "T1_PB.184.2";
chr1	PacBio	exon	24643293	24643347	.	+	.	gene_id "T1_PB.184"; transcript_id "T1_PB.184.2";
chr1	PacBio	exon	24645984	24646073	.	+	.	gene_id "T1_PB.184"; transcript_id "T1_PB.184.2";
chr1	PacBio	exon	24646667	24646789	.	+	.	gene_id "T1_PB.184"; transcript_id "T1_PB.184.2";
chr1	PacBio	exon	24648859	24649029	.	+	.	gene_id "T1_PB.184"; transcript_id "T1_PB.184.2";
chr1	PacBio	exon	24649971	24650086	.	+	.	gene_id "T1_PB.184"; transcript_id "T1_PB.184.2";
chr1	PacBio	exon	24651499	24651612	.	+	.	gene_id "T1_PB.184"; transcript_id "T1_PB.184.2";
chr1	PacBio	exon	24652434	24652501	.	+	.	gene_id "T1_PB.184"; transcript_id "T1_PB.184.2";
chr1	PacBio	transcript	24643317	24672414	.	+	.	gene_id "T1_PB.184"; transcript_id "T1_PB.184.3";
chr1	PacBio	exon	24643317	24643347	.	+	.	gene_id "T1_PB.184"; transcript_id "T1_PB.184.3";
chr1	PacBio	exon	24645984	24646073	.	+	.	gene_id "T1_PB.184"; transcript_id "T1_PB.184.3";
chr1	PacBio	exon	24646667	24646789	.	+	.	gene_id "T1_PB.184"; transcript_id "T1_PB.184.3";
chr1	PacBio	exon	24648859	24649029	.	+	.	gene_id "T1_PB.184"; transcript_id "T1_PB.184.3";
chr1	PacBio	exon	24649971	24650086	.	+	.	gene_id "T1_PB.184"; transcript_id "T1_PB.184.3";
chr1	PacBio	exon	24651499	24651612	.	+	.	gene_id "T1_PB.184"; transcript_id "T1_PB.184.3";
chr1	PacBio	exon	24652434	24652628	.	+	.	gene_id "T1_PB.184"; transcript_id "T1_PB.184.3";
chr1	PacBio	exon	24652913	24653032	.	+	.	gene_id "T1_PB.184"; transcript_id "T1_PB.184.3";
chr1	PacBio	exon	24654855	24655039	.	+	.	gene_id "T1_PB.184"; transcript_id "T1_PB.184.3";
chr1	PacBio	exon	24670281	24670315	.	+	.	gene_id "T1_PB.184"; transcript_id "T1_PB.184.3";
chr1	PacBio	exon	24671386	24671595	.	+	.	gene_id "T1_PB.184"; transcript_id "T1_PB.184.3";
chr1	PacBio	exon	24672182	24672414	.	+	.	gene_id "T1_PB.184"; transcript_id "T1_PB.184.3";
chr1	PacBio	transcript	24654996	24669571	.	+	.	gene_id "T1_PB.184"; transcript_id "T1_PB.184.4";
chr1	PacBio	exon	24654996	24655129	.	+	.	gene_id "T1_PB.184"; transcript_id "T1_PB.184.4";
chr1	PacBio	exon	24660719	24660799	.	+	.	gene_id "T1_PB.184"; transcript_id "T1_PB.184.4";
chr1	PacBio	exon	24661310	24661396	.	+	.	gene_id "T1_PB.184"; transcript_id "T1_PB.184.4";
chr1	PacBio	exon	24662660	24662804	.	+	.	gene_id "T1_PB.184"; transcript_id "T1_PB.184.4";
chr1	PacBio	exon	24663183	24663224	.	+	.	gene_id "T1_PB.184"; transcript_id "T1_PB.184.4";
chr1	PacBio	exon	24666815	24666925	.	+	.	gene_id "T1_PB.184"; transcript_id "T1_PB.184.4";
chr1	PacBio	exon	24669123	24669571	.	+	.	gene_id "T1_PB.184"; transcript_id "T1_PB.184.4";
chr1	PacBio	transcript	24899576	24901252	.	-	.	gene_id "T1_PB.185"; transcript_id "T1_PB.185.1";
chr1	PacBio	exon	24899576	24900485	.	-	.	gene_id "T1_PB.185"; transcript_id "T1_PB.185.1";
chr1	PacBio	exon	24900558	24900630	.	-	.	gene_id "T1_PB.185"; transcript_id "T1_PB.185.1";
chr1	PacBio	exon	24900982	24901252	.	-	.	gene_id "T1_PB.185"; transcript_id "T1_PB.185.1";
chr1	PacBio	transcript	24901054	24919346	.	-	.	gene_id "T1_PB.185"; transcript_id "T1_PB.185.2";
chr1	PacBio	exon	24901054	24902666	.	-	.	gene_id "T1_PB.185"; transcript_id "T1_PB.185.2";
chr1	PacBio	exon	24907259	24907417	.	-	.	gene_id "T1_PB.185"; transcript_id "T1_PB.185.2";
chr1	PacBio	exon	24919240	24919346	.	-	.	gene_id "T1_PB.185"; transcript_id "T1_PB.185.2";
chr1	PacBio	transcript	24901054	24930273	.	-	.	gene_id "T1_PB.185"; transcript_id "T1_PB.185.3";
[truncated: 492,744 more rows]
